# Supplementary material for: A Deterministic Model Predicts the Properties of Stochastic Calcium Oscillations in Airway Smooth Muscle Cells
Source: PLoS Comput Biol. 2014 Aug 14;10(8):e1003783. doi: 10.1371/journal.pcbi.1003783 (PMC4133161; doi:10.1371/journal.pcbi.1003783)
Supplement: Dataset S1 — ASMC calcium fluorescence trace data. The data files are in Excel format and compressed in a zip file. Each Excel file has a name showing their information. For example, “S2_SMC6_MCh200nM” means data are from ASMC No. 6 in lung slice No. 2 by using 200 nM MCh. In each file, there are four columns which represent (from left to right) time(s), fluorescence intensity, and average . (ZIP) [file pcbi.1003783.s001.zip]

Archive with 35 entries (34 files):
- S1_SMC1_MCh200nM.xlsx
- __MACOSX/
- __MACOSX/._S1_SMC1_MCh200nM.xlsx
- S1_SMC2_MCh50nM.xlsx
- __MACOSX/._S1_SMC2_MCh50nM.xlsx
- S2_SMC3_MCh200nM.xlsx
- __MACOSX/._S2_SMC3_MCh200nM.xlsx
- S2_SMC4_MCh200nM.xlsx
- __MACOSX/._S2_SMC4_MCh200nM.xlsx
- S2_SMC6_MCh200nM.xlsx
- __MACOSX/._S2_SMC6_MCh200nM.xlsx
- S2_SMC7_MCh200nM.xlsx
- __MACOSX/._S2_SMC7_MCh200nM.xlsx
- S2_SMC9_MCh200nM.xlsx
- __MACOSX/._S2_SMC9_MCh200nM.xlsx
- S4_SMC2_MCh100nM.xlsx
- __MACOSX/._S4_SMC2_MCh100nM.xlsx
- S4_SMC3_MCh100nM.xlsx
- __MACOSX/._S4_SMC3_MCh100nM.xlsx
- S4_SMC4_MCh200nM.xlsx
- __MACOSX/._S4_SMC4_MCh200nM.xlsx
- S5_SMC1_MCh100nM.xlsx
- __MACOSX/._S5_SMC1_MCh100nM.xlsx
- S5_SMC1_MCh200nM.xlsx
- __MACOSX/._S5_SMC1_MCh200nM.xlsx
- S5_SMC2_MCh100nM.xlsx
- __MACOSX/._S5_SMC2_MCh100nM.xlsx
- S5_SMC3_MCh200nM.xlsx
- __MACOSX/._S5_SMC3_MCh200nM.xlsx
- S5_SMC4_MCh200nM.xlsx
- __MACOSX/._S5_SMC4_MCh200nM.xlsx
- S9_SMC1_MCh50nM.xlsx
- __MACOSX/._S9_SMC1_MCh50nM.xlsx
- S9_SMC2_MCh50nM.xlsx
- __MACOSX/._S9_SMC2_MCh50nM.xlsx
