# Supplementary material for: A Deterministic Model Predicts the Properties of Stochastic Calcium Oscillations in Airway Smooth Muscle Cells
Source: PLoS Comput Biol. 2014 Aug 14;10(8):e1003783. doi: 10.1371/journal.pcbi.1003783 (PMC4133161; doi:10.1371/journal.pcbi.1003783)
Supplement: Dataset S1 — ASMC calcium fluorescence trace data. The data files are in Excel format and compressed in a zip file. Each Excel file has a name showing their information. For example, “S2_SMC6_MCh200nM” means data are from ASMC No. 6 in lung slice No. 2 by using 200 nM MCh. In each file, there are four columns which represent (from left to right) time(s), fluorescence intensity, and average . (ZIP) [file pcbi.1003783.s001.zip › S1_SMC1_MCh200nM.xlsx]

## Sheet: Sheet1
0	33	1	1.1
0.1	33	1	1
0.2	39	1.18182	1
0.3	30	0.909091	1
0.4	34	1.0303	1.1
0.5	35	1.06061	1.2
0.6	40	1.21212	1.1
0.7	40	1.21212	1.1
0.8	33	1	1
0.9	35	1.06061	1.1
1	34	1.0303	1.1
1.1	42	1.27273	1
1.2	34	1.0303	1
1.3	27	0.818182	1
1.4	42	1.27273	1.1
1.5	29	0.878788	1.1
1.6	41	1.24242	1.1
1.7	34	1.0303	1.1
1.8	34	1.0303	1.1
1.9	36	1.09091	1
2	34	1.0303	1
2.1	31	0.939394	1
2.2	34	1.0303	1.1
2.3	32	0.969697	1.1
2.4	39	1.18182	1.1
2.5	39	1.18182	1.1
2.6	34	1.0303	1.1
2.7	36	1.09091	1.1
2.8	38	1.15152	1.1
2.9	39	1.18182	1.1
3	36	1.09091	1.1
3.1	36	1.09091	1.1
3.2	39	1.18182	1.1
3.3	33	1	1.1
3.4	36	1.09091	1.1
3.5	38	1.15152	1.1
3.6	33	1	1.1
3.7	35	1.06061	1.1
3.8	36	1.09091	1.1
3.9	40	1.21212	1.2
4	37	1.12121	1.1
4.1	39	1.18182	1
4.2	29	0.878788	1.1
4.3	35	1.06061	1.1
4.4	41	1.24242	1.2
4.5	36	1.09091	1.1
4.6	38	1.15152	1.1
4.7	36	1.09091	1.1
4.8	33	1	1
4.9	35	1.06061	1
5	34	1.0303	1
5.1	33	1	1
5.2	33	1	1
5.3	34	1.0303	1
5.4	34	1.0303	1
5.5	33	1	1
5.6	31	0.939394	1
5.7	34	1.0303	1.1
5.8	36	1.09091	1
5.9	35	1.06061	1
6	32	0.969697	1.1
6.1	35	1.06061	1.2
6.2	40	1.21212	1.2
6.3	40	1.21212	1.2
6.4	43	1.30303	1.2
6.5	34	1.0303	1.1
6.6	42	1.27273	1.1
6.7	33	1	1
6.8	33	1	1
6.9	32	0.969697	1.1
7	36	1.09091	1.1
7.1	39	1.18182	1.2
7.2	35	1.06061	1.1
7.3	41	1.24242	1.1
7.4	36	1.09091	1.1
7.5	34	1.0303	1.1
7.6	34	1.0303	1.1
7.7	37	1.12121	1.1
7.8	33	1	1.1
7.9	38	1.15152	1.1
8	36	1.09091	1.1
8.1	35	1.06061	1.1
8.2	36	1.09091	1.1
8.3	36	1.09091	1.1
8.4	35	1.06061	1.1
8.5	35	1.06061	1.1
8.6	37	1.12121	1.1
8.7	37	1.12121	1.1
8.8	35	1.06061	1.1
8.9	36	1.09091	1.1
9	39	1.18182	1.1
9.1	35	1.06061	1.1
9.2	33	1	1.1
9.3	40	1.21212	1.1
9.4	34	1.0303	1.1
9.5	39	1.18182	1.2
9.6	39	1.18182	1.1
9.7	37	1.12121	1.1
9.8	33	1	1.1
9.9	35	1.06061	1.1
10	36	1.09091	1.1
10.1	35	1.06061	1.1
10.2	39	1.18182	1.2
10.3	39	1.18182	1.2
10.4	37	1.12121	1.2
10.5	42	1.27273	1.1
10.6	36	1.09091	1.1
10.7	35	1.06061	1.2
10.8	37	1.12121	1.2
10.9	42	1.27273	1.2
11	41	1.24242	1.2
11.1	36	1.09091	1.1
11.2	39	1.18182	1.2
11.3	38	1.15152	1
11.4	38	1.15152	1
11.5	27	0.818182	0.9
11.6	32	0.969697	1
11.7	33	1	1.1
11.8	34	1.0303	1.1
11.9	42	1.27273	1.1
12	36	1.09091	1.1
12.1	34	1.0303	1
12.2	38	1.15152	1
12.3	29	0.878788	1
12.4	35	1.06061	1.1
12.5	38	1.15152	1.1
12.6	33	1	1.1
12.7	35	1.06061	1.2
12.8	43	1.30303	1.2
12.9	41	1.24242	1.1
13	36	1.09091	1
13.1	31	0.939394	1
13.2	34	1.0303	1.1
13.3	35	1.06061	1.1
13.4	41	1.24242	1.1
13.5	37	1.12121	1
13.6	32	0.969697	1
13.7	33	1	1.1
13.8	38	1.15152	1.1
13.9	39	1.18182	1.1
14	35	1.06061	1.1
14.1	34	1.0303	1.1
14.2	35	1.06061	1.1
14.3	38	1.15152	1.2
14.4	38	1.15152	1.2
14.5	40	1.21212	1.2
14.6	40	1.21212	1.1
14.7	36	1.09091	1.1
14.8	34	1.0303	1.1
14.9	34	1.0303	1.1
15	39	1.18182	1.1
15.1	37	1.12121	1.1
15.2	36	1.09091	1.1
15.3	37	1.12121	1.1
15.4	31	0.939394	1.1
15.5	40	1.21212	1.2
15.6	39	1.18182	1.1
15.7	35	1.06061	1.1
15.8	37	1.12121	1
15.9	34	1.0303	1
16	30	0.909091	1
16.1	35	1.06061	1
16.2	33	1	1
16.3	33	1	1
16.4	32	0.969697	1.1
16.5	36	1.09091	1.2
16.6	43	1.30303	1.2
16.7	36	1.09091	1.1
16.8	41	1.24242	1.1
16.9	31	0.939394	1.1
17	34	1.0303	1.2
17.1	41	1.24242	1.1
17.2	39	1.18182	1.1
17.3	32	0.969697	1.1
17.4	34	1.0303	1.1
17.5	38	1.15152	1.1
17.6	34	1.0303	1.1
17.7	37	1.12121	1.1
17.8	35	1.06061	1.1
17.9	38	1.15152	1.1
18	36	1.09091	1.1
18.1	39	1.18182	1
18.2	32	0.969697	1
18.3	32	0.969697	1.1
18.4	38	1.15152	1.2
18.5	38	1.15152	1.2
18.6	39	1.18182	1.2
18.7	37	1.12121	1.1
18.8	40	1.21212	1
18.9	31	0.939394	1
19	32	0.969697	1.1
19.1	35	1.06061	1.2
19.2	46	1.39394	1.2
19.3	41	1.24242	1
19.4	31	0.939394	0.9
19.5	28	0.848485	0.8
19.6	27	0.818182	0.9
19.7	29	0.878788	1.1
19.8	37	1.12121	1.2
19.9	38	1.15152	1.1
20	39	1.18182	1.2
20.1	36	1.09091	1.1
20.2	40	1.21212	1.1
20.3	33	1	1
20.4	35	1.06061	1.1
20.5	33	1	1.1
20.6	36	1.09091	1.1
20.7	35	1.06061	1.1
20.8	37	1.12121	1.1
20.9	35	1.06061	1.1
21	38	1.15152	1.1
21.1	35	1.06061	1.1
21.2	34	1.0303	1.1
21.3	37	1.12121	1.1
21.4	36	1.09091	1
21.5	34	1.0303	1
21.6	31	0.939394	1
21.7	35	1.06061	1.1
21.8	36	1.09091	1
21.9	36	1.09091	1.1
22	30	0.909091	1.1
22.1	40	1.21212	1.1
22.2	38	1.15152	1.1
22.3	30	0.909091	1.1
22.4	41	1.24242	1.2
22.5	37	1.12121	1.1
22.6	36	1.09091	1.2
22.7	38	1.15152	1.2
22.8	41	1.24242	1.1
22.9	35	1.06061	1.1
23	37	1.12121	1.1
23.1	37	1.12121	1.1
23.2	35	1.06061	1.1
23.3	32	0.969697	1.1
23.4	39	1.18182	1.2
23.5	33	1	1.1
23.6	45	1.36364	1.2
23.7	34	1.0303	1
23.8	35	1.06061	1
23.9	33	1	1.1
24	35	1.06061	1.1
24.1	38	1.15152	1.1
24.2	35	1.06061	1.1
24.3	39	1.18182	1.1
24.4	39	1.18182	1.1
24.5	32	0.969697	1
24.6	34	1.0303	1
24.7	36	1.09091	1
24.8	30	0.909091	1.1
24.9	37	1.12121	1.1
25	37	1.12121	1.1
25.1	33	1	1
25.2	39	1.18182	1.1
25.3	29	0.878788	1.1
25.4	38	1.15152	1.1
25.5	38	1.15152	1.1
25.6	35	1.06061	1
25.7	35	1.06061	1
25.8	30	0.909091	0.9
25.9	33	1	1
26	29	0.878788	0.9
26.1	34	1.0303	0.9
26.2	24	0.727273	0.9
26.3	35	1.06061	1
26.4	32	0.969697	0.9
26.5	31	0.939394	0.9
26.6	27	0.818182	1
26.7	35	1.06061	1.1
26.8	34	1.0303	1.1
26.9	39	1.18182	1
27	34	1.0303	0.9
27.1	30	0.909091	0.9
27.2	29	0.878788	1
27.3	33	1	1
27.4	37	1.12121	1
27.5	30	0.909091	0.9
27.6	29	0.878788	1
27.7	33	1	1
27.8	33	1	1
27.9	31	0.939394	1
28	37	1.12121	1.1
28.1	31	0.939394	1
28.2	36	1.09091	1
28.3	28	0.848485	0.9
28.4	33	1	0.9
28.5	30	0.909091	0.9
28.6	31	0.939394	0.9
28.7	32	0.969697	0.9
28.8	26	0.787879	0.9
28.9	30	0.909091	0.9
29	31	0.939394	0.9
29.1	28	0.848485	0.9
29.2	29	0.878788	0.9
29.3	29	0.878788	0.9
29.4	30	0.909091	0.9
29.5	31	0.939394	1
29.6	30	0.909091	1.1
29.7	39	1.18182	1.1
29.8	39	1.18182	1.2
29.9	34	1.0303	1.2
30	42	1.27273	1.1
30.1	38	1.15152	1
30.2	31	0.939394	0.8
30.3	29	0.878788	0.9
30.4	24	0.727273	0.9
30.5	34	1.0303	1
30.6	36	1.09091	1
30.7	33	1	0.9
30.8	29	0.878788	0.9
30.9	28	0.848485	1
31	35	1.06061	1
31.1	35	1.06061	1
31.2	33	1	0.9
31.3	28	0.848485	1
31.4	33	1	1
31.5	34	1.0303	1
31.6	30	0.909091	1
31.7	34	1.0303	1
31.8	35	1.06061	0.9
31.9	28	0.848485	1
32	31	0.939394	1.1
32.1	40	1.21212	1.1
32.2	35	1.06061	1.1
32.3	37	1.12121	1.1
32.4	35	1.06061	1.1
32.5	34	1.0303	1.1
32.6	38	1.15152	1.1
32.7	35	1.06061	1
32.8	31	0.939394	0.9
32.9	29	0.878788	1
33	31	0.939394	1.1
33.1	42	1.27273	1.1
33.2	37	1.12121	1
33.3	30	0.909091	0.9
33.4	33	1	0.9
33.5	23	0.69697	0.9
33.6	33	1	1
33.7	31	0.939394	1
33.8	35	1.06061	0.9
33.9	29	0.878788	0.9
34	30	0.909091	0.9
34.1	30	0.909091	0.9
34.2	30	0.909091	0.9
34.3	30	0.909091	1.1
34.4	31	0.939394	1
34.5	43	1.30303	1.1
34.6	29	0.878788	0.9
34.7	35	1.06061	1
34.8	28	0.848485	1
34.9	37	1.12121	1
35	33	1	1
35.1	32	0.969697	1
35.2	32	0.969697	1
35.3	38	1.15152	1.1
35.4	30	0.909091	1
35.5	37	1.12121	1
35.6	31	0.939394	0.9
35.7	29	0.878788	0.9
35.8	29	0.878788	1
35.9	32	0.969697	1
36	35	1.06061	0.9
36.1	29	0.878788	0.9
36.2	26	0.787879	0.8
36.3	35	1.06061	0.9
36.4	23	0.69697	0.9
36.5	36	1.09091	1.1
36.6	34	1.0303	1
36.7	35	1.06061	1
36.8	33	1	0.9
36.9	29	0.878788	0.9
37	30	0.909091	0.9
37.1	31	0.939394	0.9
37.2	27	0.818182	0.9
37.3	33	1	1
37.4	31	0.939394	1
37.5	33	1	1
37.6	33	1	1
37.7	35	1.06061	0.9
37.8	30	0.909091	0.9
37.9	26	0.787879	0.9
38	31	0.939394	1
38.1	34	1.0303	1
38.2	33	1	1
38.3	36	1.09091	1
38.4	33	1	0.9
38.5	34	1.0303	0.9
38.6	26	0.787879	0.8
38.7	26	0.787879	0.8
38.8	28	0.848485	0.9
38.9	26	0.787879	0.9
39	32	0.969697	1
39.1	29	0.878788	1
39.2	40	1.21212	1.1
39.3	32	0.969697	0.9
39.4	33	1	1
39.5	29	0.878788	0.9
39.6	33	1	1
39.7	31	0.939394	1
39.8	34	1.0303	1
39.9	35	1.06061	1
40	30	0.909091	0.9
40.1	31	0.939394	1
40.2	29	0.878788	1
40.3	37	1.12121	0.9
40.4	33	1	0.9
40.5	24	0.727273	0.8
40.6	30	0.909091	0.9
40.7	30	0.909091	0.9
40.8	34	1.0303	0.9
40.9	26	0.787879	0.9
41	33	1	0.9
41.1	27	0.818182	0.9
41.2	33	1	1
41.3	33	1	0.9
41.4	32	0.969697	0.9
41.5	29	0.878788	0.9
41.6	31	0.939394	0.9
41.7	29	0.878788	0.9
41.8	33	1	0.9
41.9	30	0.909091	1
42	30	0.909091	0.9
42.1	36	1.09091	0.9
42.2	25	0.757576	0.9
42.3	31	0.939394	0.9
42.4	30	0.909091	1
42.5	31	0.939394	1
42.6	36	1.09091	1.1
42.7	29	0.878788	1
42.8	41	1.24242	1.1
42.9	29	0.878788	0.9
43	34	1.0303	0.9
43.1	30	0.909091	0.9
43.2	28	0.848485	0.8
43.3	29	0.878788	0.9
43.4	23	0.69697	0.9
43.5	33	1	0.9
43.6	33	1	0.9
43.7	24	0.727273	0.9
43.8	32	0.969697	0.9
43.9	30	0.909091	0.9
44	30	0.909091	0.9
44.1	34	1.0303	1
44.2	29	0.878788	0.9
44.3	32	0.969697	0.9
44.4	27	0.818182	0.9
44.5	28	0.848485	0.9
44.6	33	1	0.9
44.7	28	0.848485	0.9
44.8	33	1	0.9
44.9	29	0.878788	0.9
45	30	0.909091	0.9
45.1	27	0.818182	0.9
45.2	35	1.06061	0.9
45.3	26	0.787879	0.8
45.4	30	0.909091	0.9
45.5	27	0.818182	0.9
45.6	28	0.848485	0.9
45.7	32	0.969697	0.9
45.8	25	0.757576	0.9
45.9	36	1.09091	1
46	28	0.848485	0.9
46.1	31	0.939394	0.9
46.2	28	0.848485	1
46.3	34	1.0303	0.9
46.4	33	1	0.9
46.5	27	0.818182	0.8
46.6	26	0.787879	0.8
46.7	28	0.848485	0.8
46.8	23	0.69697	0.9
46.9	29	0.878788	1
47	37	1.12121	1
47.1	36	1.09091	0.9
47.2	28	0.848485	0.9
47.3	27	0.818182	0.9
47.4	35	1.06061	1
47.5	31	0.939394	1
47.6	32	0.969697	1
47.7	36	1.09091	1
47.8	33	1	0.9
47.9	33	1	0.9
48	28	0.848485	0.9
48.1	27	0.818182	0.9
48.2	33	1	1
48.3	31	0.939394	0.9
48.4	33	1	0.9
48.5	29	0.878788	0.9
48.6	30	0.909091	0.9
48.7	26	0.787879	0.9
48.8	33	1	1
48.9	33	1	1
49	33	1	1
49.1	33	1	1
49.2	34	1.0303	1
49.3	34	1.0303	1
49.4	31	0.939394	1
49.5	34	1.0303	1
49.6	33	1	1
49.7	29	0.878788	1
49.8	34	1.0303	1.1
49.9	37	1.12121	1.1
50	35	1.06061	1.1
50.1	35	1.06061	1.1
50.2	34	1.0303	1.1
50.3	42	1.27273	1.1
50.4	33	1	1
50.5	37	1.12121	1.1
50.6	33	1	1.1
50.7	35	1.06061	1.1
50.8	39	1.18182	1
50.9	30	0.909091	1
51	34	1.0303	1.1
51.1	36	1.09091	1.1
51.2	34	1.0303	1
51.3	35	1.06061	1
51.4	31	0.939394	1
51.5	33	1	1
51.6	34	1.0303	1
51.7	32	0.969697	0.9
51.8	30	0.909091	1
51.9	32	0.969697	1.1
52	33	1	1.1
52.1	41	1.24242	1.1
52.2	35	1.06061	1.1
52.3	29	0.878788	1.1
52.4	42	1.27273	1.1
52.5	40	1.21212	1.2
52.6	30	0.909091	1.2
52.7	44	1.33333	1.3
52.8	40	1.21212	1.3
52.9	42	1.27273	1.2
53	44	1.33333	1.3
53.1	35	1.06061	1.2
53.2	46	1.39394	1.2
53.3	39	1.18182	1.1
53.4	34	1.0303	1.1
53.5	34	1.0303	1.1
53.6	44	1.33333	1.2
53.7	34	1.0303	1.1
53.8	41	1.24242	1.2
53.9	35	1.06061	1.1
54	45	1.36364	1.1
54.1	32	0.969697	1.1
54.2	36	1.09091	1.2
54.3	41	1.24242	1.3
54.4	43	1.30303	1.2
54.5	42	1.27273	1.1
54.6	35	1.06061	1.1
54.7	34	1.0303	1.3
54.8	40	1.21212	1.4
54.9	53	1.60606	1.5
55	41	1.24242	1.3
55.1	51	1.54545	1.3
55.2	37	1.12121	1.3
55.3	44	1.33333	1.3
55.4	45	1.36364	1.3
55.5	37	1.12121	1.3
55.6	48	1.45455	1.4
55.7	44	1.33333	1.4
55.8	46	1.39394	1.4
55.9	50	1.51515	1.3
56	44	1.33333	1.2
56.1	39	1.18182	1.2
56.2	40	1.21212	1.2
56.3	42	1.27273	1.2
56.4	38	1.15152	1.2
56.5	40	1.21212	1.3
56.6	44	1.33333	1.4
56.7	49	1.48485	1.5
56.8	50	1.51515	1.5
56.9	46	1.39394	1.5
57	48	1.45455	1.7
57.1	58	1.75758	1.9
57.2	63	1.90909	2
57.3	66	2	2.1
57.4	68	2.06061	2
57.5	73	2.21212	1.8
57.6	59	1.78788	1.5
57.7	44	1.33333	1.4
57.8	49	1.48485	1.5
57.9	47	1.42424	1.5
58	50	1.51515	1.4
58.1	47	1.42424	1.3
58.2	41	1.24242	1.3
58.3	43	1.30303	1.4
58.4	46	1.39394	1.4
58.5	50	1.51515	1.4
58.6	46	1.39394	1.4
58.7	45	1.36364	1.5
58.8	51	1.54545	1.5
58.9	48	1.45455	1.5
59	48	1.45455	1.5
59.1	51	1.54545	1.7
59.2	53	1.60606	1.8
59.3	67	2.0303	1.8
59.4	61	1.84848	1.7
59.5	55	1.66667	1.6
59.6	55	1.66667	1.6
59.7	44	1.33333	1.6
59.8	62	1.87879	1.6
59.9	49	1.48485	1.4
60	44	1.33333	1.5
60.1	49	1.48485	1.6
60.2	53	1.60606	1.6
60.3	53	1.60606	1.5
60.4	51	1.54545	1.4
60.5	44	1.33333	1.4
60.6	45	1.36364	1.5
60.7	50	1.51515	1.5
60.8	51	1.54545	1.4
60.9	43	1.30303	1.3
61	44	1.33333	1.4
61.1	45	1.36364	1.6
61.2	50	1.51515	1.8
61.3	63	1.90909	1.9
61.4	64	1.93939	2
61.5	66	2	1.8
61.6	67	2.0303	1.7
61.7	48	1.45455	1.6
61.8	54	1.63636	1.5
61.9	53	1.60606	1.5
62	42	1.27273	1.5
62.1	56	1.69697	1.6
62.2	53	1.60606	1.5
62.3	49	1.48485	1.5
62.4	50	1.51515	1.6
62.5	47	1.42424	1.6
62.6	58	1.75758	1.7
62.7	56	1.69697	1.6
62.8	56	1.69697	1.5
62.9	45	1.36364	1.4
63	49	1.48485	1.5
63.1	44	1.33333	1.6
63.2	52	1.57576	1.6
63.3	60	1.81818	1.6
63.4	50	1.51515	1.4
63.5	49	1.48485	1.3
63.6	40	1.21212	1.2
63.7	43	1.30303	1.2
63.8	36	1.09091	1.2
63.9	42	1.27273	1.2
64	38	1.15152	1.2
64.1	42	1.27273	1.2
64.2	36	1.09091	1.2
64.3	39	1.18182	1.4
64.4	46	1.39394	1.7
64.5	53	1.60606	1.9
64.6	70	2.12121	2.1
64.7	67	2.0303	1.9
64.8	69	2.09091	1.8
64.9	49	1.48485	1.6
65	57	1.72727	1.7
65.1	54	1.63636	1.6
65.2	53	1.60606	1.6
65.3	49	1.48485	1.5
65.4	54	1.63636	1.5
65.5	45	1.36364	1.4
65.6	45	1.36364	1.4
65.7	44	1.33333	1.4
65.8	47	1.42424	1.7
65.9	51	1.54545	2
66	73	2.21212	2.2
66.1	77	2.33333	2.2
66.2	67	2.0303	1.9
66.3	69	2.09091	1.8
66.4	53	1.60606	1.6
66.5	52	1.57576	1.5
66.6	51	1.54545	1.5
66.7	49	1.48485	1.5
66.8	46	1.39394	1.5
66.9	52	1.57576	1.5
67	49	1.48485	1.6
67.1	50	1.51515	1.6
67.2	56	1.69697	1.6
67.3	55	1.66667	1.7
67.4	51	1.54545	1.6
67.5	62	1.87879	1.6
67.6	49	1.48485	1.4
67.7	48	1.45455	1.4
67.8	38	1.15152	1.4
67.9	51	1.54545	1.4
68	46	1.39394	1.7
68.1	44	1.33333	1.9
68.2	74	2.24242	2
68.3	70	2.12121	1.8
68.4	57	1.72727	1.6
68.5	52	1.57576	1.5
68.6	49	1.48485	1.7
68.7	49	1.48485	1.9
68.8	72	2.18182	1.9
68.9	65	1.9697	1.7
69	53	1.60606	1.6
69.1	50	1.51515	1.5
69.2	51	1.54545	1.6
69.3	52	1.57576	1.7
69.4	56	1.69697	1.8
69.5	65	1.9697	1.7
69.6	57	1.72727	1.5
69.7	46	1.39394	1.4
69.8	47	1.42424	1.4
69.9	47	1.42424	1.4
70	48	1.45455	1.4
70.1	43	1.30303	1.3
70.2	49	1.48485	1.3
70.3	38	1.15152	1.3
70.4	41	1.24242	1.5
70.5	52	1.57576	1.6
70.6	51	1.54545	1.6
70.7	51	1.54545	1.6
70.8	52	1.57576	1.8
70.9	56	1.69697	2
71	69	2.09091	2.1
71.1	74	2.24242	2
71.2	61	1.84848	1.8
71.3	62	1.87879	1.7
71.4	56	1.69697	1.6
71.5	49	1.48485	1.6
71.6	54	1.63636	1.6
71.7	55	1.66667	1.7
71.8	53	1.60606	1.7
71.9	62	1.87879	1.7
72	51	1.54545	1.6
72.1	53	1.60606	1.6
72.2	58	1.75758	1.6
72.3	50	1.51515	1.6
72.4	53	1.60606	1.7
72.5	52	1.57576	1.7
72.6	61	1.84848	1.7
72.7	57	1.72727	1.8
72.8	50	1.51515	2
72.9	69	2.09091	2.3
73	78	2.36364	2.1
73.1	76	2.30303	1.8
73.2	54	1.63636	1.6
73.3	50	1.51515	1.7
73.4	50	1.51515	1.8
73.5	64	1.93939	1.9
73.6	68	2.06061	1.7
73.7	55	1.66667	1.6
73.8	49	1.48485	1.6
73.9	56	1.69697	1.6
74	52	1.57576	1.6
74.1	50	1.51515	1.7
74.2	56	1.69697	1.7
74.3	61	1.84848	1.7
74.4	53	1.60606	1.7
74.5	53	1.60606	1.9
74.6	58	1.75758	1.9
74.7	77	2.33333	1.9
74.8	57	1.72727	1.7
74.9	56	1.69697	1.6
75	52	1.57576	1.6
75.1	48	1.45455	1.5
75.2	56	1.69697	1.6
75.3	46	1.39394	1.6
75.4	58	1.75758	1.6
75.5	50	1.51515	1.5
75.6	48	1.45455	1.5
75.7	48	1.45455	1.5
75.8	50	1.51515	1.6
75.9	49	1.48485	1.7
76	56	1.69697	2
76.1	66	2	2.1
76.2	72	2.18182	2
76.3	68	2.06061	1.8
76.4	58	1.75758	1.7
76.5	53	1.60606	1.6
76.6	54	1.63636	1.6
76.7	48	1.45455	1.6
76.8	58	1.75758	1.6
76.9	49	1.48485	1.6
77	53	1.60606	1.6
77.1	52	1.57576	1.5
77.2	49	1.48485	1.5
77.3	46	1.39394	1.7
77.4	56	1.69697	2
77.5	66	2	2.2
77.6	80	2.42424	2.1
77.7	70	2.12121	1.9
77.8	62	1.87879	1.7
77.9	56	1.69697	1.6
78	54	1.63636	1.7
78.1	53	1.60606	1.6
78.2	57	1.72727	1.7
78.3	47	1.42424	1.8
78.4	60	1.81818	2.1
78.5	75	2.27273	2.1
78.6	73	2.21212	2
78.7	63	1.90909	1.8
78.8	59	1.78788	1.7
78.9	61	1.84848	1.6
79	49	1.48485	1.5
79.1	49	1.48485	1.6
79.2	49	1.48485	1.6
79.3	57	1.72727	1.6
79.4	50	1.51515	1.6
79.5	50	1.51515	1.8
79.6	56	1.69697	2.1
79.7	73	2.21212	2.3
79.8	77	2.33333	2.3
79.9	75	2.27273	2.2
80	74	2.24242	2.2
80.1	67	2.0303	2
80.2	77	2.33333	1.9
80.3	56	1.69697	1.7
80.4	54	1.63636	1.6
80.5	54	1.63636	1.4
80.6	46	1.39394	1.4
80.7	42	1.27273	1.4
80.8	47	1.42424	1.4
80.9	45	1.36364	1.5
81	50	1.51515	1.7
81.1	58	1.75758	1.9
81.2	61	1.84848	2
81.3	74	2.24242	1.9
81.4	60	1.81818	1.6
81.5	52	1.57576	1.5
81.6	51	1.54545	1.5
81.7	48	1.45455	1.5
81.8	49	1.48485	1.6
81.9	51	1.54545	1.8
82	60	1.81818	1.8
82.1	63	1.90909	1.8
82.2	58	1.75758	1.7
82.3	55	1.66667	1.6
82.4	57	1.72727	1.6
82.5	48	1.45455	1.6
82.6	55	1.66667	1.8
82.7	56	1.69697	2.1
82.8	71	2.15152	2.2
82.9	76	2.30303	2
83	66	2	1.8
83.1	58	1.75758	1.6
83.2	51	1.54545	1.5
83.3	45	1.36364	1.6
83.4	57	1.72727	1.7
83.5	54	1.63636	1.6
83.6	54	1.63636	1.7
83.7	53	1.60606	1.7
83.8	60	1.81818	1.8
83.9	57	1.72727	1.7
84	57	1.72727	1.7
84.1	54	1.63636	1.6
84.2	53	1.60606	1.7
84.3	55	1.66667	1.7
84.4	63	1.90909	1.6
84.5	47	1.42424	1.5
84.6	50	1.51515	1.7
84.7	56	1.69697	1.9
84.8	63	1.90909	2.1
84.9	70	2.12121	2.1
85	75	2.27273	2
85.1	64	1.93939	1.9
85.2	61	1.84848	1.7
85.3	60	1.81818	1.7
85.4	50	1.51515	1.6
85.5	55	1.66667	1.6
85.6	50	1.51515	1.6
85.7	52	1.57576	1.6
85.8	52	1.57576	1.6
85.9	53	1.60606	1.6
86	51	1.54545	1.7
86.1	52	1.57576	2.1
86.2	69	2.09091	2.3
86.3	84	2.54545	2.1
86.4	70	2.12121	1.8
86.5	58	1.75758	1.6
86.6	50	1.51515	1.5
86.7	52	1.57576	1.4
86.8	43	1.30303	1.4
86.9	47	1.42424	1.4
87	46	1.39394	1.5
87.1	47	1.42424	1.5
87.2	52	1.57576	1.6
87.3	50	1.51515	1.6
87.4	54	1.63636	1.7
87.5	56	1.69697	1.8
87.6	60	1.81818	1.8
87.7	62	1.87879	1.8
87.8	60	1.81818	1.8
87.9	58	1.75758	2.1
88	60	1.81818	2.3
88.1	90	2.72727	2.4
88.2	82	2.48485	2
88.3	62	1.87879	1.6
88.4	52	1.57576	1.5
88.5	46	1.39394	1.5
88.6	55	1.66667	1.7
88.7	52	1.57576	1.7
88.8	57	1.72727	1.7
88.9	57	1.72727	1.7
89	52	1.57576	1.7
89.1	60	1.81818	1.8
89.2	55	1.66667	1.9
89.3	60	1.81818	2.1
89.4	69	2.09091	2.2
89.5	77	2.33333	2.2
89.6	74	2.24242	2
89.7	66	2	1.9
89.8	61	1.84848	1.8
89.9	60	1.81818	1.8
90	62	1.87879	1.7
90.1	54	1.63636	1.7
90.2	50	1.51515	1.8
90.3	69	2.09091	1.8
90.4	61	1.84848	1.6
90.5	50	1.51515	1.5
90.6	48	1.45455	1.5
90.7	49	1.48485	1.6
90.8	54	1.63636	1.6
90.9	51	1.54545	1.7
91	53	1.60606	1.9
91.1	62	1.87879	2.2
91.2	76	2.30303	2.3
91.3	76	2.30303	2.1
91.4	71	2.15152	1.9
91.5	60	1.81818	1.8
91.6	61	1.84848	1.6
91.7	53	1.60606	1.6
91.8	47	1.42424	1.7
91.9	56	1.69697	1.8
92	66	2	1.9
92.1	58	1.75758	1.8
92.2	63	1.90909	1.8
92.3	56	1.69697	1.8
92.4	59	1.78788	1.8
92.5	65	1.9697	1.9
92.6	58	1.75758	1.8
92.7	62	1.87879	1.9
92.8	62	1.87879	2
92.9	69	2.09091	2
93	68	2.06061	1.8
93.1	60	1.81818	1.7
93.2	51	1.54545	1.6
93.3	57	1.72727	1.6
93.4	51	1.54545	1.6
93.5	48	1.45455	1.7
93.6	55	1.66667	1.8
93.7	65	1.9697	2
93.8	61	1.84848	2
93.9	69	2.09091	2.1
94	69	2.09091	2.2
94.1	74	2.24242	2.1
94.2	72	2.18182	2
94.3	61	1.84848	1.8
94.4	63	1.90909	1.8
94.5	58	1.75758	1.7
94.6	54	1.63636	1.8
94.7	53	1.60606	1.9
94.8	68	2.06061	2.1
94.9	68	2.06061	2.1
95	69	2.09091	2.1
95.1	68	2.06061	1.9
95.2	69	2.09091	1.8
95.3	55	1.66667	1.6
95.4	57	1.72727	1.6
95.5	46	1.39394	1.5
95.6	55	1.66667	1.5
95.7	46	1.39394	1.5
95.8	50	1.51515	1.6
95.9	56	1.69697	1.6
96	57	1.72727	1.6
96.1	47	1.42424	1.6
96.2	52	1.57576	1.8
96.3	61	1.84848	1.9
96.4	61	1.84848	1.9
96.5	62	1.87879	1.8
96.6	61	1.84848	2
96.7	57	1.72727	2.1
96.8	77	2.33333	2.1
96.9	74	2.24242	1.8
97	55	1.66667	1.6
97.1	53	1.60606	1.5
97.2	51	1.54545	1.5
97.3	46	1.39394	1.4
97.4	48	1.45455	1.5
97.5	49	1.48485	1.6
97.6	52	1.57576	1.6
97.7	53	1.60606	1.6
97.8	53	1.60606	2.1
97.9	55	1.66667	2.4
98	97	2.93939	2.3
98.1	81	2.45455	1.9
98.2	51	1.54545	1.6
98.3	53	1.60606	1.6
98.4	51	1.54545	1.7
98.5	55	1.66667	1.7
98.6	58	1.75758	1.7
98.7	55	1.66667	1.7
98.8	57	1.72727	1.8
98.9	53	1.60606	1.8
99	64	1.93939	1.9
99.1	61	1.84848	1.9
99.2	66	2	1.9
99.3	61	1.84848	2
99.4	65	1.9697	2.1
99.5	74	2.24242	2
99.6	68	2.06061	1.8
99.7	59	1.78788	1.6
99.8	53	1.60606	1.6
99.9	50	1.51515	1.5
100	54	1.63636	1.6
100.1	49	1.48485	1.7
100.2	60	1.81818	1.8
100.3	56	1.69697	1.7
100.4	61	1.84848	1.7
100.5	54	1.63636	1.6
100.6	55	1.66667	1.6
100.7	51	1.54545	1.7
100.8	57	1.72727	1.7
100.9	59	1.78788	1.6
101	48	1.45455	1.5
101.1	50	1.51515	1.7
101.2	48	1.45455	1.9
101.3	66	2	2
101.4	75	2.27273	1.9
101.5	55	1.66667	1.9
101.6	63	1.90909	2
101.7	68	2.06061	1.9
101.8	66	2	1.8
101.9	54	1.63636	1.7
102	58	1.75758	1.6
102.1	52	1.57576	1.5
102.2	50	1.51515	1.5
102.3	51	1.54545	1.5
102.4	48	1.45455	1.6
102.5	54	1.63636	1.7
102.6	59	1.78788	1.7
102.7	54	1.63636	1.6
102.8	52	1.57576	1.6
102.9	48	1.45455	1.9
103	58	1.75758	2.2
103.1	82	2.48485	2.2
103.2	73	2.21212	1.9
103.3	65	1.9697	1.6
103.4	51	1.54545	1.5
103.5	44	1.33333	1.6
103.6	56	1.69697	1.7
103.7	55	1.66667	1.8
103.8	61	1.84848	1.9
103.9	65	1.9697	2
104	58	1.75758	2.1
104.1	76	2.30303	2.3
104.2	76	2.30303	2.2
104.3	75	2.27273	2.1
104.4	66	2	2
104.5	65	1.9697	1.9
104.6	68	2.06061	1.9
104.7	58	1.75758	1.8
104.8	62	1.87879	1.9
104.9	60	1.81818	1.9
105	62	1.87879	2.1
105.1	66	2	1.9
105.2	75	2.27273	1.8
105.3	50	1.51515	1.7
105.4	58	1.75758	1.6
105.5	60	1.81818	1.6
105.6	45	1.36364	1.6
105.7	56	1.69697	1.8
105.8	60	1.81818	1.9
105.9	62	1.87879	2.2
106	70	2.12121	2.3
106.1	83	2.51515	2.3
106.2	76	2.30303	2
106.3	67	2.0303	1.9
106.4	58	1.75758	1.8
106.5	65	1.9697	1.8
106.6	60	1.81818	1.7
106.7	54	1.63636	1.7
106.8	55	1.66667	1.6
106.9	57	1.72727	1.7
107	49	1.48485	1.8
107.1	63	1.90909	1.9
107.2	62	1.87879	2
107.3	60	1.81818	2
107.4	73	2.21212	2.1
107.5	67	2.0303	1.9
107.6	67	2.0303	1.9
107.7	58	1.75758	1.8
107.8	59	1.78788	1.7
107.9	61	1.84848	1.7
108	47	1.42424	1.8
108.1	65	1.9697	2.1
108.2	69	2.09091	2.2
108.3	69	2.09091	2.2
108.4	78	2.36364	2.2
108.5	74	2.24242	2.4
108.6	67	2.0303	2.4
108.7	92	2.78788	2.5
108.8	82	2.48485	2.2
108.9	76	2.30303	2
109	63	1.90909	1.8
109.1	57	1.72727	1.7
109.2	54	1.63636	1.7
109.3	53	1.60606	1.7
109.4	60	1.81818	1.8
109.5	56	1.69697	1.7
109.6	59	1.78788	1.6
109.7	53	1.60606	1.5
109.8	50	1.51515	1.5
109.9	45	1.36364	1.6
110	58	1.75758	1.7
110.1	51	1.54545	1.7
110.2	60	1.81818	1.8
110.3	56	1.69697	1.7
110.4	58	1.75758	1.7
110.5	53	1.60606	1.9
110.6	55	1.66667	2.1
110.7	83	2.51515	2.2
110.8	65	1.9697	2
110.9	67	2.0303	1.9
111	70	2.12121	1.9
111.1	53	1.60606	1.8
111.2	64	1.93939	1.9
111.3	64	1.93939	1.7
111.4	57	1.72727	1.6
111.5	50	1.51515	1.7
111.6	54	1.63636	1.8
111.7	63	1.90909	1.7
111.8	61	1.84848	1.7
111.9	46	1.39394	1.6
112	57	1.72727	1.7
112.1	56	1.69697	1.7
112.2	51	1.54545	1.6
112.3	59	1.78788	1.5
112.4	44	1.33333	1.5
112.5	50	1.51515	1.7
112.6	50	1.51515	2.2
112.7	71	2.15152	2.4
112.8	95	2.87879	2.3
112.9	71	2.15152	1.9
113	64	1.93939	1.9
113.1	52	1.57576	1.8
113.2	68	2.06061	1.8
113.3	54	1.63636	1.6
113.4	52	1.57576	1.5
113.5	51	1.54545	1.4
113.6	41	1.24242	1.3
113.7	45	1.36364	1.4
113.8	44	1.33333	1.6
113.9	54	1.63636	1.8
114	58	1.75758	2.1
114.1	68	2.06061	2.1
114.2	77	2.33333	2
114.3	60	1.81818	1.7
114.4	64	1.93939	1.7
114.5	49	1.48485	1.6
114.6	58	1.75758	1.7
114.7	52	1.57576	1.7
114.8	58	1.75758	1.7
114.9	54	1.63636	1.6
115	55	1.66667	1.7
115.1	54	1.63636	1.7
115.2	57	1.72727	1.8
115.3	58	1.75758	1.7
115.4	62	1.87879	1.6
115.5	44	1.33333	1.6
115.6	57	1.72727	1.7
115.7	55	1.66667	1.7
115.8	61	1.84848	1.8
115.9	56	1.69697	2
116	64	1.93939	2
116.1	74	2.24242	1.9
116.2	57	1.72727	1.7
116.3	59	1.78788	1.7
116.4	53	1.60606	1.7
116.5	56	1.69697	1.8
116.6	58	1.75758	2.1
116.7	63	1.90909	2.4
116.8	84	2.54545	2.4
116.9	86	2.60606	2.1
117	64	1.93939	1.8
117.1	62	1.87879	1.6
117.2	55	1.66667	1.5
117.3	44	1.33333	1.5
117.4	51	1.54545	1.5
117.5	50	1.51515	1.5
117.6	51	1.54545	1.6
117.7	49	1.48485	1.5
117.8	54	1.63636	1.5
117.9	47	1.42424	1.5
118	52	1.57576	1.6
118.1	49	1.48485	1.7
118.2	55	1.66667	2
118.3	64	1.93939	2.4
118.4	79	2.39394	2.4
118.5	91	2.75758	2.2
118.6	69	2.09091	1.8
118.7	58	1.75758	1.7
118.8	53	1.60606	1.6
118.9	54	1.63636	1.7
119	56	1.69697	1.8
119.1	59	1.78788	1.9
119.2	64	1.93939	1.9
119.3	61	1.84848	1.9
119.4	68	2.06061	2
119.5	64	1.93939	1.8
119.6	62	1.87879	1.7
119.7	48	1.45455	1.6
119.8	59	1.78788	1.8
119.9	53	1.60606	1.9
120	63	1.90909	2.3
120.1	73	2.21212	2.3
120.2	92	2.78788	2.2
120.3	66	2	1.9
120.4	61	1.84848	1.8
120.5	57	1.72727	1.7
120.6	56	1.69697	1.7
120.7	58	1.75758	1.6
120.8	52	1.57576	1.6
120.9	52	1.57576	1.6
121	53	1.60606	1.6
121.1	55	1.66667	1.6
121.2	54	1.63636	1.8
121.3	54	1.63636	1.9
121.4	66	2	2
121.5	67	2.0303	2
121.6	63	1.90909	2
121.7	66	2	2.1
121.8	73	2.21212	2.1
121.9	69	2.09091	2
122	65	1.9697	1.8
122.1	61	1.84848	1.9
122.2	52	1.57576	1.8
122.3	76	2.30303	1.9
122.4	54	1.63636	1.7
122.5	61	1.84848	1.7
122.6	53	1.60606	1.7
122.7	55	1.66667	1.6
122.8	60	1.81818	1.6
122.9	47	1.42424	1.6
123	54	1.63636	2.1
123.1	60	1.81818	2.2
123.2	93	2.81818	2.3
123.3	67	2.0303	2
123.4	65	1.9697	1.9
123.5	64	1.93939	1.8
123.6	62	1.87879	1.6
123.7	50	1.51515	1.6
123.8	51	1.54545	1.6
123.9	58	1.75758	1.7
124	54	1.63636	1.6
124.1	59	1.78788	1.7
124.2	47	1.42424	1.7
124.3	66	2	1.8
124.4	55	1.66667	1.9
124.5	62	1.87879	2
124.6	74	2.24242	1.9
124.7	61	1.84848	1.7
124.8	51	1.54545	1.6
124.9	59	1.78788	1.6
125	52	1.57576	1.5
125.1	45	1.36364	1.7
125.2	54	1.63636	1.7
125.3	66	2	1.7
125.4	46	1.39394	1.6
125.5	52	1.57576	1.6
125.6	57	1.72727	2
125.7	53	1.60606	2.3
125.8	88	2.66667	2.7
125.9	85	2.57576	2.3
126	90	2.72727	2
126.1	54	1.63636	1.6
126.2	50	1.51515	1.7
126.3	56	1.69697	1.9
126.4	60	1.81818	1.9
126.5	70	2.12121	2
126.6	54	1.63636	2.2
126.7	73	2.21212	2.4
126.8	90	2.72727	2.2
126.9	72	2.18182	2
127	60	1.81818	1.9
127.1	69	2.09091	1.9
127.2	57	1.72727	1.9
127.3	67	2.0303	1.8
127.4	62	1.87879	1.6
127.5	47	1.42424	1.5
127.6	52	1.57576	1.5
127.7	51	1.54545	1.6
127.8	48	1.45455	1.7
127.9	62	1.87879	1.7
128	57	1.72727	1.7
128.1	46	1.39394	1.8
128.2	67	2.0303	1.9
128.3	62	1.87879	1.8
128.4	62	1.87879	1.8
128.5	54	1.63636	1.7
128.6	61	1.84848	1.7
128.7	58	1.75758	1.8
128.8	54	1.63636	1.7
128.9	65	1.9697	1.8
129	48	1.45455	1.7
129.1	65	1.9697	1.9
129.2	59	1.78788	1.8
129.3	64	1.93939	1.8
129.4	59	1.78788	1.8
129.5	56	1.69697	1.8
129.6	64	1.93939	2
129.7	59	1.78788	1.9
129.8	72	2.18182	1.9
129.9	61	1.84848	1.8
130	59	1.78788	1.9
130.1	56	1.69697	2.1
130.2	75	2.27273	2.2
130.3	80	2.42424	2
130.4	58	1.75758	1.7
130.5	60	1.81818	1.6
130.6	50	1.51515	1.5
130.7	53	1.60606	1.5
130.8	45	1.36364	1.4
130.9	48	1.45455	1.6
131	48	1.45455	1.7
131.1	58	1.75758	1.8
131.2	66	2	1.8
131.3	52	1.57576	1.7
131.4	57	1.72727	1.9
131.5	62	1.87879	2.1
131.6	72	2.18182	2.4
131.7	73	2.21212	2.5
131.8	93	2.81818	2.3
131.9	78	2.36364	2
132	58	1.75758	1.8
132.1	66	2	1.8
132.2	53	1.60606	1.7
132.3	61	1.84848	1.7
132.4	52	1.57576	1.8
132.5	57	1.72727	2.1
132.6	66	2	2.2
132.7	80	2.42424	2.2
132.8	71	2.15152	1.9
132.9	67	2.0303	1.9
133	55	1.66667	1.8
133.1	68	2.06061	1.7
133.2	52	1.57576	1.6
133.3	51	1.54545	1.6
133.4	55	1.66667	1.7
133.5	51	1.54545	1.7
133.6	59	1.78788	1.7
133.7	58	1.75758	1.7
133.8	52	1.57576	1.7
133.9	58	1.75758	1.8
134	56	1.69697	1.8
134.1	67	2.0303	1.9
134.2	54	1.63636	1.8
134.3	64	1.93939	1.9
134.4	62	1.87879	1.8
134.5	62	1.87879	1.8
134.6	59	1.78788	1.8
134.7	56	1.69697	1.7
134.8	61	1.84848	1.7
134.9	49	1.48485	1.7
135	58	1.75758	1.8
135.1	57	1.72727	1.7
135.2	62	1.87879	1.7
135.3	54	1.63636	1.7
135.4	56	1.69697	1.7
135.5	59	1.78788	1.6
135.6	54	1.63636	1.6
135.7	48	1.45455	1.7
135.8	57	1.72727	1.7
135.9	64	1.93939	1.7
136	51	1.54545	1.8
136.1	58	1.75758	1.9
136.2	65	1.9697	2
136.3	67	2.0303	1.9
136.4	64	1.93939	1.8
136.5	61	1.84848	1.7
136.6	54	1.63636	1.6
136.7	52	1.57576	1.7
136.8	57	1.72727	1.6
136.9	62	1.87879	1.5
137	44	1.33333	1.4
137.1	46	1.39394	1.5
137.2	47	1.42424	1.5
137.3	52	1.57576	1.5
137.4	48	1.45455	1.5
137.5	48	1.45455	1.6
137.6	52	1.57576	1.7
137.7	58	1.75758	1.8
137.8	61	1.84848	1.8
137.9	59	1.78788	1.9
138	62	1.87879	2.1
138.1	66	2	2.4
138.2	79	2.39394	2.3
138.3	89	2.69697	2.1
138.4	60	1.81818	1.8
138.5	54	1.63636	1.7
138.6	63	1.90909	1.7
138.7	52	1.57576	1.7
138.8	56	1.69697	1.6
138.9	57	1.72727	1.5
139	44	1.33333	1.5
139.1	52	1.57576	1.6
139.2	53	1.60606	1.6
139.3	50	1.51515	1.5
139.4	52	1.57576	1.6
139.5	49	1.48485	1.7
139.6	55	1.66667	1.8
139.7	60	1.81818	2.1
139.8	61	1.84848	2.1
139.9	87	2.63636	2.1
140	62	1.87879	1.8
140.1	57	1.72727	1.7
140.2	58	1.75758	1.7
140.3	50	1.51515	1.6
140.4	57	1.72727	1.6
140.5	49	1.48485	1.5
140.6	49	1.48485	1.5
140.7	54	1.63636	1.5
140.8	50	1.51515	1.5
140.9	47	1.42424	1.6
141	53	1.60606	1.7
141.1	57	1.72727	1.6
141.2	56	1.69697	1.6
141.3	48	1.45455	1.7
141.4	56	1.69697	2.1
141.5	62	1.87879	2.4
141.6	87	2.63636	2.4
141.7	86	2.60606	2.2
141.8	69	2.09091	1.8
141.9	59	1.78788	1.6
142	55	1.66667	1.6
142.1	47	1.42424	1.7
142.2	56	1.69697	1.7
142.3	63	1.90909	1.7
142.4	54	1.63636	1.5
142.5	48	1.45455	1.5
142.6	45	1.36364	1.5
142.7	53	1.60606	1.5
142.8	47	1.42424	1.6
142.9	53	1.60606	1.8
143	62	1.87879	1.9
143.1	60	1.81818	1.8
143.2	64	1.93939	1.8
143.3	59	1.78788	1.6
143.4	58	1.75758	1.6
143.5	44	1.33333	1.6
143.6	60	1.81818	1.5
143.7	57	1.72727	1.4
143.8	36	1.09091	1.3
143.9	48	1.45455	1.4
144	47	1.42424	1.4
144.1	47	1.42424	1.4
144.2	47	1.42424	1.5
144.3	48	1.45455	1.6
144.4	52	1.57576	1.6
144.5	55	1.66667	1.6
144.6	47	1.42424	1.7
144.7	59	1.78788	1.8
144.8	58	1.75758	1.9
144.9	66	2	2.2
145	62	1.87879	2.2
145.1	88	2.66667	2.1
145.2	72	2.18182	1.8
145.3	52	1.57576	1.6
145.4	55	1.66667	1.5
145.5	52	1.57576	1.4
145.6	45	1.36364	1.4
145.7	45	1.36364	1.3
145.8	45	1.36364	1.4
145.9	42	1.27273	1.4
146	52	1.57576	1.5
146.1	47	1.42424	1.4
146.2	46	1.39394	1.5
146.3	50	1.51515	1.7
146.4	56	1.69697	1.9
146.5	58	1.75758	2.2
146.6	74	2.24242	2.3
146.7	86	2.60606	2.1
146.8	68	2.06061	1.7
146.9	49	1.48485	1.5
147	50	1.51515	1.5
147.1	52	1.57576	1.5
147.2	51	1.54545	1.5
147.3	49	1.48485	1.5
147.4	52	1.57576	1.6
147.5	49	1.48485	1.6
147.6	58	1.75758	1.7
147.7	48	1.45455	1.6
147.8	58	1.75758	1.7
147.9	53	1.60606	1.6
148	57	1.72727	1.6
148.1	50	1.51515	1.6
148.2	52	1.57576	1.6
148.3	52	1.57576	1.7
148.4	58	1.75758	1.8
148.5	59	1.78788	1.7
148.6	57	1.72727	1.5
148.7	52	1.57576	1.5
148.8	44	1.33333	1.4
148.9	53	1.60606	1.5
149	45	1.36364	1.4
149.1	48	1.45455	1.5
149.2	48	1.45455	1.5
149.3	50	1.51515	1.7
149.4	55	1.66667	1.7
149.5	59	1.78788	2
149.6	59	1.78788	2.3
149.7	84	2.54545	2.4
149.8	86	2.60606	2.2
149.9	72	2.18182	1.9
150	64	1.93939	1.8
150.1	55	1.66667	1.8
150.2	62	1.87879	1.8
150.3	57	1.72727	1.7
150.4	57	1.72727	1.6
150.5	52	1.57576	1.5
150.6	51	1.54545	1.4
150.7	46	1.39394	1.4
150.8	44	1.33333	1.4
150.9	46	1.39394	1.4
151	50	1.51515	1.5
151.1	44	1.33333	1.5
151.2	54	1.63636	1.6
151.3	53	1.60606	1.6
151.4	56	1.69697	1.6
151.5	52	1.57576	1.7
151.6	49	1.48485	1.9
151.7	70	2.12121	1.9
151.8	68	2.06061	1.8
151.9	51	1.54545	1.6
152	61	1.84848	1.6
152.1	46	1.39394	1.5
152.2	53	1.60606	1.4
152.3	45	1.36364	1.4
152.4	44	1.33333	1.4
152.5	45	1.36364	1.4
152.6	45	1.36364	1.3
152.7	44	1.33333	1.3
152.8	39	1.18182	1.4
152.9	49	1.48485	1.5
153	53	1.60606	1.4
153.1	45	1.36364	1.5
153.2	45	1.36364	1.6
153.3	60	1.81818	1.7
153.4	53	1.60606	1.9
153.5	59	1.78788	2.2
153.6	79	2.39394	2.4
153.7	79	2.39394	2.2
153.8	76	2.30303	2
153.9	65	1.9697	1.7
154	53	1.60606	1.7
154.1	54	1.63636	1.7
154.2	58	1.75758	1.7
154.3	56	1.69697	1.6
154.4	51	1.54545	1.6
154.5	54	1.63636	1.7
154.6	54	1.63636	1.7
154.7	59	1.78788	1.7
154.8	55	1.66667	1.6
154.9	52	1.57576	1.6
155	53	1.60606	1.6
155.1	51	1.54545	1.5
155.2	54	1.63636	1.5
155.3	42	1.27273	1.3
155.4	48	1.45455	1.5
155.5	42	1.27273	1.5
155.6	54	1.63636	1.6
155.7	51	1.54545	1.6
155.8	56	1.69697	1.6
155.9	51	1.54545	1.6
156	53	1.60606	1.7
156.1	52	1.57576	1.7
156.2	59	1.78788	2.1
156.3	58	1.75758	2.3
156.4	87	2.63636	2.5
156.5	86	2.60606	2.2
156.6	71	2.15152	1.8
156.7	56	1.69697	1.6
156.8	52	1.57576	1.6
156.9	52	1.57576	1.6
157	52	1.57576	1.5
157.1	50	1.51515	1.5
157.2	47	1.42424	1.5
157.3	48	1.45455	1.5
157.4	51	1.54545	1.5
157.5	50	1.51515	1.4
157.6	46	1.39394	1.5
157.7	47	1.42424	1.6
157.8	56	1.69697	1.7
157.9	55	1.66667	1.6
158	54	1.63636	1.5
158.1	47	1.42424	1.5
158.2	51	1.54545	1.5
158.3	54	1.63636	1.7
158.4	46	1.39394	1.8
158.5	67	2.0303	1.9
158.6	63	1.90909	1.7
158.7	56	1.69697	1.7
158.8	54	1.63636	1.6
158.9	55	1.66667	1.5
159	46	1.39394	1.4
159.1	45	1.36364	1.4
159.2	50	1.51515	1.4
159.3	47	1.42424	1.4
159.4	45	1.36364	1.4
159.5	45	1.36364	1.4
159.6	44	1.33333	1.5
159.7	50	1.51515	1.6
159.8	53	1.60606	1.6
159.9	51	1.54545	1.5
160	52	1.57576	1.6
160.1	47	1.42424	1.6
160.2	58	1.75758	1.7
160.3	55	1.66667	1.7
160.4	59	1.78788	1.8
160.5	57	1.72727	1.6
160.6	58	1.75758	1.5
160.7	47	1.42424	1.5
160.8	46	1.39394	1.5
160.9	51	1.54545	1.5
161	50	1.51515	1.5
161.1	50	1.51515	1.6
161.2	52	1.57576	1.7
161.3	54	1.63636	1.9
161.4	60	1.81818	2.1
161.5	72	2.18182	2.3
161.6	76	2.30303	2.3
161.7	80	2.42424	2
161.8	71	2.15152	1.8
161.9	50	1.51515	1.5
162	54	1.63636	1.5
162.1	49	1.48485	1.5
162.2	50	1.51515	1.5
162.3	47	1.42424	1.4
162.4	47	1.42424	1.4
162.5	42	1.27273	1.5
162.6	50	1.51515	1.5
162.7	55	1.66667	1.5
162.8	47	1.42424	1.5
162.9	51	1.54545	1.5
163	46	1.39394	1.4
163.1	47	1.42424	1.4
163.2	42	1.27273	1.4
163.3	49	1.48485	1.4
163.4	43	1.30303	1.5
163.5	46	1.39394	1.6
163.6	55	1.66667	1.7
163.7	58	1.75758	1.7
163.8	57	1.72727	1.7
163.9	56	1.69697	1.8
164	55	1.66667	1.8
164.1	64	1.93939	1.8
164.2	56	1.69697	1.7
164.3	55	1.66667	1.6
164.4	55	1.66667	1.6
164.5	48	1.45455	1.5
164.6	51	1.54545	1.6
164.7	53	1.60606	1.7
164.8	57	1.72727	1.7
164.9	57	1.72727	1.7
165	51	1.54545	1.7
165.1	57	1.72727	1.6
165.2	56	1.69697	1.6
165.3	50	1.51515	1.6
165.4	54	1.63636	1.8
165.5	56	1.69697	1.8
165.6	64	1.93939	2.2
165.7	63	1.90909	2.3
165.8	87	2.63636	2.3
165.9	78	2.36364	1.9
166	59	1.78788	1.7
166.1	55	1.66667	1.5
166.2	50	1.51515	1.4
166.3	45	1.36364	1.4
166.4	44	1.33333	1.5
166.5	51	1.54545	1.6
166.6	54	1.63636	1.6
166.7	56	1.69697	1.5
166.8	48	1.45455	1.4
166.9	45	1.36364	1.4
167	48	1.45455	1.4
167.1	45	1.36364	1.4
167.2	49	1.48485	1.5
167.3	46	1.39394	1.5
167.4	52	1.57576	1.8
167.5	51	1.54545	1.9
167.6	73	2.21212	2.1
167.7	69	2.09091	1.9
167.8	66	2	1.7
167.9	57	1.72727	1.6
168	49	1.48485	1.4
168.1	50	1.51515	1.4
168.2	42	1.27273	1.5
168.3	50	1.51515	1.5
168.4	52	1.57576	1.4
168.5	45	1.36364	1.4
168.6	46	1.39394	1.5
168.7	49	1.48485	1.5
168.8	51	1.54545	1.4
168.9	46	1.39394	1.4
169	46	1.39394	1.4
169.1	44	1.33333	1.4
169.2	51	1.54545	1.6
169.3	46	1.39394	1.7
169.4	60	1.81818	1.8
169.5	62	1.87879	1.8
169.6	54	1.63636	1.9
169.7	64	1.93939	2
169.8	68	2.06061	1.8
169.9	62	1.87879	1.6
170	46	1.39394	1.5
170.1	50	1.51515	1.6
170.2	54	1.63636	1.6
170.3	50	1.51515	1.5
170.4	50	1.51515	1.5
170.5	47	1.42424	1.5
170.6	47	1.42424	1.5
170.7	50	1.51515	1.5
170.8	49	1.48485	1.6
170.9	50	1.51515	1.6
171	56	1.69697	1.6
171.1	49	1.48485	1.5
171.2	51	1.54545	1.5
171.3	52	1.57576	1.5
171.4	46	1.39394	1.4
171.5	52	1.57576	1.4
171.6	45	1.36364	1.5
171.7	46	1.39394	1.7
171.8	62	1.87879	1.8
171.9	59	1.78788	1.8
172	59	1.78788	1.7
172.1	60	1.81818	1.5
172.2	45	1.36364	1.4
172.3	46	1.39394	1.4
172.4	50	1.51515	1.5
172.5	44	1.33333	1.6
172.6	52	1.57576	1.7
172.7	59	1.78788	1.8
172.8	60	1.81818	1.8
172.9	61	1.84848	1.8
173	55	1.66667	1.6
173.1	59	1.78788	1.6
173.2	49	1.48485	1.6
173.3	51	1.54545	1.6
173.4	55	1.66667	1.6
173.5	54	1.63636	1.7
173.6	51	1.54545	1.7
173.7	60	1.81818	1.8
173.8	57	1.72727	1.8
173.9	59	1.78788	1.8
174	59	1.78788	1.7
174.1	60	1.81818	1.8
174.2	52	1.57576	1.8
174.3	66	2	1.9
174.4	60	1.81818	1.8
174.5	61	1.84848	1.8
174.6	62	1.87879	1.9
174.7	58	1.75758	2.1
174.8	67	2.0303	2.1
174.9	78	2.36364	1.9
175	59	1.78788	1.7
175.1	51	1.54545	1.6
175.2	54	1.63636	1.7
175.3	58	1.75758	1.6
175.4	57	1.72727	1.6
175.5	47	1.42424	1.5
175.6	52	1.57576	1.5
175.7	51	1.54545	1.5
175.8	49	1.48485	1.6
175.9	52	1.57576	1.7
176	59	1.78788	1.7
176.1	56	1.69697	1.7
176.2	57	1.72727	1.7
176.3	59	1.78788	1.7
176.4	52	1.57576	1.6
176.5	55	1.66667	1.6
176.6	50	1.51515	1.6
176.7	52	1.57576	1.6
176.8	55	1.66667	1.6
176.9	51	1.54545	1.5
177	52	1.57576	1.4
177.1	47	1.42424	1.3
177.2	44	1.33333	1.4
177.3	42	1.27273	1.3
177.4	50	1.51515	1.4
177.5	40	1.21212	1.4
177.6	49	1.48485	1.7
177.7	54	1.63636	2
177.8	64	1.93939	2.1
177.9	76	2.30303	2
178	66	2	1.8
178.1	60	1.81818	1.6
178.2	51	1.54545	1.3
178.3	45	1.36364	1.2
178.4	36	1.09091	1.2
178.5	42	1.27273	1.4
178.6	39	1.18182	1.6
178.7	56	1.69697	1.7
178.8	64	1.93939	1.6
178.9	51	1.54545	1.4
179	43	1.30303	1.3
179.1	45	1.36364	1.3
179.2	44	1.33333	1.3
179.3	38	1.15152	1.4
179.4	45	1.36364	1.8
179.5	55	1.66667	2
179.6	80	2.42424	2
179.7	66	2	1.8
179.8	56	1.69697	1.6
179.9	55	1.66667	1.3
180	43	1.30303	1.3
180.1	35	1.06061	1.5
180.2	50	1.51515	1.6
180.3	60	1.81818	1.5
180.4	46	1.39394	1.3
180.5	43	1.30303	1.3
180.6	35	1.06061	1.3
180.7	51	1.54545	1.4
180.8	42	1.27273	1.4
180.9	43	1.30303	1.4
181	54	1.63636	1.4
181.1	45	1.36364	1.3
181.2	41	1.24242	1.3
181.3	45	1.36364	1.5
181.4	41	1.24242	1.5
181.5	58	1.75758	1.5
181.6	48	1.45455	1.4
181.7	45	1.36364	1.5
181.8	49	1.48485	1.7
181.9	58	1.75758	1.8
182	58	1.75758	1.7
182.1	58	1.75758	1.6
182.2	49	1.48485	1.7
182.3	52	1.57576	1.9
182.4	68	2.06061	2
182.5	66	2	1.8
182.6	62	1.87879	1.6
182.7	51	1.54545	1.5
182.8	43	1.30303	1.5
182.9	54	1.63636	1.5
183	51	1.54545	1.5
183.1	48	1.45455	1.4
183.2	45	1.36364	1.5
183.3	47	1.42424	1.5
183.4	61	1.84848	1.6
183.5	44	1.33333	1.5
183.6	49	1.48485	1.6
183.7	53	1.60606	1.6
183.8	55	1.66667	1.5
183.9	53	1.60606	1.4
184	44	1.33333	1.3
184.1	41	1.24242	1.3
184.2	44	1.33333	1.4
184.3	41	1.24242	1.4
184.4	50	1.51515	1.5
184.5	48	1.45455	1.7
184.6	54	1.63636	2.1
184.7	69	2.09091	2.2
184.8	86	2.60606	2
184.9	60	1.81818	1.6
185	50	1.51515	1.5
185.1	47	1.42424	1.5
185.2	51	1.54545	1.5
185.3	50	1.51515	1.4
185.4	49	1.48485	1.4
185.5	41	1.24242	1.4
185.6	46	1.39394	1.4
185.7	47	1.42424	1.4
185.8	46	1.39394	1.4
185.9	44	1.33333	1.4
186	47	1.42424	1.5
186.1	49	1.48485	1.5
186.2	54	1.63636	1.5
186.3	50	1.51515	1.4
186.4	44	1.33333	1.4
186.5	45	1.36364	1.5
186.6	52	1.57576	1.5
186.7	51	1.54545	1.6
186.8	48	1.45455	1.6
186.9	55	1.66667	1.7
187	53	1.60606	1.6
187.1	57	1.72727	1.7
187.2	52	1.57576	1.8
187.3	64	1.93939	1.8
187.4	58	1.75758	1.8
187.5	55	1.66667	2
187.6	64	1.93939	2
187.7	78	2.36364	1.8
187.8	57	1.72727	1.5
187.9	45	1.36364	1.3
188	44	1.33333	1.4
188.1	44	1.33333	1.3
188.2	46	1.39394	1.3
188.3	40	1.21212	1.3
188.4	45	1.36364	1.4
188.5	46	1.39394	1.4
188.6	44	1.33333	1.4
188.7	47	1.42424	1.3
188.8	46	1.39394	1.3
188.9	37	1.12121	1.4
189	48	1.45455	1.5
189.1	51	1.54545	1.3
189.2	45	1.36364	1.2
189.3	30	0.909091	1.2
189.4	41	1.24242	1.4
189.5	44	1.33333	1.5
189.6	54	1.63636	1.5
189.7	50	1.51515	1.4
189.8	47	1.42424	1.4
189.9	43	1.30303	1.7
190	44	1.33333	2
190.1	83	2.51515	2
190.2	74	2.24242	1.6
190.3	42	1.27273	1.3
190.4	40	1.21212	1.4
190.5	51	1.54545	1.6
190.6	48	1.45455	1.6
190.7	55	1.66667	1.6
190.8	55	1.66667	1.6
190.9	47	1.42424	1.5
191	57	1.72727	1.6
191.1	48	1.45455	1.5
191.2	54	1.63636	1.6
191.3	51	1.54545	1.5
191.4	50	1.51515	1.5
191.5	44	1.33333	1.9
191.6	57	1.72727	2.1
191.7	90	2.72727	2.2
191.8	62	1.87879	1.7
191.9	63	1.90909	1.6
192	43	1.30303	1.5
192.1	53	1.60606	1.6
192.2	51	1.54545	1.5
192.3	50	1.51515	1.4
192.4	45	1.36364	1.4
192.5	45	1.36364	1.4
192.6	50	1.51515	1.5
192.7	48	1.45455	1.5
192.8	54	1.63636	1.5
192.9	45	1.36364	1.5
193	52	1.57576	1.5
193.1	50	1.51515	1.4
193.2	43	1.30303	1.4
193.3	49	1.48485	1.4
193.4	42	1.27273	1.4
193.5	50	1.51515	1.4
193.6	45	1.36364	1.3
193.7	46	1.39394	1.3
193.8	39	1.18182	1.3
193.9	39	1.18182	1.5
194	54	1.63636	1.6
194.1	52	1.57576	1.6
194.2	49	1.48485	1.5
194.3	53	1.60606	1.4
194.4	44	1.33333	1.3
194.5	40	1.21212	1.3
194.6	45	1.36364	1.4
194.7	46	1.39394	1.4
194.8	43	1.30303	1.3
194.9	50	1.51515	1.2
195	32	0.969697	1.2
195.1	40	1.21212	1.3
195.2	48	1.45455	1.5
195.3	36	1.09091	1.6
195.4	61	1.84848	1.7
195.5	63	1.90909	1.7
195.6	49	1.48485	1.4
195.7	54	1.63636	1.5
195.8	40	1.21212	1.3
195.9	51	1.54545	1.4
196	38	1.15152	1.3
196.1	45	1.36364	1.5
196.2	50	1.51515	1.6
196.3	58	1.75758	1.7
196.4	48	1.45455	1.8
196.5	61	1.84848	2.1
196.6	71	2.15152	2.2
196.7	80	2.42424	1.9
196.8	68	2.06061	1.5
196.9	44	1.33333	1.3
197	40	1.21212	1.4
197.1	45	1.36364	1.4
197.2	49	1.48485	1.4
197.3	45	1.36364	1.3
197.4	42	1.27273	1.2
197.5	39	1.18182	1.2
197.6	41	1.24242	1.4
197.7	40	1.21212	1.4
197.8	54	1.63636	1.4
197.9	40	1.21212	1.3
198	45	1.36364	1.3
198.1	44	1.33333	1.3
198.2	38	1.15152	1.4
198.3	51	1.54545	1.6
198.4	52	1.57576	1.6
198.5	56	1.69697	1.6
198.6	52	1.57576	1.5
198.7	51	1.54545	1.7
198.8	47	1.42424	1.8
198.9	73	2.21212	1.9
199	58	1.75758	1.7
199.1	61	1.84848	1.7
199.2	47	1.42424	1.5
199.3	57	1.72727	1.5
199.4	48	1.45455	1.4
199.5	47	1.42424	1.4
199.6	43	1.30303	1.4
199.7	45	1.36364	1.4
199.8	48	1.45455	1.5
199.9	45	1.36364	1.5
[truncated: 1,947 more rows]
