# Supplementary material for: A Deterministic Model Predicts the Properties of Stochastic Calcium Oscillations in Airway Smooth Muscle Cells
Source: PLoS Comput Biol. 2014 Aug 14;10(8):e1003783. doi: 10.1371/journal.pcbi.1003783 (PMC4133161; doi:10.1371/journal.pcbi.1003783)
Supplement: Dataset S1 — ASMC calcium fluorescence trace data. The data files are in Excel format and compressed in a zip file. Each Excel file has a name showing their information. For example, “S2_SMC6_MCh200nM” means data are from ASMC No. 6 in lung slice No. 2 by using 200 nM MCh. In each file, there are four columns which represent (from left to right) time(s), fluorescence intensity, and average . (ZIP) [file pcbi.1003783.s001.zip › S1_SMC2_MCh50nM.xlsx]

## Sheet: Sheet1
0	34	1	1
0.1	34	1	1
0.2	34	1	1
0.3	33	0.970588	1
0.4	32	0.941176	1
0.5	34	1	1
0.6	32	0.941176	1
0.7	33	0.970588	1
0.8	33	0.970588	1
0.9	36	1.05882	1
1	37	1.08824	1
1.1	34	1	0.9
1.2	30	0.882353	0.9
1.3	31	0.911765	0.9
1.4	33	0.970588	1
1.5	32	0.941176	1.1
1.6	34	1	1.1
1.7	42	1.23529	1
1.8	36	1.05882	0.9
1.9	26	0.764706	0.9
2	28	0.823529	0.9
2.1	36	1.05882	1
2.2	30	0.882353	1
2.3	31	0.911765	1
2.4	36	1.05882	1
2.5	30	0.882353	1
2.6	31	0.911765	1
2.7	37	1.08824	1
2.8	34	1	1
2.9	35	1.02941	0.9
3	32	0.941176	0.9
3.1	29	0.852941	0.9
3.2	32	0.941176	1
3.3	32	0.941176	1
3.4	36	1.05882	1
3.5	36	1.05882	1
3.6	34	1	1
3.7	36	1.05882	1
3.8	32	0.941176	1
3.9	36	1.05882	1
4	35	1.02941	1
4.1	30	0.882353	1
4.2	36	1.05882	1
4.3	34	1	1
4.4	32	0.941176	1.1
4.5	37	1.08824	1.1
4.6	40	1.17647	1.1
4.7	34	1	1
4.8	35	1.02941	1
4.9	32	0.941176	0.9
5	31	0.911765	1
5.1	31	0.911765	1
5.2	35	1.02941	1.1
5.3	37	1.08824	1.1
5.4	44	1.29412	1.1
5.5	35	1.02941	1.1
5.6	35	1.02941	1.1
5.7	39	1.14706	1.1
5.8	34	1	1
5.9	37	1.08824	1.1
6	35	1.02941	1.1
6.1	38	1.11765	1.1
6.2	35	1.02941	1
6.3	38	1.11765	1
6.4	33	0.970588	1
6.5	36	1.05882	1.1
6.6	38	1.11765	1.1
6.7	38	1.11765	1.1
6.8	36	1.05882	1
6.9	34	1	1
7	32	0.941176	1
7.1	35	1.02941	1
7.2	35	1.02941	1
7.3	36	1.05882	1
7.4	35	1.02941	1
7.5	35	1.02941	1
7.6	33	0.970588	1
7.7	36	1.05882	1
7.8	34	1	1
7.9	37	1.08824	1
8	35	1.02941	1
8.1	29	0.852941	0.9
8.2	33	0.970588	1
8.3	33	0.970588	1
8.4	35	1.02941	1
8.5	33	0.970588	1
8.6	32	0.941176	1
8.7	32	0.941176	1
8.8	37	1.08824	1.1
8.9	33	0.970588	1
9	38	1.11765	1
9.1	30	0.882353	1
9.2	36	1.05882	1
9.3	34	1	1
9.4	32	0.941176	1
9.5	33	0.970588	1
9.6	34	1	1
9.7	33	0.970588	1
9.8	30	0.882353	1
9.9	38	1.11765	1
10	35	1.02941	1
10.1	32	0.941176	1
10.2	32	0.941176	1
10.3	33	0.970588	1
10.4	35	1.02941	1
10.5	38	1.11765	1.1
10.6	34	1	1
10.7	37	1.08824	1
10.8	32	0.941176	1
10.9	36	1.05882	1.1
11	34	1	1.1
11.1	39	1.14706	1.1
11.2	38	1.11765	1.1
11.3	34	1	1
11.4	40	1.17647	1.1
11.5	33	0.970588	1
11.6	35	1.02941	1
11.7	36	1.05882	1.1
11.8	34	1	1.1
11.9	39	1.14706	1
12	35	1.02941	1
12.1	32	0.941176	1
12.2	35	1.02941	1
12.3	32	0.941176	1
12.4	33	0.970588	1
12.5	33	0.970588	1
12.6	34	1	1
12.7	35	1.02941	1
12.8	33	0.970588	1
12.9	34	1	1
13	34	1	1
13.1	35	1.02941	1.1
13.2	37	1.08824	1.1
13.3	37	1.08824	1
13.4	34	1	1
13.5	31	0.911765	1
13.6	35	1.02941	1
13.7	32	0.941176	1
13.8	34	1	1
13.9	34	1	1
14	32	0.941176	1
14.1	38	1.11765	1.1
14.2	37	1.08824	1
14.3	36	1.05882	1
14.4	34	1	1
14.5	32	0.941176	1
14.6	35	1.02941	1
14.7	32	0.941176	1
14.8	35	1.02941	1
14.9	31	0.911765	0.9
15	31	0.911765	0.9
15.1	29	0.852941	1
15.2	32	0.941176	1
15.3	39	1.14706	1.1
15.4	34	1	1.1
15.5	41	1.20588	1.1
15.6	34	1	1
15.7	33	0.970588	1
15.8	32	0.941176	1
15.9	34	1	1
16	35	1.02941	1
16.1	36	1.05882	1
16.2	36	1.05882	1
16.3	35	1.02941	1
16.4	36	1.05882	1
16.5	36	1.05882	1
16.6	34	1	1
16.7	33	0.970588	1
16.8	35	1.02941	1
16.9	38	1.11765	1
17	32	0.941176	1
17.1	33	0.970588	1
17.2	32	0.941176	1
17.3	35	1.02941	1
17.4	37	1.08824	1
17.5	35	1.02941	1
17.6	33	0.970588	1
17.7	31	0.911765	1
17.8	34	1	1
17.9	33	0.970588	1.1
18	35	1.02941	1.1
18.1	40	1.17647	1
18.2	33	0.970588	1
18.3	34	1	0.9
18.4	30	0.882353	0.9
18.5	29	0.852941	0.9
18.6	32	0.941176	1
18.7	31	0.911765	1
18.8	34	1	1
18.9	32	0.941176	1
19	37	1.08824	1
19.1	32	0.941176	1
19.2	37	1.08824	1
19.3	34	1	1
19.4	34	1	1
19.5	34	1	1
19.6	33	0.970588	1
19.7	32	0.941176	1
19.8	32	0.941176	1
19.9	37	1.08824	1
20	33	0.970588	0.9
20.1	29	0.852941	0.9
20.2	32	0.941176	1
20.3	31	0.911765	1
20.4	37	1.08824	1
20.5	34	1	1
20.6	36	1.05882	1
20.7	37	1.08824	1
20.8	34	1	1
20.9	33	0.970588	1
21	33	0.970588	1
21.1	33	0.970588	1
21.2	33	0.970588	1
21.3	33	0.970588	1
21.4	32	0.941176	1
21.5	35	1.02941	1
21.6	34	1	1
21.7	32	0.941176	1
21.8	31	0.911765	1
21.9	40	1.17647	1
22	36	1.05882	1
22.1	30	0.882353	1
22.2	31	0.911765	1
22.3	37	1.08824	1
22.4	33	0.970588	1
22.5	33	0.970588	1
22.6	35	1.02941	1
22.7	36	1.05882	1
22.8	32	0.941176	1
22.9	31	0.911765	1
23	37	1.08824	1
23.1	35	1.02941	1
23.2	32	0.941176	1
23.3	36	1.05882	1
23.4	29	0.852941	1
23.5	38	1.11765	1
23.6	30	0.882353	1
23.7	37	1.08824	1
23.8	37	1.08824	1
23.9	32	0.941176	0.9
24	31	0.911765	0.9
24.1	30	0.882353	1
24.2	35	1.02941	1
24.3	33	0.970588	1
24.4	31	0.911765	1
24.5	35	1.02941	1
24.6	35	1.02941	1
24.7	31	0.911765	1
24.8	35	1.02941	1
24.9	34	1	0.9
25	31	0.911765	1
25.1	28	0.823529	0.9
25.2	40	1.17647	1
25.3	27	0.794118	0.9
25.4	32	0.941176	1
25.5	33	0.970588	1
25.6	34	1	1
25.7	31	0.911765	1
25.8	41	1.20588	1.1
25.9	35	1.02941	1
26	37	1.08824	1
26.1	33	0.970588	1
26.2	37	1.08824	1
26.3	34	1	1
26.4	33	0.970588	1
26.5	36	1.05882	1
26.6	29	0.852941	0.9
26.7	36	1.05882	1
26.8	28	0.823529	0.9
26.9	33	0.970588	1
27	32	0.941176	0.9
27.1	33	0.970588	0.9
27.2	31	0.911765	0.9
27.3	32	0.941176	0.9
27.4	33	0.970588	0.9
27.5	30	0.882353	0.9
27.6	33	0.970588	1
27.7	30	0.882353	1
27.8	40	1.17647	1
27.9	30	0.882353	0.9
28	28	0.823529	0.9
28.1	34	1	1
28.2	34	1	0.9
28.3	31	0.911765	1
28.4	31	0.911765	1
28.5	35	1.02941	1.1
28.6	33	0.970588	1
28.7	40	1.17647	1
28.8	28	0.823529	0.9
28.9	31	0.911765	0.9
29	28	0.823529	0.9
29.1	33	0.970588	1
29.2	35	1.02941	1
29.3	34	1	1
29.4	35	1.02941	1
29.5	30	0.882353	1
29.6	36	1.05882	1.1
29.7	35	1.02941	1
29.8	37	1.08824	1
29.9	31	0.911765	1
30	35	1.02941	1
30.1	34	1	1
30.2	34	1	1
30.3	29	0.852941	1
30.4	42	1.23529	1.1
30.5	34	1	1
30.6	36	1.05882	1
30.7	33	0.970588	1
30.8	33	0.970588	1
30.9	36	1.05882	1
31	37	1.08824	1
31.1	34	1	1
31.2	31	0.911765	0.9
31.3	34	1	1
31.4	31	0.911765	1
31.5	33	0.970588	1
31.6	35	1.02941	1
31.7	34	1	1
31.8	31	0.911765	1
31.9	33	0.970588	1
32	35	1.02941	1
32.1	32	0.941176	1
32.2	39	1.14706	1
32.3	30	0.882353	0.9
32.4	30	0.882353	0.9
32.5	32	0.941176	1
32.6	33	0.970588	1
32.7	36	1.05882	1
32.8	34	1	0.9
32.9	33	0.970588	0.9
33	29	0.852941	0.9
33.1	31	0.911765	0.9
33.2	34	1	0.9
33.3	27	0.794118	0.9
33.4	33	0.970588	0.9
33.5	32	0.941176	0.9
33.6	30	0.882353	0.9
33.7	31	0.911765	1
33.8	30	0.882353	1
33.9	37	1.08824	1
34	33	0.970588	1
34.1	31	0.911765	1
34.2	34	1	1
34.3	36	1.05882	1
34.4	33	0.970588	0.9
34.5	31	0.911765	0.9
34.6	31	0.911765	1
34.7	34	1	1
34.8	34	1	0.9
34.9	32	0.941176	0.9
35	26	0.764706	0.9
35.1	34	1	1
35.2	33	0.970588	1
35.3	36	1.05882	1
35.4	34	1	0.9
35.5	32	0.941176	0.9
35.6	28	0.823529	0.9
35.7	29	0.852941	0.9
35.8	36	1.05882	1
35.9	30	0.882353	0.9
36	32	0.941176	1
36.1	31	0.911765	1
36.2	34	1	0.9
36.3	32	0.941176	0.9
36.4	29	0.852941	1
36.5	33	0.970588	1
36.6	37	1.08824	1.1
36.7	36	1.05882	1
36.8	35	1.02941	0.9
36.9	33	0.970588	0.9
37	27	0.794118	0.9
37.1	29	0.852941	0.9
37.2	32	0.941176	1
37.3	34	1	1
37.4	31	0.911765	1
37.5	35	1.02941	1
37.6	31	0.911765	1
37.7	36	1.05882	1
37.8	36	1.05882	1
37.9	34	1	0.9
38	31	0.911765	0.9
38.1	31	0.911765	0.8
38.2	28	0.823529	0.8
38.3	25	0.735294	0.9
38.4	30	0.882353	0.9
38.5	35	1.02941	1
38.6	31	0.911765	0.9
38.7	33	0.970588	1
38.8	31	0.911765	1
38.9	33	0.970588	1
39	33	0.970588	1
39.1	31	0.911765	0.9
39.2	34	1	0.9
39.3	27	0.794118	0.8
39.4	29	0.852941	0.9
39.5	30	0.882353	0.9
39.6	31	0.911765	0.9
39.7	31	0.911765	0.9
39.8	34	1	0.9
39.9	29	0.852941	0.9
40	30	0.882353	0.9
40.1	32	0.941176	1
40.2	32	0.941176	1
40.3	34	1	1
40.4	36	1.05882	1
40.5	34	1	1
40.6	35	1.02941	1
40.7	32	0.941176	0.9
40.8	32	0.941176	0.9
40.9	29	0.852941	0.9
41	27	0.794118	0.8
41.1	31	0.911765	0.9
41.2	28	0.823529	0.9
41.3	32	0.941176	0.9
41.4	31	0.911765	0.9
41.5	28	0.823529	0.9
41.6	31	0.911765	0.9
41.7	28	0.823529	0.9
41.8	30	0.882353	0.9
41.9	33	0.970588	0.9
42	30	0.882353	0.9
42.1	27	0.794118	0.9
42.2	34	1	0.9
42.3	29	0.852941	0.8
42.4	30	0.882353	0.8
42.5	27	0.794118	0.8
42.6	28	0.823529	0.9
42.7	28	0.823529	1
42.8	35	1.02941	1
42.9	34	1	0.9
43	31	0.911765	0.8
43.1	27	0.794118	0.8
43.2	27	0.794118	0.9
43.3	31	0.911765	0.9
43.4	31	0.911765	0.9
43.5	32	0.941176	0.9
43.6	30	0.882353	0.9
43.7	28	0.823529	0.8
43.8	32	0.941176	0.9
43.9	25	0.735294	0.9
44	33	0.970588	0.9
44.1	32	0.941176	0.9
44.2	31	0.911765	0.9
44.3	28	0.823529	0.9
44.4	31	0.911765	0.9
44.5	29	0.852941	0.9
44.6	32	0.941176	0.9
44.7	28	0.823529	0.9
44.8	31	0.911765	0.9
44.9	28	0.823529	0.9
45	30	0.882353	0.9
45.1	32	0.941176	1
45.2	32	0.941176	0.9
45.3	33	0.970588	0.9
45.4	30	0.882353	0.8
45.5	28	0.823529	0.8
45.6	28	0.823529	0.8
45.7	30	0.882353	0.9
45.8	27	0.794118	0.9
45.9	36	1.05882	0.9
46	33	0.970588	0.9
46.1	26	0.764706	0.9
46.2	34	1	1
46.3	34	1	1
46.4	33	0.970588	1
46.5	36	1.05882	1
46.6	32	0.941176	1
46.7	33	0.970588	0.9
46.8	32	0.941176	0.9
46.9	28	0.823529	0.9
47	34	1	0.9
47.1	30	0.882353	0.8
47.2	27	0.794118	0.8
47.3	29	0.852941	0.9
47.4	29	0.852941	0.9
47.5	35	1.02941	1
47.6	32	0.941176	1
47.7	34	1	1
47.8	32	0.941176	1
47.9	33	0.970588	1
48	33	0.970588	1
48.1	33	0.970588	1
48.2	32	0.941176	1
48.3	35	1.02941	1
48.4	31	0.911765	0.9
48.5	31	0.911765	0.9
48.6	27	0.794118	0.9
48.7	31	0.911765	0.9
48.8	31	0.911765	0.9
48.9	31	0.911765	0.9
49	33	0.970588	1
49.1	31	0.911765	1
49.2	37	1.08824	1
49.3	33	0.970588	0.9
49.4	28	0.823529	0.9
49.5	32	0.941176	0.9
49.6	34	1	0.9
49.7	30	0.882353	0.9
49.8	31	0.911765	1
49.9	32	0.941176	1
50	34	1	0.9
50.1	32	0.941176	0.9
50.2	29	0.852941	0.9
50.3	31	0.911765	0.9
50.4	31	0.911765	1
50.5	33	0.970588	1
50.6	35	1.02941	1
50.7	30	0.882353	0.9
50.8	32	0.941176	1
50.9	33	0.970588	1
51	33	0.970588	1
51.1	35	1.02941	0.9
51.2	32	0.941176	0.9
51.3	29	0.852941	0.9
51.4	34	1	1
51.5	32	0.941176	1
51.6	37	1.08824	1
51.7	29	0.852941	0.9
51.8	32	0.941176	0.9
51.9	33	0.970588	0.9
52	29	0.852941	0.9
52.1	28	0.823529	0.9
52.2	34	1	1
52.3	30	0.882353	1
52.4	34	1	1
52.5	35	1.02941	0.9
52.6	31	0.911765	0.9
52.7	29	0.852941	0.9
52.8	31	0.911765	0.9
52.9	35	1.02941	1
53	29	0.852941	0.9
53.1	37	1.08824	1
53.2	30	0.882353	0.9
53.3	32	0.941176	0.9
53.4	28	0.823529	0.9
53.5	33	0.970588	0.9
53.6	28	0.823529	0.9
53.7	28	0.823529	0.9
53.8	31	0.911765	0.9
53.9	31	0.911765	0.9
54	33	0.970588	0.9
54.1	30	0.882353	1
54.2	33	0.970588	1
54.3	35	1.02941	1
54.4	33	0.970588	1
54.5	31	0.911765	0.9
54.6	33	0.970588	0.9
54.7	29	0.852941	0.9
54.8	29	0.852941	0.9
54.9	30	0.882353	0.9
55	32	0.941176	0.9
55.1	31	0.911765	0.9
55.2	32	0.941176	0.9
55.3	28	0.823529	0.9
55.4	30	0.882353	0.9
55.5	32	0.941176	0.9
55.6	34	1	0.9
55.7	26	0.764706	0.9
55.8	31	0.911765	0.9
55.9	34	1	1
56	31	0.911765	0.9
56.1	35	1.02941	0.9
56.2	28	0.823529	0.8
56.3	31	0.911765	0.8
56.4	25	0.735294	0.8
56.5	30	0.882353	0.9
56.6	29	0.852941	0.9
56.7	33	0.970588	0.9
56.8	31	0.911765	0.9
56.9	29	0.852941	0.8
57	28	0.823529	0.8
57.1	28	0.823529	0.9
57.2	30	0.882353	0.9
57.3	31	0.911765	0.9
57.4	31	0.911765	0.9
57.5	33	0.970588	1
57.6	30	0.882353	1
57.7	36	1.05882	1
57.8	34	1	0.9
57.9	34	1	1
58	28	0.823529	0.9
58.1	35	1.02941	0.9
58.2	29	0.852941	0.8
58.3	28	0.823529	0.8
58.4	29	0.852941	0.8
58.5	29	0.852941	0.8
58.6	28	0.823529	0.9
58.7	29	0.852941	0.9
58.8	30	0.882353	0.9
58.9	35	1.02941	1
59	27	0.794118	0.9
59.1	35	1.02941	0.9
59.2	30	0.882353	0.9
59.3	31	0.911765	0.9
59.4	31	0.911765	0.9
59.5	32	0.941176	0.9
59.6	32	0.941176	0.9
59.7	27	0.794118	1
59.8	37	1.08824	1
59.9	36	1.05882	0.9
60	31	0.911765	0.9
60.1	27	0.794118	0.9
60.2	35	1.02941	1
60.3	33	0.970588	0.9
60.4	29	0.852941	0.9
60.5	33	0.970588	0.9
60.6	29	0.852941	0.9
60.7	34	1	0.9
60.8	31	0.911765	0.9
60.9	29	0.852941	0.9
61	28	0.823529	0.9
61.1	34	1	0.9
61.2	30	0.882353	0.9
61.3	29	0.852941	0.9
61.4	32	0.941176	0.9
61.5	34	1	0.9
61.6	30	0.882353	0.9
61.7	31	0.911765	0.9
61.8	32	0.941176	0.9
61.9	29	0.852941	0.9
62	32	0.941176	0.9
62.1	30	0.882353	0.9
62.2	34	1	0.9
62.3	29	0.852941	0.9
62.4	33	0.970588	0.9
62.5	30	0.882353	1
62.6	31	0.911765	1
62.7	37	1.08824	1
62.8	33	0.970588	1
62.9	34	1	1
63	33	0.970588	1
63.1	31	0.911765	0.9
63.2	34	1	0.9
63.3	28	0.823529	0.9
63.4	33	0.970588	0.9
63.5	31	0.911765	0.9
63.6	32	0.941176	0.9
63.7	30	0.882353	0.9
63.8	31	0.911765	0.9
63.9	33	0.970588	0.9
64	32	0.941176	0.9
64.1	31	0.911765	0.9
64.2	31	0.911765	0.9
64.3	31	0.911765	1
64.4	30	0.882353	1
64.5	38	1.11765	1
64.6	30	0.882353	0.9
64.7	29	0.852941	0.9
64.8	29	0.852941	0.9
64.9	33	0.970588	0.9
65	27	0.794118	0.9
65.1	29	0.852941	0.9
65.2	33	0.970588	0.9
65.3	31	0.911765	1
65.4	31	0.911765	1
65.5	37	1.08824	1
65.6	35	1.02941	1
65.7	32	0.941176	0.9
65.8	31	0.911765	0.9
65.9	30	0.882353	0.9
66	29	0.852941	0.9
66.1	32	0.941176	1
66.2	31	0.911765	0.9
66.3	34	1	0.9
66.4	30	0.882353	0.9
66.5	30	0.882353	0.8
66.6	27	0.794118	0.8
66.7	29	0.852941	0.9
66.8	29	0.852941	0.9
66.9	29	0.852941	0.9
67	34	1	1
67.1	32	0.941176	0.9
67.2	32	0.941176	0.9
67.3	28	0.823529	0.8
67.4	28	0.823529	0.9
67.5	30	0.882353	0.9
67.6	31	0.911765	0.9
67.7	30	0.882353	0.9
67.8	30	0.882353	0.9
67.9	30	0.882353	0.9
68	32	0.941176	0.9
68.1	30	0.882353	0.9
68.2	27	0.794118	0.8
68.3	32	0.941176	0.9
68.4	26	0.764706	0.9
68.5	30	0.882353	0.9
68.6	31	0.911765	0.9
68.7	29	0.852941	0.9
68.8	29	0.852941	0.9
68.9	31	0.911765	0.9
69	27	0.794118	0.9
69.1	29	0.852941	0.9
69.2	35	1.02941	0.9
69.3	29	0.852941	0.9
69.4	28	0.823529	0.9
69.5	30	0.882353	0.9
69.6	30	0.882353	0.9
69.7	32	0.941176	0.9
69.8	30	0.882353	0.9
69.9	28	0.823529	0.9
70	32	0.941176	0.9
70.1	31	0.911765	0.9
70.2	28	0.823529	0.9
70.3	30	0.882353	0.9
70.4	34	1	0.9
70.5	32	0.941176	0.9
70.6	27	0.794118	0.9
70.7	33	0.970588	0.9
70.8	31	0.911765	0.9
70.9	27	0.794118	0.8
71	29	0.852941	0.9
71.1	28	0.823529	0.9
71.2	30	0.882353	0.8
71.3	29	0.852941	0.8
71.4	24	0.705882	0.8
71.5	29	0.852941	0.8
71.6	25	0.735294	0.8
71.7	29	0.852941	0.9
71.8	29	0.852941	0.9
71.9	30	0.882353	0.9
72	30	0.882353	0.9
72.1	29	0.852941	0.8
72.2	32	0.941176	0.8
72.3	25	0.735294	0.8
72.4	29	0.852941	0.8
72.5	27	0.794118	0.8
72.6	23	0.676471	0.8
72.7	32	0.941176	0.9
72.8	27	0.794118	0.8
72.9	28	0.823529	0.9
73	29	0.852941	0.9
73.1	30	0.882353	0.9
73.2	29	0.852941	0.9
73.3	29	0.852941	0.9
73.4	32	0.941176	0.9
73.5	26	0.764706	0.8
73.6	30	0.882353	0.8
73.7	23	0.676471	0.8
73.8	29	0.852941	0.9
73.9	29	0.852941	0.8
74	31	0.911765	0.8
74.1	22	0.647059	0.7
74.2	27	0.794118	0.8
74.3	26	0.764706	0.8
74.4	29	0.852941	0.8
74.5	25	0.735294	0.8
74.6	31	0.911765	0.8
74.7	29	0.852941	0.8
74.8	26	0.764706	0.9
74.9	31	0.911765	0.9
75	33	0.970588	0.9
75.1	29	0.852941	0.9
75.2	29	0.852941	0.8
75.3	30	0.882353	0.8
75.4	26	0.764706	0.8
75.5	23	0.676471	0.7
75.6	28	0.823529	0.8
75.7	25	0.735294	0.8
75.8	29	0.852941	0.8
75.9	27	0.794118	0.8
76	30	0.882353	0.8
76.1	23	0.676471	0.8
76.2	28	0.823529	0.8
76.3	28	0.823529	0.9
76.4	30	0.882353	0.9
76.5	29	0.852941	0.8
76.6	29	0.852941	0.8
76.7	26	0.764706	0.7
76.8	25	0.735294	0.7
76.9	24	0.705882	0.7
77	26	0.764706	0.8
77.1	26	0.764706	0.7
77.2	26	0.764706	0.8
77.3	19	0.558824	0.8
77.4	32	0.941176	0.9
77.5	29	0.852941	0.8
77.6	28	0.823529	0.8
77.7	23	0.676471	0.8
77.8	26	0.764706	0.8
77.9	29	0.852941	0.8
78	27	0.794118	0.8
78.1	30	0.882353	0.8
78.2	29	0.852941	0.8
78.3	25	0.735294	0.8
78.4	27	0.794118	0.8
78.5	25	0.735294	0.8
78.6	25	0.735294	0.8
78.7	29	0.852941	0.8
78.8	27	0.794118	0.8
78.9	24	0.705882	0.8
79	29	0.852941	0.9
79.1	30	0.882353	0.9
79.2	29	0.852941	0.9
79.3	29	0.852941	0.8
79.4	29	0.852941	0.8
79.5	27	0.794118	0.8
79.6	30	0.882353	0.8
79.7	25	0.735294	0.7
79.8	25	0.735294	0.7
79.9	24	0.705882	0.7
80	24	0.705882	0.8
80.1	27	0.794118	0.8
80.2	27	0.794118	0.8
80.3	28	0.823529	0.8
80.4	24	0.705882	0.8
80.5	28	0.823529	0.8
80.6	26	0.764706	0.8
80.7	29	0.852941	0.8
80.8	29	0.852941	0.8
80.9	24	0.705882	0.7
81	25	0.735294	0.7
81.1	25	0.735294	0.7
81.2	24	0.705882	0.7
81.3	27	0.794118	0.8
81.4	25	0.735294	0.8
81.5	32	0.941176	0.8
81.6	29	0.852941	0.8
81.7	24	0.705882	0.8
81.8	30	0.882353	0.8
81.9	26	0.764706	0.8
82	28	0.823529	0.8
82.1	27	0.794118	0.8
82.2	26	0.764706	0.8
82.3	29	0.852941	0.8
82.4	29	0.852941	0.8
82.5	27	0.794118	0.9
82.6	29	0.852941	0.9
82.7	31	0.911765	0.9
82.8	31	0.911765	0.8
82.9	25	0.735294	0.8
83	27	0.794118	0.8
83.1	27	0.794118	0.8
83.2	28	0.823529	0.8
83.3	30	0.882353	0.8
83.4	28	0.823529	0.8
83.5	28	0.823529	0.8
83.6	27	0.794118	0.9
83.7	28	0.823529	0.8
83.8	32	0.941176	0.8
83.9	25	0.735294	0.8
84	28	0.823529	0.8
84.1	28	0.823529	0.8
84.2	28	0.823529	0.8
84.3	26	0.764706	0.8
84.4	27	0.794118	0.8
84.5	26	0.764706	0.8
84.6	24	0.705882	0.8
84.7	31	0.911765	0.8
84.8	28	0.823529	0.9
84.9	25	0.735294	0.9
85	35	1.02941	1
85.1	33	0.970588	0.9
85.2	32	0.941176	0.9
85.3	31	0.911765	0.9
85.4	32	0.941176	1
85.5	32	0.941176	0.9
85.6	33	0.970588	0.9
85.7	30	0.882353	0.9
85.8	33	0.970588	0.9
85.9	31	0.911765	0.9
86	30	0.882353	0.9
86.1	29	0.852941	0.9
86.2	28	0.823529	0.9
86.3	32	0.941176	0.8
86.4	27	0.794118	0.8
86.5	24	0.705882	0.8
86.6	31	0.911765	1
86.7	30	0.882353	0.9
86.8	36	1.05882	1
86.9	30	0.882353	1
87	33	0.970588	1
87.1	39	1.14706	1
87.2	31	0.911765	1
87.3	35	1.02941	1
87.4	36	1.05882	1
87.5	32	0.941176	0.9
87.6	29	0.852941	1
87.7	31	0.911765	0.9
87.8	37	1.08824	1
87.9	28	0.823529	0.9
88	32	0.941176	1
88.1	30	0.882353	1
88.2	39	1.14706	1
88.3	30	0.882353	0.9
88.4	33	0.970588	0.9
88.5	29	0.852941	1
88.6	31	0.911765	0.9
88.7	37	1.08824	0.9
88.8	28	0.823529	0.8
88.9	29	0.852941	0.9
89	27	0.794118	0.9
89.1	32	0.941176	1
89.2	31	0.911765	0.9
89.3	34	1	0.9
89.4	28	0.823529	0.9
89.5	33	0.970588	0.9
89.6	30	0.882353	0.9
89.7	32	0.941176	0.9
89.8	31	0.911765	0.9
89.9	30	0.882353	1
90	32	0.941176	1
90.1	37	1.08824	1
90.2	31	0.911765	1
90.3	30	0.882353	0.9
90.4	37	1.08824	1
90.5	29	0.852941	0.9
90.6	35	1.02941	1
90.7	31	0.911765	0.9
90.8	35	1.02941	1
90.9	30	0.882353	1
91	37	1.08824	1.1
91.1	37	1.08824	1
91.2	34	1	0.9
91.3	30	0.882353	1
91.4	32	0.941176	1
91.5	37	1.08824	1
91.6	29	0.852941	1
91.7	34	1	1
91.8	35	1.02941	1
91.9	34	1	0.9
92	29	0.852941	0.9
92.1	28	0.823529	0.9
92.2	31	0.911765	0.9
92.3	31	0.911765	0.9
92.4	28	0.823529	0.9
92.5	28	0.823529	1
92.6	36	1.05882	1
92.7	35	1.02941	1
92.8	29	0.852941	1
92.9	33	0.970588	1
93	35	1.02941	0.9
93.1	30	0.882353	1
93.2	31	0.911765	1
93.3	38	1.11765	1
93.4	28	0.823529	1
93.5	33	0.970588	1.1
93.6	39	1.14706	1.1
93.7	41	1.20588	1.1
93.8	33	0.970588	1
93.9	36	1.05882	1.1
94	37	1.08824	1
94.1	36	1.05882	1
94.2	28	0.823529	0.9
94.3	36	1.05882	0.9
94.4	27	0.794118	0.9
94.5	30	0.882353	0.9
94.6	34	1	1
94.7	30	0.882353	0.9
94.8	33	0.970588	1
94.9	32	0.941176	1
95	35	1.02941	1
95.1	40	1.17647	1
95.2	29	0.852941	1
95.3	32	0.941176	1.1
95.4	39	1.14706	1.1
95.5	37	1.08824	1
95.6	35	1.02941	1
95.7	33	0.970588	1
95.8	31	0.911765	1
95.9	38	1.11765	1.1
96	33	0.970588	1
96.1	37	1.08824	1.1
96.2	34	1	1.1
96.3	37	1.08824	1.1
96.4	38	1.11765	1.1
96.5	38	1.11765	1
96.6	35	1.02941	1
96.7	34	1	1
96.8	35	1.02941	1
96.9	35	1.02941	1
97	29	0.852941	1
97.1	33	0.970588	1
97.2	35	1.02941	1
97.3	31	0.911765	1
97.4	38	1.11765	1.1
97.5	38	1.11765	1
97.6	32	0.941176	1
97.7	35	1.02941	1
97.8	34	1	1
97.9	34	1	1
98	33	0.970588	1
98.1	35	1.02941	1.1
98.2	35	1.02941	1
98.3	38	1.11765	1
98.4	34	1	1
98.5	33	0.970588	1
98.6	40	1.17647	1
98.7	31	0.911765	1
98.8	32	0.941176	1
98.9	38	1.11765	1.1
99	32	0.941176	1
99.1	39	1.14706	1
99.2	33	0.970588	1
99.3	35	1.02941	1
99.4	34	1	1
99.5	35	1.02941	1
99.6	38	1.11765	1
99.7	29	0.852941	1
99.8	33	0.970588	1.1
99.9	42	1.23529	1.1
100	35	1.02941	1
100.1	36	1.05882	1
100.2	36	1.05882	1
100.3	34	1	1
100.4	32	0.941176	1
100.5	36	1.05882	1
100.6	34	1	1
100.7	31	0.911765	1
100.8	35	1.02941	1.1
100.9	39	1.14706	1.1
101	35	1.02941	1
101.1	36	1.05882	1
101.2	36	1.05882	1
101.3	33	0.970588	1
101.4	37	1.08824	1.1
101.5	36	1.05882	1.1
101.6	38	1.11765	1.1
101.7	38	1.11765	1.1
101.8	37	1.08824	1
101.9	34	1	1
102	35	1.02941	1.1
102.1	36	1.05882	1.1
102.2	38	1.11765	1.1
102.3	34	1	1
102.4	37	1.08824	1
102.5	30	0.882353	0.9
102.6	34	1	1
102.7	28	0.823529	1
102.8	38	1.11765	1.1
102.9	38	1.11765	1.1
103	36	1.05882	1
103.1	35	1.02941	1
103.2	33	0.970588	1
103.3	34	1	1
103.4	34	1	1
103.5	37	1.08824	0.9
103.6	27	0.794118	0.9
103.7	32	0.941176	1
103.8	34	1	1
103.9	35	1.02941	1
104	32	0.941176	1
104.1	34	1	1.1
104.2	39	1.14706	1.1
104.3	37	1.08824	1.1
104.4	41	1.20588	1.1
104.5	32	0.941176	1
104.6	36	1.05882	1
104.7	35	1.02941	1
104.8	36	1.05882	1
104.9	36	1.05882	1.1
105	34	1	1
105.1	38	1.11765	1.1
105.2	33	0.970588	1.1
105.3	39	1.14706	1.1
105.4	40	1.17647	1.1
105.5	37	1.08824	1.1
105.6	35	1.02941	1.1
105.7	38	1.11765	1.1
105.8	37	1.08824	1.1
105.9	35	1.02941	1.1
106	37	1.08824	1.1
106.1	39	1.14706	1.1
106.2	37	1.08824	1.1
106.3	38	1.11765	1.1
106.4	36	1.05882	1.1
106.5	34	1	1.2
106.6	41	1.20588	1.2
106.7	48	1.41176	1.2
106.8	37	1.08824	1.1
106.9	36	1.05882	1.1
107	36	1.05882	1.1
107.1	39	1.14706	1.1
107.2	38	1.11765	1.2
107.3	36	1.05882	1.2
107.4	46	1.35294	1.2
107.5	40	1.17647	1.2
107.6	40	1.17647	1.1
107.7	39	1.14706	1.1
107.8	36	1.05882	1.1
107.9	38	1.11765	1.1
108	40	1.17647	1.2
108.1	38	1.11765	1.2
108.2	43	1.26471	1.2
108.3	37	1.08824	1.1
108.4	39	1.14706	1.1
108.5	40	1.17647	1.1
108.6	37	1.08824	1.2
108.7	39	1.14706	1.2
108.8	46	1.35294	1.2
108.9	38	1.11765	1.1
109	37	1.08824	1.1
109.1	36	1.05882	1.1
109.2	40	1.17647	1.1
109.3	35	1.02941	1
109.4	36	1.05882	1
109.5	36	1.05882	1
109.6	33	0.970588	1
109.7	38	1.11765	1.1
109.8	33	0.970588	1
109.9	38	1.11765	1.1
110	36	1.05882	1
110.1	34	1	1
110.2	35	1.02941	1.1
110.3	38	1.11765	1.1
110.4	39	1.14706	1.1
110.5	37	1.08824	1.1
110.6	37	1.08824	1.1
110.7	36	1.05882	1.1
110.8	41	1.20588	1.1
110.9	33	0.970588	1.1
111	36	1.05882	1.1
111.1	42	1.23529	1.1
111.2	33	0.970588	1
111.3	33	0.970588	1
111.4	39	1.14706	1.1
111.5	35	1.02941	1.1
111.6	39	1.14706	1.2
111.7	42	1.23529	1.2
111.8	38	1.11765	1.1
111.9	38	1.11765	1.1
112	38	1.11765	1.2
112.1	39	1.14706	1.2
112.2	43	1.26471	1.3
112.3	44	1.29412	1.3
112.4	44	1.29412	1.3
112.5	45	1.32353	1.3
112.6	45	1.32353	1.3
112.7	46	1.35294	1.2
112.8	40	1.17647	1.2
112.9	41	1.20588	1.3
113	45	1.32353	1.3
113.1	43	1.26471	1.3
113.2	43	1.26471	1.3
113.3	46	1.35294	1.3
113.4	45	1.32353	1.3
113.5	41	1.20588	1.2
113.6	43	1.26471	1.2
113.7	41	1.20588	1.2
113.8	36	1.05882	1.2
113.9	43	1.26471	1.2
114	43	1.26471	1.1
114.1	34	1	1.1
114.2	37	1.08824	1.1
114.3	38	1.11765	1.1
114.4	34	1	1.1
114.5	40	1.17647	1.1
114.6	38	1.11765	1.1
114.7	38	1.11765	1.1
114.8	36	1.05882	1.1
114.9	39	1.14706	1.2
115	42	1.23529	1.1
115.1	38	1.11765	1.1
115.2	37	1.08824	1.1
115.3	40	1.17647	1.1
115.4	34	1	1.1
115.5	38	1.11765	1.2
115.6	39	1.14706	1.2
115.7	44	1.29412	1.2
115.8	44	1.29412	1.2
115.9	38	1.11765	1.2
116	44	1.29412	1.2
116.1	39	1.14706	1
116.2	36	1.05882	1
116.3	32	0.941176	1
116.4	39	1.14706	1.1
116.5	34	1	1.2
116.6	42	1.23529	1.2
116.7	42	1.23529	1.1
116.8	38	1.11765	1.1
116.9	37	1.08824	1.1
117	39	1.14706	1.1
117.1	35	1.02941	1.2
117.2	40	1.17647	1.3
117.3	45	1.32353	1.3
117.4	43	1.26471	1.3
117.5	43	1.26471	1.2
117.6	43	1.26471	1.2
117.7	40	1.17647	1.1
117.8	42	1.23529	1.2
117.9	35	1.02941	1.2
118	45	1.32353	1.3
118.1	45	1.32353	1.3
118.2	45	1.32353	1.3
118.3	42	1.23529	1.3
118.4	45	1.32353	1.2
118.5	45	1.32353	1.1
118.6	36	1.05882	1.1
118.7	36	1.05882	1.1
118.8	37	1.08824	1
118.9	36	1.05882	1.1
119	34	1	1.2
119.1	42	1.23529	1.2
119.2	42	1.23529	1.1
119.3	34	1	1
119.4	36	1.05882	1.1
119.5	35	1.02941	1.1
119.6	40	1.17647	1.2
119.7	37	1.08824	1.2
119.8	41	1.20588	1.2
119.9	42	1.23529	1.2
120	36	1.05882	1.1
120.1	41	1.20588	1.2
120.2	39	1.14706	1.2
120.3	41	1.20588	1.3
120.4	41	1.20588	1.2
120.5	48	1.41176	1.2
120.6	36	1.05882	1.1
120.7	37	1.08824	1.1
120.8	37	1.08824	1
120.9	37	1.08824	1
121	32	0.941176	1
121.1	35	1.02941	1
121.2	32	0.941176	1
121.3	36	1.05882	1.1
121.4	36	1.05882	1.1
121.5	36	1.05882	1.1
121.6	39	1.14706	1.1
121.7	35	1.02941	1.1
121.8	37	1.08824	1.1
121.9	37	1.08824	1.1
122	36	1.05882	1
122.1	35	1.02941	1.1
122.2	34	1	1.1
122.3	40	1.17647	1.1
122.4	40	1.17647	1.1
122.5	37	1.08824	1.1
122.6	38	1.11765	1.1
122.7	38	1.11765	1.2
122.8	39	1.14706	1.2
122.9	43	1.26471	1.2
123	42	1.23529	1.1
123.1	37	1.08824	1.1
123.2	35	1.02941	1
123.3	37	1.08824	1.1
123.4	35	1.02941	1.1
123.5	38	1.11765	1.1
123.6	35	1.02941	1.1
123.7	37	1.08824	1.2
123.8	40	1.17647	1.2
123.9	41	1.20588	1.2
124	40	1.17647	1.2
124.1	38	1.11765	1.1
124.2	40	1.17647	1.2
124.3	37	1.08824	1.2
124.4	42	1.23529	1.2
124.5	39	1.14706	1.2
124.6	46	1.35294	1.2
124.7	37	1.08824	1.1
124.8	37	1.08824	1.1
124.9	39	1.14706	1.1
125	34	1	1.1
125.1	38	1.11765	1
125.2	37	1.08824	1
125.3	30	0.882353	1.1
125.4	37	1.08824	1.2
125.5	42	1.23529	1.2
125.6	41	1.20588	1.2
125.7	42	1.23529	1.2
125.8	38	1.11765	1.1
125.9	39	1.14706	1.1
126	32	0.941176	1.1
126.1	43	1.26471	1.1
126.2	38	1.11765	1.1
126.3	36	1.05882	1.1
126.4	42	1.23529	1.1
126.5	35	1.02941	1.1
126.6	36	1.05882	1.1
126.7	39	1.14706	1.1
126.8	39	1.14706	1.1
126.9	37	1.08824	1.1
127	34	1	1.1
127.1	43	1.26471	1.1
127.2	35	1.02941	1
127.3	36	1.05882	1.1
127.4	34	1	1
127.5	38	1.11765	1.1
127.6	35	1.02941	1.2
127.7	43	1.26471	1.3
127.8	40	1.17647	1.2
127.9	46	1.35294	1.1
128	36	1.05882	1.1
128.1	35	1.02941	1.2
128.2	46	1.35294	1.2
128.3	38	1.11765	1.1
128.4	36	1.05882	1.1
128.5	35	1.02941	1.1
128.6	37	1.08824	1.1
128.7	36	1.05882	1.2
128.8	39	1.14706	1.2
128.9	44	1.29412	1.1
129	37	1.08824	1.1
129.1	36	1.05882	1.2
129.2	44	1.29412	1.1
129.3	38	1.11765	1.1
129.4	35	1.02941	1.1
129.5	42	1.23529	1.2
129.6	39	1.14706	1.2
129.7	39	1.14706	1.2
129.8	42	1.23529	1.2
129.9	43	1.26471	1.2
130	39	1.14706	1.1
130.1	36	1.05882	1.1
130.2	41	1.20588	1.1
130.3	31	0.911765	1.1
130.4	44	1.29412	1.2
130.5	37	1.08824	1.1
130.6	39	1.14706	1.1
130.7	41	1.20588	1.2
130.8	37	1.08824	1.1
130.9	42	1.23529	1.1
131	35	1.02941	1.1
131.1	39	1.14706	1.1
131.2	37	1.08824	1.1
131.3	37	1.08824	1.1
131.4	38	1.11765	1.1
131.5	36	1.05882	1.1
131.6	43	1.26471	1.2
131.7	37	1.08824	1.1
131.8	44	1.29412	1.1
131.9	35	1.02941	1
132	38	1.11765	1.1
132.1	34	1	1.1
132.2	42	1.23529	1.2
132.3	36	1.05882	1.2
132.4	41	1.20588	1.2
132.5	42	1.23529	1.2
132.6	37	1.08824	1.2
132.7	39	1.14706	1.2
132.8	44	1.29412	1.3
132.9	41	1.20588	1.3
133	44	1.29412	1.4
133.1	47	1.38235	1.5
133.2	56	1.64706	1.4
133.3	48	1.41176	1.3
133.4	43	1.26471	1.2
133.5	42	1.23529	1.3
133.6	42	1.23529	1.2
133.7	46	1.35294	1.2
133.8	38	1.11765	1.1
133.9	39	1.14706	1.1
134	40	1.17647	1.2
134.1	38	1.11765	1.1
134.2	40	1.17647	1.2
134.3	39	1.14706	1.2
134.4	42	1.23529	1.2
134.5	44	1.29412	1.2
134.6	40	1.17647	1.2
134.7	42	1.23529	1.2
134.8	38	1.11765	1.2
134.9	43	1.26471	1.3
135	44	1.29412	1.3
135.1	44	1.29412	1.2
135.2	40	1.17647	1.2
135.3	41	1.20588	1.2
135.4	39	1.14706	1.2
135.5	41	1.20588	1.2
135.6	40	1.17647	1.2
135.7	38	1.11765	1.1
135.8	44	1.29412	1.2
135.9	34	1	1.1
136	41	1.20588	1.2
136.1	38	1.11765	1.1
136.2	39	1.14706	1.2
136.3	39	1.14706	1.1
136.4	41	1.20588	1.1
136.5	37	1.08824	1.1
136.6	36	1.05882	1.2
136.7	44	1.29412	1.2
136.8	40	1.17647	1.2
136.9	39	1.14706	1.2
137	41	1.20588	1.3
137.1	43	1.26471	1.3
137.2	46	1.35294	1.3
137.3	42	1.23529	1.3
137.4	44	1.29412	1.3
137.5	46	1.35294	1.2
137.6	43	1.26471	1.1
137.7	38	1.11765	1.1
137.8	36	1.05882	1.2
137.9	41	1.20588	1.2
138	41	1.20588	1.1
138.1	39	1.14706	1.2
138.2	37	1.08824	1.2
138.3	44	1.29412	1.3
138.4	45	1.32353	1.3
138.5	39	1.14706	1.3
138.6	47	1.38235	1.4
138.7	43	1.26471	1.3
138.8	48	1.41176	1.3
138.9	44	1.29412	1.2
139	42	1.23529	1.2
139.1	38	1.11765	1.2
139.2	42	1.23529	1.2
139.3	42	1.23529	1.2
139.4	41	1.20588	1.1
139.5	37	1.08824	1.2
139.6	39	1.14706	1.2
139.7	43	1.26471	1.2
139.8	38	1.11765	1.1
139.9	42	1.23529	1.1
140	37	1.08824	1.1
140.1	38	1.11765	1.1
140.2	39	1.14706	1.2
140.3	36	1.05882	1.1
140.4	44	1.29412	1.1
140.5	36	1.05882	1.1
140.6	36	1.05882	1.2
140.7	45	1.32353	1.2
140.8	42	1.23529	1.2
140.9	40	1.17647	1.3
141	42	1.23529	1.4
141.1	46	1.35294	1.5
141.2	50	1.47059	1.5
141.3	55	1.61765	1.5
141.4	47	1.38235	1.5
141.5	48	1.41176	1.4
141.6	53	1.55882	1.4
141.7	42	1.23529	1.3
141.8	48	1.41176	1.3
141.9	40	1.17647	1.2
142	41	1.20588	1.2
142.1	39	1.14706	1.1
142.2	40	1.17647	1.2
142.3	33	0.970588	1.1
142.4	45	1.32353	1.2
142.5	39	1.14706	1.2
142.6	41	1.20588	1.2
142.7	47	1.38235	1.2
142.8	34	1	1.1
142.9	42	1.23529	1.2
143	40	1.17647	1.2
143.1	37	1.08824	1.1
143.2	41	1.20588	1.1
143.3	35	1.02941	1.1
143.4	36	1.05882	1.1
143.5	42	1.23529	1.2
143.6	35	1.02941	1.1
143.7	45	1.32353	1.1
143.8	31	0.911765	1.1
143.9	41	1.20588	1.1
144	38	1.11765	1.1
144.1	37	1.08824	1.1
144.2	36	1.05882	1.1
144.3	40	1.17647	1.2
144.4	38	1.11765	1.1
144.5	41	1.20588	1.1
144.6	36	1.05882	1.1
144.7	35	1.02941	1
144.8	38	1.11765	1
144.9	33	0.970588	1
145	34	1	1
145.1	36	1.05882	1.1
145.2	37	1.08824	1.2
145.3	39	1.14706	1.2
145.4	42	1.23529	1.3
145.5	45	1.32353	1.5
145.6	50	1.47059	1.5
145.7	53	1.55882	1.3
145.8	46	1.35294	1.3
145.9	37	1.08824	1.3
146	45	1.32353	1.4
146.1	49	1.44118	1.4
146.2	47	1.38235	1.4
146.3	50	1.47059	1.4
146.4	48	1.41176	1.3
146.5	40	1.17647	1.2
146.6	45	1.32353	1.2
146.7	39	1.14706	1.1
146.8	39	1.14706	1.1
146.9	38	1.11765	1
147	37	1.08824	1
147.1	32	0.941176	1
147.2	36	1.05882	1.1
147.3	38	1.11765	1.1
147.4	41	1.20588	1.1
147.5	37	1.08824	1
147.6	33	0.970588	1
147.7	37	1.08824	1.1
147.8	36	1.05882	1.2
147.9	44	1.29412	1.2
148	39	1.14706	1.2
148.1	43	1.26471	1.1
148.2	37	1.08824	1.1
148.3	34	1	1.1
148.4	40	1.17647	1.2
148.5	43	1.26471	1.2
148.6	40	1.17647	1.2
148.7	41	1.20588	1.2
148.8	39	1.14706	1.2
148.9	41	1.20588	1.2
149	42	1.23529	1.1
149.1	39	1.14706	1.1
149.2	34	1	1.1
149.3	38	1.11765	1.2
149.4	41	1.20588	1.2
149.5	42	1.23529	1.2
149.6	37	1.08824	1.1
149.7	42	1.23529	1.2
149.8	38	1.11765	1.1
149.9	42	1.23529	1.2
150	35	1.02941	1.1
150.1	41	1.20588	1.1
150.2	35	1.02941	1
150.3	32	0.941176	1
150.4	36	1.05882	1.1
150.5	35	1.02941	1.1
150.6	38	1.11765	1.1
150.7	39	1.14706	1.1
150.8	39	1.14706	1.1
150.9	36	1.05882	1
151	33	0.970588	1
151.1	36	1.05882	1.1
151.2	38	1.11765	1.1
151.3	34	1	1
151.4	37	1.08824	1.1
151.5	33	0.970588	1.1
151.6	39	1.14706	1.1
151.7	38	1.11765	1.1
151.8	40	1.17647	1.2
151.9	39	1.14706	1.2
152	43	1.26471	1.3
152.1	41	1.20588	1.3
152.2	47	1.38235	1.3
152.3	42	1.23529	1.1
152.4	40	1.17647	1.1
152.5	33	0.970588	1.1
152.6	38	1.11765	1.2
152.7	39	1.14706	1.2
152.8	44	1.29412	1.1
152.9	36	1.05882	1.1
153	35	1.02941	1.1
153.1	38	1.11765	1.1
153.2	38	1.11765	1.2
153.3	40	1.17647	1.2
153.4	44	1.29412	1.2
153.5	36	1.05882	1.1
153.6	39	1.14706	1.1
153.7	37	1.08824	1.1
153.8	37	1.08824	1.1
153.9	38	1.11765	1.3
154	42	1.23529	1.3
154.1	48	1.41176	1.3
154.2	39	1.14706	1.2
154.3	42	1.23529	1.2
154.4	42	1.23529	1.3
154.5	41	1.20588	1.3
154.6	45	1.32353	1.3
154.7	43	1.26471	1.2
154.8	40	1.17647	1.2
154.9	39	1.14706	1.1
155	41	1.20588	1.1
155.1	37	1.08824	1.1
155.2	36	1.05882	1.1
155.3	39	1.14706	1.1
155.4	37	1.08824	1.1
155.5	38	1.11765	1.1
155.6	37	1.08824	1.1
155.7	33	0.970588	1.1
155.8	38	1.11765	1.2
155.9	41	1.20588	1.1
156	43	1.26471	1.1
156.1	33	0.970588	1.1
156.2	41	1.20588	1.1
156.3	38	1.11765	1.1
156.4	35	1.02941	1
156.5	36	1.05882	1.1
156.6	32	0.941176	1.1
156.7	42	1.23529	1.2
156.8	40	1.17647	1.1
156.9	38	1.11765	1.1
157	37	1.08824	1.1
157.1	41	1.20588	1.2
157.2	37	1.08824	1.1
157.3	40	1.17647	1.2
157.4	39	1.14706	1.1
157.5	40	1.17647	1.1
157.6	34	1	1.2
157.7	43	1.26471	1.2
157.8	43	1.26471	1.2
157.9	37	1.08824	1.1
158	40	1.17647	1.1
158.1	40	1.17647	1.1
158.2	33	0.970588	1
158.3	37	1.08824	1.1
158.4	37	1.08824	1
158.5	40	1.17647	1
158.6	30	0.882353	1
158.7	36	1.05882	1.1
158.8	38	1.11765	1
158.9	38	1.11765	1
159	27	0.794118	1
159.1	37	1.08824	1.1
159.2	35	1.02941	1.1
159.3	41	1.20588	1.2
159.4	41	1.20588	1.2
159.5	38	1.11765	1.2
159.6	39	1.14706	1.2
159.7	45	1.32353	1.3
159.8	41	1.20588	1.2
159.9	43	1.26471	1.2
160	40	1.17647	1.3
160.1	44	1.29412	1.3
160.2	48	1.41176	1.3
160.3	42	1.23529	1.2
160.4	39	1.14706	1.1
160.5	40	1.17647	1.1
160.6	36	1.05882	1.1
160.7	35	1.02941	1.1
160.8	39	1.14706	1.1
160.9	39	1.14706	1.2
161	38	1.11765	1.3
161.1	47	1.38235	1.4
161.2	48	1.41176	1.4
161.3	48	1.41176	1.4
161.4	49	1.44118	1.3
161.5	44	1.29412	1.3
161.6	43	1.26471	1.3
161.7	49	1.44118	1.2
161.8	38	1.11765	1.1
161.9	39	1.14706	1.1
162	38	1.11765	1.1
162.1	36	1.05882	1.1
162.2	39	1.14706	1.2
162.3	41	1.20588	1.1
162.4	40	1.17647	1.1
162.5	35	1.02941	1.1
162.6	42	1.23529	1.1
162.7	36	1.05882	1.2
162.8	39	1.14706	1.2
162.9	43	1.26471	1.2
163	36	1.05882	1.2
163.1	42	1.23529	1.2
163.2	41	1.20588	1.2
163.3	42	1.23529	1.2
163.4	40	1.17647	1.2
163.5	37	1.08824	1.3
163.6	46	1.35294	1.3
163.7	46	1.35294	1.3
163.8	40	1.17647	1.3
163.9	45	1.32353	1.3
164	45	1.32353	1.3
164.1	44	1.29412	1.3
164.2	43	1.26471	1.3
164.3	44	1.29412	1.3
164.4	46	1.35294	1.4
164.5	47	1.38235	1.3
164.6	45	1.32353	1.3
164.7	44	1.29412	1.3
164.8	45	1.32353	1.3
164.9	47	1.38235	1.3
165	44	1.29412	1.3
165.1	41	1.20588	1.3
165.2	43	1.26471	1.3
165.3	44	1.29412	1.3
165.4	46	1.35294	1.3
165.5	47	1.38235	1.3
165.6	42	1.23529	1.3
165.7	45	1.32353	1.4
165.8	47	1.38235	1.4
165.9	47	1.38235	1.4
166	50	1.47059	1.4
166.1	46	1.35294	1.4
166.2	47	1.38235	1.4
166.3	45	1.32353	1.4
166.4	50	1.47059	1.4
166.5	44	1.29412	1.4
166.6	47	1.38235	1.3
166.7	47	1.38235	1.3
166.8	41	1.20588	1.3
166.9	44	1.29412	1.3
167	47	1.38235	1.3
167.1	43	1.26471	1.2
167.2	41	1.20588	1.2
167.3	40	1.17647	1.2
167.4	43	1.26471	1.3
167.5	44	1.29412	1.3
167.6	47	1.38235	1.3
167.7	40	1.17647	1.2
167.8	42	1.23529	1.3
167.9	43	1.26471	1.4
168	43	1.26471	1.6
168.1	52	1.52941	1.7
168.2	67	1.97059	1.6
168.3	55	1.61765	1.5
168.4	46	1.35294	1.4
168.5	52	1.52941	1.5
168.6	47	1.38235	1.5
168.7	50	1.47059	1.4
168.8	53	1.55882	1.4
168.9	42	1.23529	1.2
169	43	1.26471	1.2
169.1	38	1.11765	1.2
169.2	43	1.26471	1.2
169.3	44	1.29412	1.2
169.4	40	1.17647	1.2
169.5	42	1.23529	1.3
169.6	41	1.20588	1.3
169.7	47	1.38235	1.3
169.8	42	1.23529	1.3
169.9	46	1.35294	1.4
170	48	1.41176	1.4
170.1	46	1.35294	1.3
170.2	44	1.29412	1.3
170.3	44	1.29412	1.3
170.4	46	1.35294	1.4
170.5	47	1.38235	1.4
170.6	48	1.41176	1.4
170.7	43	1.26471	1.3
170.8	47	1.38235	1.4
170.9	45	1.32353	1.3
171	46	1.35294	1.4
171.1	46	1.35294	1.4
171.2	47	1.38235	1.3
171.3	46	1.35294	1.3
171.4	40	1.17647	1.3
171.5	49	1.44118	1.3
171.6	44	1.29412	1.2
171.7	39	1.14706	1.2
171.8	41	1.20588	1.2
171.9	39	1.14706	1.2
172	43	1.26471	1.3
172.1	41	1.20588	1.3
172.2	45	1.32353	1.3
172.3	47	1.38235	1.3
172.4	41	1.20588	1.3
172.5	43	1.26471	1.4
172.6	49	1.44118	1.4
172.7	46	1.35294	1.4
172.8	47	1.38235	1.3
172.9	46	1.35294	1.2
173	40	1.17647	1.2
173.1	41	1.20588	1.3
173.2	46	1.35294	1.3
173.3	45	1.32353	1.3
173.4	44	1.29412	1.3
173.5	42	1.23529	1.3
173.6	50	1.47059	1.3
173.7	41	1.20588	1.2
173.8	42	1.23529	1.2
173.9	42	1.23529	1.2
174	39	1.14706	1.3
174.1	43	1.26471	1.4
174.2	52	1.52941	1.4
174.3	46	1.35294	1.3
174.4	43	1.26471	1.3
174.5	44	1.29412	1.3
174.6	45	1.32353	1.3
174.7	44	1.29412	1.3
174.8	42	1.23529	1.3
174.9	50	1.47059	1.4
175	44	1.29412	1.4
175.1	51	1.5	1.3
175.2	44	1.29412	1.2
175.3	39	1.14706	1.2
175.4	41	1.20588	1.2
175.5	40	1.17647	1.2
175.6	41	1.20588	1.3
175.7	42	1.23529	1.3
175.8	46	1.35294	1.2
175.9	41	1.20588	1.2
176	38	1.11765	1.3
176.1	47	1.38235	1.3
176.2	43	1.26471	1.2
176.3	41	1.20588	1.2
176.4	42	1.23529	1.2
176.5	43	1.26471	1.2
176.6	40	1.17647	1.2
176.7	40	1.17647	1.3
176.8	47	1.38235	1.3
176.9	41	1.20588	1.2
177	41	1.20588	1.2
177.1	42	1.23529	1.3
177.2	44	1.29412	1.3
177.3	43	1.26471	1.4
177.4	46	1.35294	1.5
177.5	52	1.52941	1.4
177.6	51	1.5	1.4
177.7	44	1.29412	1.3
177.8	44	1.29412	1.2
177.9	42	1.23529	1.1
178	35	1.02941	1.2
178.1	39	1.14706	1.2
178.2	44	1.29412	1.2
178.3	40	1.17647	1.2
178.4	37	1.08824	1.2
178.5	41	1.20588	1.2
178.6	40	1.17647	1.2
178.7	39	1.14706	1.2
178.8	41	1.20588	1.2
178.9	42	1.23529	1.2
179	41	1.20588	1.2
179.1	43	1.26471	1.3
179.2	41	1.20588	1.3
179.3	48	1.41176	1.3
179.4	39	1.14706	1.2
179.5	41	1.20588	1.2
179.6	44	1.29412	1.2
179.7	37	1.08824	1.3
179.8	41	1.20588	1.3
179.9	50	1.47059	1.3
180	39	1.14706	1.2
180.1	45	1.32353	1.3
180.2	41	1.20588	1.2
180.3	47	1.38235	1.2
180.4	36	1.05882	1.1
180.5	40	1.17647	1.2
180.6	40	1.17647	1.2
180.7	40	1.17647	1.2
180.8	43	1.26471	1.2
180.9	43	1.26471	1.2
181	41	1.20588	1.1
181.1	35	1.02941	1.1
181.2	37	1.08824	1.2
181.3	44	1.29412	1.3
181.4	40	1.17647	1.3
181.5	50	1.47059	1.4
181.6	44	1.29412	1.4
181.7	47	1.38235	1.3
181.8	47	1.38235	1.2
181.9	38	1.11765	1.2
182	42	1.23529	1.3
182.1	46	1.35294	1.3
182.2	49	1.44118	1.3
182.3	40	1.17647	1.2
182.4	40	1.17647	1.3
182.5	43	1.26471	1.2
182.6	45	1.32353	1.2
182.7	39	1.14706	1.1
182.8	38	1.11765	1.2
182.9	38	1.11765	1.3
183	45	1.32353	1.3
183.1	45	1.32353	1.3
183.2	47	1.38235	1.3
183.3	42	1.23529	1.3
183.4	45	1.32353	1.3
183.5	46	1.35294	1.3
183.6	46	1.35294	1.2
183.7	39	1.14706	1.2
183.8	39	1.14706	1.2
183.9	41	1.20588	1.2
184	40	1.17647	1.3
184.1	45	1.32353	1.3
184.2	43	1.26471	1.2
184.3	43	1.26471	1.3
184.4	39	1.14706	1.3
184.5	48	1.41176	1.4
184.6	44	1.29412	1.4
184.7	50	1.47059	1.4
184.8	46	1.35294	1.4
184.9	51	1.5	1.5
185	49	1.44118	1.4
185.1	49	1.44118	1.4
185.2	44	1.29412	1.3
185.3	48	1.41176	1.3
185.4	40	1.17647	1.3
185.5	46	1.35294	1.3
185.6	45	1.32353	1.3
185.7	46	1.35294	1.3
185.8	42	1.23529	1.3
185.9	44	1.29412	1.3
186	46	1.35294	1.3
186.1	43	1.26471	1.2
186.2	39	1.14706	1.2
186.3	40	1.17647	1.3
186.4	46	1.35294	1.3
186.5	48	1.41176	1.2
186.6	41	1.20588	1.2
186.7	37	1.08824	1.2
186.8	41	1.20588	1.2
186.9	41	1.20588	1.2
187	42	1.23529	1.2
187.1	42	1.23529	1.3
187.2	40	1.17647	1.3
187.3	46	1.35294	1.4
187.4	48	1.41176	1.3
187.5	45	1.32353	1.3
187.6	42	1.23529	1.3
187.7	47	1.38235	1.2
187.8	42	1.23529	1.2
187.9	38	1.11765	1.2
188	39	1.14706	1.2
188.1	43	1.26471	1.2
188.2	43	1.26471	1.3
188.3	41	1.20588	1.3
188.4	46	1.35294	1.3
188.5	43	1.26471	1.3
188.6	46	1.35294	1.2
188.7	43	1.26471	1.2
188.8	37	1.08824	1.2
188.9	42	1.23529	1.2
189	44	1.29412	1.2
189.1	39	1.14706	1.1
189.2	41	1.20588	1.1
189.3	36	1.05882	1.2
189.4	37	1.08824	1.2
189.5	45	1.32353	1.3
189.6	42	1.23529	1.2
189.7	42	1.23529	1.2
189.8	39	1.14706	1.2
189.9	42	1.23529	1.3
190	44	1.29412	1.3
190.1	44	1.29412	1.2
190.2	40	1.17647	1.2
190.3	37	1.08824	1.3
190.4	46	1.35294	1.3
190.5	45	1.32353	1.2
190.6	38	1.11765	1.2
190.7	40	1.17647	1.3
190.8	43	1.26471	1.4
190.9	50	1.47059	1.5
191	49	1.44118	1.5
191.1	53	1.55882	1.5
191.2	47	1.38235	1.4
191.3	52	1.52941	1.5
191.4	47	1.38235	1.5
191.5	53	1.55882	1.6
191.6	57	1.67647	1.6
191.7	56	1.64706	1.5
191.8	53	1.55882	1.4
191.9	44	1.29412	1.4
192	48	1.41176	1.4
192.1	48	1.41176	1.4
192.2	47	1.38235	1.4
192.3	47	1.38235	1.4
192.4	44	1.29412	1.3
192.5	47	1.38235	1.3
192.6	41	1.20588	1.3
192.7	44	1.29412	1.3
192.8	45	1.32353	1.3
192.9	43	1.26471	1.3
193	45	1.32353	1.4
193.1	47	1.38235	1.3
193.2	46	1.35294	1.3
193.3	40	1.17647	1.3
193.4	43	1.26471	1.4
193.5	49	1.44118	1.4
193.6	49	1.44118	1.3
193.7	45	1.32353	1.3
193.8	43	1.26471	1.3
193.9	49	1.44118	1.3
194	42	1.23529	1.3
194.1	44	1.29412	1.3
194.2	43	1.26471	1.3
194.3	46	1.35294	1.3
194.4	46	1.35294	1.3
194.5	44	1.29412	1.3
194.6	42	1.23529	1.5
194.7	48	1.41176	1.9
194.8	64	1.88235	2.1
194.9	86	2.52941	2
195	65	1.91176	1.6
195.1	49	1.44118	1.3
195.2	47	1.38235	1.1
195.3	41	1.20588	1.1
195.4	29	0.852941	1
195.5	38	1.11765	1.1
195.6	36	1.05882	1.1
195.7	39	1.14706	1.2
195.8	41	1.20588	1.2
195.9	42	1.23529	1.2
196	40	1.17647	1.2
196.1	42	1.23529	1.2
196.2	41	1.20588	1.2
196.3	43	1.26471	1.3
196.4	42	1.23529	1.2
196.5	43	1.26471	1.1
196.6	35	1.02941	1.1
196.7	36	1.05882	1.2
196.8	41	1.20588	1.2
196.9	43	1.26471	1.2
197	41	1.20588	1.3
197.1	40	1.17647	1.5
197.2	51	1.5	1.5
197.3	57	1.67647	1.6
197.4	50	1.47059	1.5
197.5	54	1.58824	1.4
197.6	45	1.32353	1.4
197.7	46	1.35294	1.4
197.8	49	1.44118	1.4
197.9	45	1.32353	1.3
198	44	1.29412	1.3
198.1	48	1.41176	1.3
198.2	45	1.32353	1.3
198.3	42	1.23529	1.2
198.4	45	1.32353	1.3
198.5	39	1.14706	1.2
198.6	44	1.29412	1.3
198.7	41	1.20588	1.2
198.8	43	1.26471	1.2
198.9	39	1.14706	1.2
199	40	1.17647	1.2
199.1	43	1.26471	1.3
199.2	44	1.29412	1.2
199.3	43	1.26471	1.2
199.4	35	1.02941	1.2
199.5	43	1.26471	1.3
199.6	45	1.32353	1.3
199.7	45	1.32353	1.3
199.8	44	1.29412	1.3
199.9	43	1.26471	1.3
[truncated: 1,947 more rows]
