# Supplementary material for: A Deterministic Model Predicts the Properties of Stochastic Calcium Oscillations in Airway Smooth Muscle Cells
Source: PLoS Comput Biol. 2014 Aug 14;10(8):e1003783. doi: 10.1371/journal.pcbi.1003783 (PMC4133161; doi:10.1371/journal.pcbi.1003783)
Supplement: Dataset S1 — ASMC calcium fluorescence trace data. The data files are in Excel format and compressed in a zip file. Each Excel file has a name showing their information. For example, “S2_SMC6_MCh200nM” means data are from ASMC No. 6 in lung slice No. 2 by using 200 nM MCh. In each file, there are four columns which represent (from left to right) time(s), fluorescence intensity, and average . (ZIP) [file pcbi.1003783.s001.zip › S2_SMC3_MCh200nM.xlsx]

## Sheet: Sheet1
135	28	1.86667	1.4
135.1	19	1.26667	1.2
135.2	16	1.06667	1.1
135.3	17	1.13333	1.1
135.4	15	1	1.1
135.5	17	1.13333	1.2
135.6	17	1.13333	1.2
135.7	19	1.26667	1.2
135.8	17	1.13333	1.4
135.9	20	1.33333	1.9
136	28	1.86667	2.1
136.1	36	2.4	2
136.2	30	2	1.6
136.3	22	1.46667	1.4
136.4	21	1.4	1.3
136.5	20	1.33333	1.3
136.6	18	1.2	1.2
136.7	19	1.26667	1.3
136.8	19	1.26667	1.3
136.9	22	1.46667	1.4
137	17	1.13333	1.8
137.1	23	1.53333	2.1
137.2	40	2.66667	2.1
137.3	30	2	1.7
137.4	26	1.73333	1.5
137.5	20	1.33333	1.3
137.6	20	1.33333	1.3
137.7	17	1.13333	1.2
137.8	21	1.4	1.4
137.9	16	1.06667	1.5
138	24	1.6	2
138.1	29	1.93333	2.3
138.2	38	2.53333	2.2
138.3	37	2.46667	1.8
138.4	25	1.66667	1.4
138.5	20	1.33333	1.2
138.6	17	1.13333	1.2
138.7	17	1.13333	1.2
138.8	19	1.26667	1.2
138.9	17	1.13333	1.3
139	18	1.2	1.5
139.1	23	1.53333	2
139.2	27	1.8	2.1
139.3	39	2.6	2
139.4	28	1.86667	1.6
139.5	21	1.4	1.3
139.6	21	1.4	1.3
139.7	17	1.13333	1.2
139.8	20	1.33333	1.3
139.9	18	1.2	1.3
140	20	1.33333	1.4
140.1	21	1.4	1.4
140.2	21	1.4	1.6
140.3	23	1.53333	2
140.4	29	1.93333	2.2
140.5	38	2.53333	2
140.6	30	2	1.6
140.7	22	1.46667	1.4
140.8	22	1.46667	1.4
140.9	19	1.26667	1.3
141	20	1.33333	1.4
141.1	21	1.4	1.7
141.2	23	1.53333	2.2
141.3	31	2.06667	2.3
141.4	44	2.93333	2.1
141.5	28	1.86667	1.6
141.6	23	1.53333	1.4
141.7	21	1.4	1.3
141.8	19	1.26667	1.2
141.9	18	1.2	1.2
142	18	1.2	1.3
142.1	18	1.2	1.3
142.2	21	1.4	1.6
142.3	18	1.2	2
142.4	32	2.13333	2.3
142.5	42	2.8	2.1
142.6	28	1.86667	1.6
142.7	23	1.53333	1.4
142.8	21	1.4	1.3
142.9	17	1.13333	1.2
143	20	1.33333	1.2
143.1	17	1.13333	1.1
143.2	18	1.2	1.2
143.3	16	1.06667	1.3
143.4	21	1.4	1.8
143.5	23	1.53333	2.1
143.6	38	2.53333	2.1
143.7	34	2.26667	1.7
143.8	24	1.6	1.4
143.9	19	1.26667	1.2
144	18	1.2	1.1
144.1	15	1	1.1
144.2	16	1.06667	1.2
144.3	19	1.26667	1.8
144.4	21	1.4	2
144.5	39	2.6	2.1
144.6	32	2.13333	1.6
144.7	24	1.6	1.3
144.8	18	1.2	1.2
144.9	15	1	1.2
145	21	1.4	1.3
145.1	18	1.2	1.2
145.2	18	1.2	1.2
145.3	18	1.2	1.2
145.4	17	1.13333	1.7
145.5	21	1.4	2.1
145.6	37	2.46667	2.1
145.7	36	2.4	1.8
145.8	23	1.53333	1.4
145.9	20	1.33333	1.3
146	22	1.46667	1.2
146.1	16	1.06667	1.2
146.2	17	1.13333	1.2
146.3	19	1.26667	1.2
146.4	18	1.2	1.7
146.5	19	1.26667	1.9
146.6	38	2.53333	1.9
146.7	28	1.86667	1.5
146.8	20	1.33333	1.2
146.9	19	1.26667	1.2
147	17	1.13333	1.3
147.1	19	1.26667	1.4
147.2	22	1.46667	1.7
147.3	23	1.53333	1.9
147.4	30	2	2.1
147.5	31	2.06667	2.1
147.6	35	2.33333	1.9
147.7	27	1.8	1.4
147.8	22	1.46667	1.2
147.9	16	1.06667	1.1
148	17	1.13333	1
148.1	17	1.13333	1.1
148.2	13	0.866667	1.1
148.3	19	1.26667	1.2
148.4	17	1.13333	1.3
148.5	17	1.13333	1.6
148.6	26	1.73333	2
148.7	30	2	2
148.8	34	2.26667	1.7
148.9	24	1.6	1.4
149	19	1.26667	1.3
149.1	22	1.46667	1.3
149.2	18	1.2	1.2
149.3	18	1.2	1.2
149.4	16	1.06667	1.6
149.5	20	1.33333	1.8
149.6	35	2.33333	1.9
149.7	28	1.86667	1.5
149.8	22	1.46667	1.4
149.9	19	1.26667	1.3
150	21	1.4	1.4
150.1	19	1.26667	1.4
150.2	21	1.4	1.4
150.3	21	1.4	1.5
150.4	21	1.4	1.5
150.5	24	1.6	1.6
150.6	23	1.53333	1.7
150.7	25	1.66667	2
150.8	28	1.86667	1.9
150.9	35	2.33333	1.8
151	24	1.6	1.4
151.1	20	1.33333	1.2
151.2	17	1.13333	1.1
151.3	16	1.06667	1.1
151.4	17	1.13333	1.1
151.5	16	1.06667	1.2
151.6	16	1.06667	1.4
151.7	21	1.4	1.8
151.8	25	1.66667	1.9
151.9	35	2.33333	1.8
152	24	1.6	1.4
152.1	20	1.33333	1.3
152.2	21	1.4	1.3
152.3	19	1.26667	1.4
152.4	19	1.26667	1.6
152.5	24	1.6	1.9
152.6	28	1.86667	2
152.7	32	2.13333	1.8
152.8	28	1.86667	1.6
152.9	21	1.4	1.4
153	21	1.4	1.3
153.1	19	1.26667	1.2
153.2	19	1.26667	1.3
153.3	18	1.2	1.3
153.4	20	1.33333	1.4
153.5	21	1.4	1.6
153.6	20	1.33333	2
153.7	33	2.2	2.1
153.8	35	2.33333	1.8
153.9	26	1.73333	1.5
154	21	1.4	1.3
154.1	21	1.4	1.2
154.2	15	1	1.1
154.3	18	1.2	1.2
154.4	16	1.06667	1.2
154.5	20	1.33333	1.7
154.6	20	1.33333	1.8
154.7	35	2.33333	1.9
154.8	28	1.86667	1.6
154.9	24	1.6	1.5
155	22	1.46667	1.4
155.1	21	1.4	1.3
155.2	18	1.2	1.3
155.3	21	1.4	1.4
155.4	19	1.26667	1.4
155.5	21	1.4	1.7
155.6	25	1.66667	2
155.7	31	2.06667	1.9
155.8	33	2.2	1.7
155.9	22	1.46667	1.3
156	20	1.33333	1.2
156.1	18	1.2	1.2
156.2	18	1.2	1.2
156.3	20	1.33333	1.2
156.4	18	1.2	1.2
156.5	17	1.13333	1.2
156.6	19	1.26667	1.2
156.7	19	1.26667	1.4
156.8	18	1.2	1.7
156.9	25	1.66667	1.9
157	33	2.2	1.8
157.1	29	1.93333	1.5
157.2	20	1.33333	1.2
157.3	18	1.2	1.2
157.4	17	1.13333	1.2
157.5	17	1.13333	1.2
157.6	19	1.26667	1.2
157.7	17	1.13333	1.3
157.8	20	1.33333	1.6
157.9	21	1.4	2
158	30	2	2.2
158.1	41	2.73333	2.1
158.2	28	1.86667	1.6
158.3	24	1.6	1.4
158.4	19	1.26667	1.2
158.5	19	1.26667	1.2
158.6	18	1.2	1.4
158.7	18	1.2	1.8
158.8	25	1.66667	2
158.9	36	2.4	1.8
159	27	1.8	1.4
159.1	20	1.33333	1.2
159.2	18	1.2	1.2
159.3	18	1.2	1.3
159.4	19	1.26667	1.3
159.5	20	1.33333	1.4
159.6	18	1.2	1.4
159.7	23	1.53333	1.8
159.8	21	1.4	1.9
159.9	36	2.4	1.9
160	29	1.93333	1.5
160.1	20	1.33333	1.3
160.2	17	1.13333	1.2
160.3	22	1.46667	1.2
160.4	15	1	1
160.5	16	1.06667	1.1
160.6	15	1	1.1
160.7	19	1.26667	1.2
160.8	17	1.13333	1.2
160.9	20	1.33333	1.5
161	17	1.13333	1.7
161.1	29	1.93333	2
161.2	32	2.13333	1.8
161.3	27	1.8	1.5
161.4	23	1.53333	1.3
161.5	19	1.26667	1.2
161.6	17	1.13333	1.2
161.7	18	1.2	1.2
161.8	18	1.2	1.2
161.9	16	1.06667	1.7
162	22	1.46667	2.1
162.1	39	2.6	2.1
162.2	32	2.13333	1.6
162.3	25	1.66667	1.3
162.4	17	1.13333	1
162.5	15	1	1
162.6	15	1	1.1
162.7	17	1.13333	1.2
162.8	19	1.26667	1.5
162.9	20	1.33333	1.8
163	30	2	1.9
163.1	32	2.13333	1.6
163.2	23	1.53333	1.2
163.3	19	1.26667	1.1
163.4	13	0.866667	1.1
163.5	19	1.26667	1.2
163.6	19	1.26667	1.4
163.7	18	1.2	1.7
163.8	28	1.86667	2.1
163.9	31	2.06667	2
164	34	2.26667	1.7
164.1	24	1.6	1.3
164.2	18	1.2	1.1
164.3	16	1.06667	1.2
164.4	17	1.13333	1.2
164.5	19	1.26667	1.2
164.6	16	1.06667	1.2
164.7	21	1.4	1.3
164.8	18	1.2	1.3
164.9	19	1.26667	1.7
165	22	1.46667	2
165.1	36	2.4	2
165.2	30	2	1.8
165.3	25	1.66667	1.5
165.4	24	1.6	1.4
165.5	20	1.33333	1.3
165.6	19	1.26667	1.3
165.7	19	1.26667	1.4
165.8	21	1.4	1.7
165.9	21	1.4	2
166	34	2.26667	2.2
166.1	36	2.4	1.9
166.2	28	1.86667	1.5
166.3	22	1.46667	1.3
166.4	17	1.13333	1.2
166.5	19	1.26667	1.2
166.6	17	1.13333	1.2
166.7	19	1.26667	1.2
166.8	18	1.2	1.2
166.9	17	1.13333	1.3
167	20	1.33333	1.5
167.1	23	1.53333	1.6
167.2	23	1.53333	1.8
167.3	28	1.86667	2.1
167.4	32	2.13333	2
167.5	33	2.2	1.7
167.6	25	1.66667	1.4
167.7	20	1.33333	1.2
167.8	18	1.2	1.2
167.9	16	1.06667	1.3
168	18	1.2	1.7
168.1	24	1.6	2
168.2	35	2.33333	2.1
168.3	30	2	1.9
168.4	29	1.93333	1.7
168.5	25	1.66667	1.4
168.6	21	1.4	1.3
168.7	19	1.26667	1.2
168.8	19	1.26667	1.3
168.9	18	1.2	1.6
169	20	1.33333	2
169.1	34	2.26667	2.1
169.2	35	2.33333	1.8
169.3	25	1.66667	1.4
169.4	22	1.46667	1.3
169.5	18	1.2	1.2
169.6	18	1.2	1.2
169.7	19	1.26667	1.3
169.8	18	1.2	1.3
169.9	21	1.4	1.4
170	20	1.33333	1.4
170.1	22	1.46667	1.8
170.2	23	1.53333	2
170.3	37	2.46667	1.9
170.4	30	2	1.6
170.5	20	1.33333	1.4
170.6	21	1.4	1.3
170.7	20	1.33333	1.3
170.8	19	1.26667	1.3
170.9	19	1.26667	1.3
171	19	1.26667	1.4
171.1	20	1.33333	1.8
171.2	23	1.53333	2.1
171.3	38	2.53333	2.2
171.4	35	2.33333	1.8
171.5	25	1.66667	1.4
171.6	20	1.33333	1.2
171.7	16	1.06667	1.1
171.8	16	1.06667	1.1
171.9	16	1.06667	1.3
172	19	1.26667	1.5
172.1	22	1.46667	1.8
172.2	25	1.66667	1.9
172.3	34	2.26667	1.8
172.4	27	1.8	1.5
172.5	21	1.4	1.3
172.6	19	1.26667	1.2
172.7	18	1.2	1.2
172.8	18	1.2	1.1
172.9	17	1.13333	1.1
173	16	1.06667	1
173.1	16	1.06667	1.1
173.2	15	1	1.4
173.3	19	1.26667	1.9
173.4	31	2.06667	2
173.5	34	2.26667	1.8
173.6	27	1.8	1.4
173.7	18	1.2	1.1
173.8	18	1.2	1.1
173.9	14	0.933333	1
174	16	1.06667	1.1
174.1	17	1.13333	1.2
174.2	18	1.2	1.3
174.3	21	1.4	1.3
174.4	19	1.26667	1.6
174.5	20	1.33333	1.9
174.6	34	2.26667	2
174.7	30	2	1.7
174.8	25	1.66667	1.4
174.9	22	1.46667	1.3
175	17	1.13333	1.2
175.1	18	1.2	1.3
175.2	20	1.33333	1.2
175.3	20	1.33333	1.2
175.4	15	1	1.2
175.5	18	1.2	1.6
175.6	21	1.4	2
175.7	31	2.06667	2
175.8	36	2.4	1.8
175.9	25	1.66667	1.4
176	22	1.46667	1.2
176.1	16	1.06667	1.1
176.2	16	1.06667	1.1
176.3	17	1.13333	1.2
176.4	17	1.13333	1.1
176.5	19	1.26667	1.2
176.6	14	0.933333	1.2
176.7	19	1.26667	1.6
176.8	22	1.46667	1.9
176.9	30	2	2
177	33	2.2	1.8
177.1	26	1.73333	1.5
177.2	23	1.53333	1.2
177.3	17	1.13333	1
177.4	15	1	1.1
177.5	15	1	1.2
177.6	18	1.2	1.3
177.7	19	1.26667	1.6
177.8	23	1.53333	1.9
177.9	28	1.86667	2
178	34	2.26667	1.7
178.1	26	1.73333	1.4
178.2	18	1.2	1.2
178.3	18	1.2	1.2
178.4	20	1.33333	1.2
178.5	17	1.13333	1.1
178.6	17	1.13333	1.1
178.7	16	1.06667	1.1
178.8	15	1	1.1
178.9	18	1.2	1.2
179	17	1.13333	1.4
179.1	18	1.2	1.9
179.2	29	1.93333	2
179.3	38	2.53333	1.9
179.4	22	1.46667	1.5
179.5	25	1.66667	1.4
179.6	19	1.26667	1.2
179.7	19	1.26667	1.1
179.8	15	1	1.1
179.9	17	1.13333	1.2
180	17	1.13333	1.3
180.1	20	1.33333	1.5
180.2	23	1.53333	1.8
180.3	23	1.53333	1.9
180.4	35	2.33333	1.8
180.5	26	1.73333	1.5
180.6	21	1.4	1.3
180.7	20	1.33333	1.2
180.8	16	1.06667	1.1
180.9	18	1.2	1.2
181	16	1.06667	1.6
181.1	20	1.33333	1.9
181.2	35	2.33333	1.9
181.3	32	2.13333	1.5
181.4	19	1.26667	1.1
181.5	15	1	1
181.6	16	1.06667	1.1
181.7	16	1.06667	1.1
181.8	16	1.06667	1.1
181.9	17	1.13333	1.1
182	16	1.06667	1.3
182.1	17	1.13333	1.5
182.2	24	1.6	1.9
182.3	26	1.73333	2
182.4	35	2.33333	1.9
182.5	27	1.8	1.5
182.6	22	1.46667	1.3
182.7	20	1.33333	1.2
182.8	16	1.06667	1.1
182.9	18	1.2	1.2
183	17	1.13333	1.2
183.1	18	1.2	1.4
183.2	20	1.33333	1.8
183.3	25	1.66667	1.9
183.4	38	2.53333	1.9
183.5	24	1.6	1.5
183.6	24	1.6	1.3
183.7	18	1.2	1.2
183.8	16	1.06667	1.2
183.9	20	1.33333	1.2
184	17	1.13333	1.1
184.1	17	1.13333	1.4
184.2	16	1.06667	1.8
184.3	28	1.86667	2.1
184.4	37	2.46667	1.9
184.5	28	1.86667	1.6
184.6	22	1.46667	1.4
184.7	21	1.4	1.3
184.8	18	1.2	1.3
184.9	19	1.26667	1.4
185	21	1.4	1.6
185.1	23	1.53333	1.9
185.2	29	1.93333	1.8
185.3	32	2.13333	1.6
185.4	21	1.4	1.3
185.5	18	1.2	1.2
185.6	18	1.2	1.2
185.7	16	1.06667	1.3
185.8	19	1.26667	1.6
185.9	22	1.46667	2
186	33	2.2	2
186.1	34	2.26667	1.8
186.2	25	1.66667	1.5
186.3	21	1.4	1.3
186.4	20	1.33333	1.2
186.5	18	1.2	1.2
186.6	15	1	1.3
186.7	21	1.4	1.5
186.8	21	1.4	1.7
186.9	25	1.66667	1.9
187	31	2.06667	1.9
187.1	30	2	1.7
187.2	25	1.66667	1.7
187.3	23	1.53333	1.7
187.4	27	1.8	1.6
187.5	25	1.66667	1.4
187.6	18	1.2	1.3
187.7	19	1.26667	1.2
187.8	20	1.33333	1.5
187.9	17	1.13333	1.8
188	29	1.93333	2.1
188.1	35	2.33333	2
188.2	31	2.06667	1.7
188.3	26	1.73333	1.4
188.4	21	1.4	1.2
188.5	16	1.06667	1.1
188.6	17	1.13333	1.2
188.7	17	1.13333	1.2
188.8	19	1.26667	1.3
188.9	18	1.2	1.4
189	20	1.33333	1.6
189.1	25	1.66667	1.9
189.2	26	1.73333	2
189.3	36	2.4	1.9
189.4	30	2	1.6
189.5	21	1.4	1.3
189.6	20	1.33333	1.2
189.7	18	1.2	1.2
189.8	17	1.13333	1.2
189.9	21	1.4	1.2
190	15	1	1.3
190.1	20	1.33333	1.4
190.2	22	1.46667	1.4
190.3	19	1.26667	1.6
190.4	22	1.46667	1.9
190.5	31	2.06667	1.9
190.6	31	2.06667	1.6
190.7	22	1.46667	1.3
190.8	17	1.13333	1.1
190.9	18	1.2	1
191	14	0.933333	1
191.1	15	1	1.1
191.2	16	1.06667	1.2
191.3	17	1.13333	1.3
191.4	20	1.33333	1.5
191.5	22	1.46667	1.9
191.6	24	1.6	2.1
191.7	40	2.66667	2
191.8	30	2	1.6
191.9	21	1.4	1.4
192	21	1.4	1.3
192.1	19	1.26667	1.2
192.2	20	1.33333	1.3
192.3	17	1.13333	1.4
192.4	20	1.33333	1.8
192.5	26	1.73333	1.9
192.6	33	2.2	1.8
192.7	27	1.8	1.4
192.8	23	1.53333	1.2
192.9	15	1	1.1
193	16	1.06667	1.2
193.1	19	1.26667	1.3
193.2	20	1.33333	1.5
193.3	20	1.33333	1.9
193.4	27	1.8	2
193.5	38	2.53333	1.9
193.6	27	1.8	1.5
193.7	20	1.33333	1.3
193.8	20	1.33333	1.2
193.9	17	1.13333	1.1
194	17	1.13333	1.1
194.1	16	1.06667	1.2
194.2	17	1.13333	1.2
194.3	20	1.33333	1.6
194.4	18	1.2	1.9
194.5	34	2.26667	1.9
194.6	32	2.13333	1.6
194.7	21	1.4	1.3
194.8	19	1.26667	1.2
194.9	17	1.13333	1.1
195	17	1.13333	1.2
195.1	16	1.06667	1.3
195.2	20	1.33333	1.8
195.3	23	1.53333	2
195.4	37	2.46667	2
195.5	32	2.13333	1.6
195.6	21	1.4	1.3
195.7	18	1.2	1.3
195.8	21	1.4	1.4
195.9	20	1.33333	1.3
196	20	1.33333	1.3
196.1	18	1.2	1.2
196.2	20	1.33333	1.3
196.3	18	1.2	1.2
196.4	19	1.26667	1.3
196.5	19	1.26667	1.8
196.6	22	1.46667	2
196.7	39	2.6	2
196.8	30	2	1.5
196.9	21	1.4	1.2
197	17	1.13333	1.1
197.1	15	1	1.2
197.2	18	1.2	1.4
197.3	20	1.33333	1.8
197.4	27	1.8	2
197.5	35	2.33333	1.9
197.6	29	1.93333	1.5
197.7	21	1.4	1.3
197.8	19	1.26667	1.3
197.9	19	1.26667	1.2
198	19	1.26667	1.4
198.1	17	1.13333	1.4
198.2	25	1.66667	1.6
198.3	23	1.53333	1.6
198.4	25	1.66667	1.6
198.5	22	1.46667	1.8
198.6	27	1.8	2
198.7	34	2.26667	1.9
198.8	27	1.8	1.5
198.9	23	1.53333	1.3
199	18	1.2	1.2
199.1	18	1.2	1.2
199.2	17	1.13333	1.2
199.3	17	1.13333	1.2
199.4	20	1.33333	1.3
199.5	18	1.2	1.4
199.6	22	1.46667	1.6
199.7	22	1.46667	1.9
199.8	30	2	2.1
199.9	34	2.26667	1.9
200	31	2.06667	1.6
200.1	22	1.46667	1.3
200.2	19	1.26667	1.3
200.3	17	1.13333	1.4
200.4	24	1.6	1.5
200.5	22	1.46667	1.5
200.6	21	1.4	1.6
200.7	26	1.73333	1.6
200.8	25	1.66667	1.5
200.9	23	1.53333	1.6
201	21	1.4	1.8
201.1	27	1.8	1.8
201.2	31	2.06667	1.6
201.3	21	1.4	1.3
201.4	19	1.26667	1.3
201.5	19	1.26667	1.2
201.6	19	1.26667	1.2
201.7	15	1	1.1
201.8	19	1.26667	1.2
201.9	16	1.06667	1.2
202	17	1.13333	1.3
202.1	21	1.4	1.6
202.2	20	1.33333	1.8
202.3	32	2.13333	1.8
202.4	28	1.86667	1.6
202.5	22	1.46667	1.3
202.6	22	1.46667	1.2
202.7	16	1.06667	1.1
202.8	18	1.2	1.2
202.9	17	1.13333	1.3
203	21	1.4	1.8
203.1	22	1.46667	2.1
203.2	36	2.4	2.2
203.3	36	2.4	1.8
203.4	25	1.66667	1.4
203.5	20	1.33333	1.2
203.6	19	1.26667	1.2
203.7	16	1.06667	1.1
203.8	18	1.2	1.2
203.9	17	1.13333	1.2
204	19	1.26667	1.5
204.1	20	1.33333	1.8
204.2	29	1.93333	1.9
204.3	32	2.13333	1.7
204.4	23	1.53333	1.4
204.5	21	1.4	1.3
204.6	19	1.26667	1.3
204.7	20	1.33333	1.4
204.8	21	1.4	1.8
204.9	23	1.53333	1.9
205	35	2.33333	1.9
205.1	29	1.93333	1.6
205.2	21	1.4	1.4
205.3	23	1.53333	1.4
205.4	21	1.4	1.3
205.5	19	1.26667	1.3
205.6	18	1.2	1.4
205.7	20	1.33333	1.6
205.8	25	1.66667	2
205.9	29	1.93333	2
206	34	2.26667	1.8
206.1	27	1.8	1.4
206.2	20	1.33333	1.3
206.3	18	1.2	1.3
206.4	21	1.4	1.3
206.5	20	1.33333	1.2
206.6	17	1.13333	1.3
206.7	19	1.26667	1.5
206.8	22	1.46667	1.7
206.9	25	1.66667	1.9
207	30	2	1.8
207.1	30	2	1.5
207.2	19	1.26667	1.2
207.3	19	1.26667	1.2
207.4	18	1.2	1.2
207.5	17	1.13333	1.2
207.6	17	1.13333	1.3
207.7	20	1.33333	1.4
207.8	20	1.33333	1.4
207.9	22	1.46667	1.5
208	20	1.33333	1.9
208.1	27	1.8	2.1
208.2	37	2.46667	2
208.3	29	1.93333	1.6
208.4	22	1.46667	1.3
208.5	20	1.33333	1.2
208.6	16	1.06667	1.3
208.7	19	1.26667	1.7
208.8	22	1.46667	1.8
208.9	35	2.33333	1.9
209	26	1.73333	1.6
209.1	23	1.53333	1.4
209.2	21	1.4	1.3
209.3	21	1.4	1.2
209.4	17	1.13333	1.2
209.5	17	1.13333	1.1
209.6	18	1.2	1.2
209.7	16	1.06667	1.5
209.8	19	1.26667	1.8
209.9	31	2.06667	1.9
210	29	1.93333	1.7
210.1	26	1.73333	1.4
210.2	21	1.4	1.2
210.3	17	1.13333	1.2
210.4	17	1.13333	1.2
210.5	18	1.2	1.3
210.6	20	1.33333	1.3
210.7	19	1.26667	1.4
210.8	20	1.33333	1.7
210.9	23	1.53333	1.9
