# Supplementary material for: A Deterministic Model Predicts the Properties of Stochastic Calcium Oscillations in Airway Smooth Muscle Cells
Source: PLoS Comput Biol. 2014 Aug 14;10(8):e1003783. doi: 10.1371/journal.pcbi.1003783 (PMC4133161; doi:10.1371/journal.pcbi.1003783)
Supplement: Dataset S1 — ASMC calcium fluorescence trace data. The data files are in Excel format and compressed in a zip file. Each Excel file has a name showing their information. For example, “S2_SMC6_MCh200nM” means data are from ASMC No. 6 in lung slice No. 2 by using 200 nM MCh. In each file, there are four columns which represent (from left to right) time(s), fluorescence intensity, and average . (ZIP) [file pcbi.1003783.s001.zip › S2_SMC4_MCh200nM.xlsx]

## Sheet: Sheet1
120	17	1.41667	1.4
120.1	15	1.25	1.5
120.2	19	1.58333	1.7
120.3	20	1.66667	1.8
120.4	21	1.75	1.9
120.5	22	1.83333	2
120.6	26	2.16667	1.9
120.7	24	2	1.6
120.8	18	1.5	1.4
120.9	16	1.33333	1.3
121	15	1.25	1.4
121.1	16	1.33333	1.5
121.2	19	1.58333	1.9
121.3	20	1.66667	2.1
121.4	31	2.58333	2.1
121.5	24	2	1.7
121.6	21	1.75	1.5
121.7	17	1.41667	1.3
121.8	16	1.33333	1.2
121.9	14	1.16667	1.1
122	14	1.16667	1.2
122.1	13	1.08333	1.1
122.2	15	1.25	1.3
122.3	13	1.08333	1.3
122.4	18	1.5	1.5
122.5	16	1.33333	1.7
122.6	19	1.58333	2
122.7	25	2.08333	2.4
122.8	27	2.25	2.4
122.9	34	2.83333	2
123	24	2	1.5
123.1	14	1.16667	1.3
123.2	17	1.41667	1.3
123.3	14	1.16667	1.2
123.4	14	1.16667	1.4
123.5	15	1.25	1.7
123.6	22	1.83333	2
123.7	25	2.08333	2
123.8	24	2	1.8
123.9	22	1.83333	1.6
124	17	1.41667	1.4
124.1	20	1.66667	1.4
124.2	15	1.25	1.4
124.3	15	1.25	1.6
124.4	20	1.66667	1.9
124.5	22	1.83333	2.1
124.6	25	2.08333	2.2
124.7	28	2.33333	2
124.8	27	2.25	1.6
124.9	16	1.33333	1.3
125	15	1.25	1.3
125.1	16	1.33333	1.3
125.2	16	1.33333	1.2
125.3	13	1.08333	1.2
125.4	14	1.16667	1.3
125.5	17	1.41667	1.4
125.6	14	1.16667	1.5
125.7	18	1.5	1.9
125.8	22	1.83333	2.2
125.9	30	2.5	2.1
126	26	2.16667	1.7
126.1	19	1.58333	1.3
126.2	15	1.25	1.2
126.3	14	1.16667	1.2
126.4	14	1.16667	1.1
126.5	15	1.25	1.1
126.6	12	1	1.1
126.7	14	1.16667	1.1
126.8	13	1.08333	1.2
126.9	14	1.16667	1.3
127	17	1.41667	1.4
127.1	16	1.33333	1.4
127.2	16	1.33333	1.8
127.3	19	1.58333	2.2
127.4	31	2.58333	2.2
127.5	28	2.33333	1.8
127.6	20	1.66667	1.4
127.7	16	1.33333	1.2
127.8	15	1.25	1.1
127.9	13	1.08333	1.2
128	13	1.08333	1.3
128.1	16	1.33333	1.4
128.2	16	1.33333	1.7
128.3	18	1.5	2.1
128.4	28	2.33333	2.2
128.5	28	2.33333	1.9
128.6	23	1.91667	1.6
128.7	19	1.58333	1.4
128.8	16	1.33333	1.3
128.9	16	1.33333	1.2
129	14	1.16667	1.2
129.1	14	1.16667	1.3
129.2	14	1.16667	1.5
129.3	18	1.5	1.8
129.4	21	1.75	1.9
129.5	27	2.25	2
129.6	21	1.75	1.9
129.7	23	1.91667	1.9
129.8	23	1.91667	1.7
129.9	21	1.75	1.5
130	17	1.41667	1.4
130.1	17	1.41667	1.6
130.2	18	1.5	1.9
130.3	22	1.83333	2.1
130.4	28	2.33333	1.9
130.5	24	2	1.6
130.6	18	1.5	1.4
130.7	16	1.33333	1.4
130.8	18	1.5	1.4
130.9	17	1.41667	1.4
131	17	1.41667	1.3
131.1	18	1.5	1.3
131.2	13	1.08333	1.3
131.3	17	1.41667	1.4
131.4	17	1.41667	1.4
131.5	16	1.33333	1.9
131.6	18	1.5	2.1
131.7	33	2.75	2.1
131.8	25	2.08333	1.7
131.9	19	1.58333	1.5
132	17	1.41667	1.3
132.1	17	1.41667	1.3
132.2	14	1.16667	1.3
132.3	16	1.33333	1.3
132.4	17	1.41667	1.3
132.5	13	1.08333	1.4
132.6	16	1.33333	1.6
132.7	20	1.66667	2.1
132.8	21	1.75	2.3
132.9	34	2.83333	2.4
133	28	2.33333	1.9
133.1	23	1.91667	1.6
133.2	17	1.41667	1.4
133.3	18	1.5	1.3
133.4	14	1.16667	1.2
133.5	15	1.25	1.3
133.6	15	1.25	1.2
133.7	15	1.25	1.2
133.8	13	1.08333	1.2
133.9	14	1.16667	1.6
134	16	1.33333	2
134.1	27	2.25	2.2
134.2	30	2.5	1.9
134.3	21	1.75	1.4
134.4	17	1.41667	1.2
134.5	14	1.16667	1.2
134.6	13	1.08333	1.3
134.7	15	1.25	1.3
134.8	17	1.41667	1.5
134.9	16	1.33333	1.9
135	22	1.83333	2.2
135.1	31	2.58333	2.1
135.2	25	2.08333	1.7
135.3	18	1.5	1.4
135.4	18	1.5	1.5
135.5	16	1.33333	1.4
135.6	19	1.58333	1.4
135.7	16	1.33333	1.4
135.8	16	1.33333	1.3
135.9	17	1.41667	1.5
136	14	1.16667	1.8
136.1	22	1.83333	2.2
136.2	27	2.25	2.1
136.3	31	2.58333	1.9
136.4	19	1.58333	1.5
136.5	17	1.41667	1.3
136.6	17	1.41667	1.2
136.7	14	1.16667	1.1
136.8	13	1.08333	1.2
136.9	14	1.16667	1.3
137	15	1.25	1.5
137.1	17	1.41667	2.1
137.2	23	1.91667	2.3
137.3	35	2.91667	2.1
137.4	24	2	1.6
137.5	18	1.5	1.4
137.6	16	1.33333	1.3
137.7	16	1.33333	1.3
137.8	15	1.25	1.3
137.9	15	1.25	1.4
138	18	1.5	1.4
138.1	17	1.41667	1.7
138.2	16	1.33333	2
138.3	28	2.33333	2.1
138.4	28	2.33333	1.8
138.5	19	1.58333	1.4
138.6	17	1.41667	1.2
138.7	14	1.16667	1.2
138.8	13	1.08333	1.3
138.9	17	1.41667	1.4
139	17	1.41667	1.5
139.1	16	1.33333	1.9
139.2	22	1.83333	2.1
139.3	31	2.58333	1.9
139.4	21	1.75	1.4
139.5	17	1.41667	1.3
139.6	14	1.16667	1.3
139.7	15	1.25	1.3
139.8	16	1.33333	1.3
139.9	14	1.16667	1.3
140	15	1.25	1.3
140.1	17	1.41667	1.5
140.2	15	1.25	1.4
140.3	21	1.75	1.6
140.4	16	1.33333	1.8
140.5	20	1.66667	2.2
140.6	30	2.5	2.1
140.7	30	2.5	1.7
140.8	17	1.41667	1.3
140.9	15	1.25	1.2
141	14	1.16667	1.2
141.1	15	1.25	1.2
141.2	15	1.25	1.2
141.3	14	1.16667	1.4
141.4	15	1.25	1.8
141.5	22	1.83333	2
141.6	28	2.33333	1.9
141.7	22	1.83333	1.5
141.8	17	1.41667	1.3
141.9	14	1.16667	1.2
142	14	1.16667	1.2
142.1	14	1.16667	1.3
142.2	16	1.33333	1.4
142.3	17	1.41667	1.8
142.4	18	1.5	2.1
142.5	28	2.33333	2.1
142.6	29	2.41667	1.8
142.7	18	1.5	1.4
142.8	17	1.41667	1.3
142.9	15	1.25	1.2
143	14	1.16667	1.1
143.1	13	1.08333	1.1
143.2	13	1.08333	1.4
143.3	15	1.25	1.8
143.4	24	2	2
143.5	26	2.16667	1.9
143.6	23	1.91667	1.6
143.7	20	1.66667	1.3
143.8	15	1.25	1.1
143.9	12	1	1.1
144	12	1	1.2
144.1	14	1.16667	1.2
144.2	16	1.33333	1.3
144.3	12	1	1.6
144.4	17	1.41667	2.1
144.5	29	2.41667	2.2
144.6	31	2.58333	1.8
144.7	18	1.5	1.3
144.8	15	1.25	1.2
144.9	15	1.25	1.1
145	13	1.08333	1.1
145.1	13	1.08333	1.1
145.2	13	1.08333	1.1
145.3	13	1.08333	1.3
145.4	14	1.16667	1.6
145.5	20	1.66667	1.9
145.6	22	1.83333	1.9
145.7	28	2.33333	1.7
145.8	18	1.5	1.3
145.9	15	1.25	1.1
146	13	1.08333	1.1
146.1	12	1	1.1
146.2	13	1.08333	1.1
146.3	15	1.25	1.1
146.4	11	0.916667	1.1
146.5	13	1.08333	1.3
146.6	15	1.25	1.7
146.7	17	1.41667	2
146.8	29	2.41667	2.1
146.9	26	2.16667	1.7
147	19	1.58333	1.4
147.1	15	1.25	1.2
147.2	15	1.25	1.2
147.3	13	1.08333	1.1
147.4	15	1.25	1.5
147.5	13	1.08333	2.1
147.6	26	2.16667	2.3
147.7	35	2.91667	2.1
147.8	23	1.91667	1.6
147.9	18	1.5	1.4
148	16	1.33333	1.3
148.1	16	1.33333	1.2
148.2	13	1.08333	1.1
148.3	13	1.08333	1.2
148.4	14	1.16667	1.3
148.5	16	1.33333	1.5
148.6	17	1.41667	1.8
148.7	20	1.66667	2.1
148.8	27	2.25	2.2
148.9	30	2.5	1.9
149	22	1.83333	1.4
149.1	16	1.33333	1.3
149.2	13	1.08333	1.1
149.3	16	1.33333	1.2
149.4	12	1	1.1
149.5	14	1.16667	1.3
149.6	15	1.25	1.6
149.7	16	1.33333	2
149.8	27	2.25	2.2
149.9	30	2.5	1.9
150	23	1.91667	1.5
150.1	15	1.25	1.3
150.2	17	1.41667	1.2
150.3	14	1.16667	1.2
150.4	13	1.08333	1.2
150.5	15	1.25	1.3
150.6	15	1.25	1.4
150.7	18	1.5	1.5
150.8	17	1.41667	1.8
150.9	20	1.66667	2.1
151	26	2.16667	2.2
151.1	29	2.41667	1.9
151.2	24	2	1.6
151.3	16	1.33333	1.3
151.4	16	1.33333	1.3
151.5	15	1.25	1.3
151.6	15	1.25	1.3
151.7	15	1.25	1.3
151.8	15	1.25	1.4
151.9	15	1.25	1.6
152	20	1.66667	2
152.1	24	2	2.1
152.2	28	2.33333	1.9
152.3	22	1.83333	1.4
152.4	17	1.41667	1.3
152.5	13	1.08333	1.2
152.6	15	1.25	1.3
152.7	15	1.25	1.4
152.8	18	1.5	1.5
152.9	16	1.33333	1.8
153	20	1.66667	2
153.1	28	2.33333	1.9
153.2	23	1.91667	1.6
153.3	17	1.41667	1.5
153.4	18	1.5	1.4
153.5	18	1.5	1.4
153.6	15	1.25	1.5
153.7	17	1.41667	1.9
153.8	21	1.75	2.1
153.9	30	2.5	2
154	24	2	1.6
154.1	18	1.5	1.2
154.2	15	1.25	1.1
154.3	10	0.833333	1.1
154.4	14	1.16667	1.2
154.5	15	1.25	1.3
154.6	15	1.25	1.8
154.7	15	1.25	2.1
154.8	34	2.83333	2.2
154.9	27	2.25	1.7
155	19	1.58333	1.3
155.1	14	1.16667	1.1
155.2	14	1.16667	1.2
155.3	13	1.08333	1.3
155.4	15	1.25	1.4
155.5	18	1.5	1.5
155.6	18	1.5	1.8
155.7	18	1.5	2.1
155.8	27	2.25	2.3
155.9	30	2.5	2
156	25	2.08333	1.6
156.1	18	1.5	1.4
156.2	16	1.33333	1.3
156.3	16	1.33333	1.3
156.4	15	1.25	1.1
156.5	14	1.16667	1.1
156.6	12	1	1.1
156.7	13	1.08333	1.3
156.8	16	1.33333	1.6
156.9	17	1.41667	2.1
157	25	2.08333	2.3
157.1	34	2.83333	2.1
157.2	25	2.08333	1.6
157.3	16	1.33333	1.3
157.4	16	1.33333	1.3
157.5	14	1.16667	1.2
157.6	15	1.25	1.2
157.7	15	1.25	1.3
157.8	14	1.16667	1.3
157.9	16	1.33333	1.4
158	16	1.33333	1.9
158.1	20	1.66667	2.2
158.2	32	2.66667	2.2
158.3	28	2.33333	1.8
158.4	20	1.66667	1.4
158.5	18	1.5	1.3
158.6	13	1.08333	1.2
158.7	15	1.25	1.3
158.8	15	1.25	1.6
158.9	17	1.41667	2
159	26	2.16667	2.1
159.1	29	2.41667	1.8
159.2	19	1.58333	1.4
159.3	18	1.5	1.3
159.4	15	1.25	1.3
159.5	15	1.25	1.3
159.6	16	1.33333	1.2
159.7	15	1.25	1.3
159.8	13	1.08333	1.6
159.9	17	1.41667	2.1
160	29	2.41667	2.2
160.1	30	2.5	1.9
160.2	21	1.75	1.5
160.3	17	1.41667	1.3
160.4	15	1.25	1.2
160.5	15	1.25	1.2
160.6	14	1.16667	1.2
160.7	14	1.16667	1.3
160.8	15	1.25	1.8
160.9	19	1.58333	2.1
161	31	2.58333	2.1
161.1	24	2	1.7
161.2	22	1.83333	1.4
161.3	15	1.25	1.3
161.4	15	1.25	1.3
161.5	15	1.25	1.4
161.6	16	1.33333	1.5
161.7	20	1.66667	1.6
161.8	18	1.5	1.7
161.9	20	1.66667	2.1
162	23	1.91667	2.1
162.1	32	2.66667	2
162.2	22	1.83333	1.5
162.3	18	1.5	1.3
162.4	15	1.25	1.3
162.5	15	1.25	1.5
162.6	17	1.41667	1.8
162.7	21	1.75	2.2
162.8	28	2.33333	2.4
162.9	31	2.58333	2.3
163	29	2.41667	2
163.1	23	1.91667	1.8
163.2	21	1.75	1.6
163.3	19	1.58333	1.5
163.4	18	1.5	1.5
163.5	17	1.41667	1.4
163.6	19	1.58333	1.5
163.7	16	1.33333	1.6
163.8	20	1.66667	2
163.9	23	1.91667	2.1
164	29	2.41667	2
164.1	24	2	1.6
164.2	20	1.66667	1.4
164.3	15	1.25	1.3
164.4	16	1.33333	1.3
164.5	15	1.25	1.3
164.6	16	1.33333	1.5
164.7	17	1.41667	1.5
164.8	20	1.66667	1.8
164.9	17	1.41667	1.9
165	27	2.25	2.4
165.1	24	2	2.5
165.2	35	2.91667	2.4
165.3	30	2.5	1.9
165.4	20	1.66667	1.5
165.5	18	1.5	1.5
165.6	17	1.41667	1.4
165.7	18	1.5	1.5
165.8	16	1.33333	1.6
165.9	20	1.66667	2
166	23	1.91667	2.3
166.1	29	2.41667	2.3
166.2	30	2.5	2.1
166.3	25	2.08333	1.8
166.4	21	1.75	1.6
166.5	18	1.5	1.3
166.6	17	1.41667	1.2
166.7	13	1.08333	1.1
166.8	14	1.16667	1.1
166.9	13	1.08333	1.3
167	14	1.16667	1.4
167.1	18	1.5	1.6
167.2	20	1.66667	1.9
167.3	21	1.75	2.3
167.4	29	2.41667	2.3
167.5	31	2.58333	2
167.6	21	1.75	1.5
167.7	19	1.58333	1.4
167.8	15	1.25	1.4
167.9	17	1.41667	1.5
168	20	1.66667	1.6
168.1	18	1.5	1.9
168.2	19	1.58333	2.2
168.3	32	2.66667	2.3
168.4	28	2.33333	1.9
168.5	21	1.75	1.6
168.6	19	1.58333	1.4
168.7	18	1.5	1.3
168.8	15	1.25	1.3
168.9	15	1.25	1.4
169	17	1.41667	1.6
169.1	17	1.41667	2
169.2	22	1.83333	2.1
169.3	32	2.66667	2
169.4	23	1.91667	1.6
169.5	18	1.5	1.3
169.6	15	1.25	1.2
169.7	14	1.16667	1.3
169.8	14	1.16667	1.4
169.9	17	1.41667	1.7
170	19	1.58333	1.9
170.1	24	2	2.3
170.2	26	2.16667	2.5
170.3	31	2.58333	2.4
170.4	33	2.75	1.9
170.5	22	1.83333	1.4
170.6	15	1.25	1.3
170.7	15	1.25	1.3
170.8	16	1.33333	1.4
170.9	15	1.25	1.6
171	20	1.66667	2.1
171.1	24	2	2.3
171.2	33	2.75	2.2
171.3	26	2.16667	1.8
171.4	20	1.66667	1.6
171.5	19	1.58333	1.5
171.6	18	1.5	1.3
171.7	17	1.41667	1.3
171.8	13	1.08333	1.2
171.9	17	1.41667	1.4
172	14	1.16667	1.8
172.1	19	1.58333	2.1
172.2	30	2.5	2.2
172.3	26	2.16667	1.8
172.4	22	1.83333	1.5
172.5	16	1.33333	1.3
172.6	16	1.33333	1.3
172.7	14	1.16667	1.4
172.8	16	1.33333	1.4
172.9	19	1.58333	1.4
173	14	1.16667	1.4
173.1	17	1.41667	1.7
173.2	20	1.66667	2
173.3	23	1.91667	2.3
173.4	28	2.33333	2.3
173.5	32	2.66667	2
173.6	23	1.91667	1.7
173.7	18	1.5	1.4
173.8	19	1.58333	1.3
173.9	15	1.25	1.1
174	13	1.08333	1.1
174.1	12	1	1.2
174.2	16	1.33333	1.4
174.3	16	1.33333	1.4
174.4	17	1.41667	1.5
174.5	19	1.58333	1.8
174.6	19	1.58333	2.2
174.7	28	2.33333	2.3
174.8	32	2.66667	2.1
174.9	24	2	1.6
175	18	1.5	1.3
175.1	16	1.33333	1.3
175.2	14	1.16667	1.3
175.3	16	1.33333	1.3
175.4	16	1.33333	1.3
175.5	15	1.25	1.3
175.6	15	1.25	1.5
175.7	17	1.41667	1.9
175.8	23	1.91667	2.2
175.9	29	2.41667	2.1
176	27	2.25	1.7
176.1	19	1.58333	1.3
176.2	15	1.25	1.2
176.3	13	1.08333	1.3
176.4	16	1.33333	1.3
176.5	16	1.33333	1.5
176.6	16	1.33333	1.6
176.7	21	1.75	2
176.8	22	1.83333	2.2
176.9	30	2.5	2.3
177	28	2.33333	1.9
177.1	26	2.16667	1.6
177.2	16	1.33333	1.3
177.3	14	1.16667	1.3
177.4	15	1.25	1.3
177.5	16	1.33333	1.3
177.6	15	1.25	1.3
177.7	15	1.25	1.3
177.8	15	1.25	1.6
177.9	18	1.5	2.1
178	23	1.91667	2.3
178.1	33	2.75	2.3
178.2	28	2.33333	1.8
178.3	20	1.66667	1.4
178.4	18	1.5	1.3
178.5	14	1.16667	1.2
178.6	13	1.08333	1.2
178.7	15	1.25	1.2
178.8	14	1.16667	1.3
178.9	15	1.25	1.4
179	18	1.5	1.4
179.1	17	1.41667	1.4
179.2	15	1.25	1.8
179.3	19	1.58333	2.2
179.4	32	2.66667	2.2
179.5	27	2.25	1.8
179.6	20	1.66667	1.4
179.7	17	1.41667	1.3
179.8	15	1.25	1.3
179.9	14	1.16667	1.5
180	18	1.5	1.8
