# Supplementary material for: A Deterministic Model Predicts the Properties of Stochastic Calcium Oscillations in Airway Smooth Muscle Cells
Source: PLoS Comput Biol. 2014 Aug 14;10(8):e1003783. doi: 10.1371/journal.pcbi.1003783 (PMC4133161; doi:10.1371/journal.pcbi.1003783)
Supplement: Dataset S1 — ASMC calcium fluorescence trace data. The data files are in Excel format and compressed in a zip file. Each Excel file has a name showing their information. For example, “S2_SMC6_MCh200nM” means data are from ASMC No. 6 in lung slice No. 2 by using 200 nM MCh. In each file, there are four columns which represent (from left to right) time(s), fluorescence intensity, and average . (ZIP) [file pcbi.1003783.s001.zip › S2_SMC6_MCh200nM.xlsx]

## Sheet: Sheet1
107	37	1.32143	1.3
107.1	37	1.32143	1.4
107.2	39	1.39286	1.4
107.3	39	1.39286	1.4
107.4	37	1.32143	1.4
107.5	38	1.35714	1.4
107.6	40	1.42857	1.3
107.7	37	1.32143	1.3
107.8	35	1.25	1.3
107.9	38	1.35714	1.3
108	36	1.28571	1.3
108.1	39	1.39286	1.3
108.2	34	1.21429	1.3
108.3	35	1.25	1.2
108.4	36	1.28571	1.3
108.5	33	1.17857	1.3
108.6	37	1.32143	1.3
108.7	38	1.35714	1.4
108.8	37	1.32143	1.5
108.9	43	1.53571	1.8
109	49	1.75	1.9
109.1	59	2.10714	2
109.2	52	1.85714	1.9
109.3	53	1.89286	1.8
109.4	51	1.82143	1.7
109.5	46	1.64286	1.6
109.6	49	1.75	1.6
109.7	43	1.53571	1.5
109.8	40	1.42857	1.5
109.9	42	1.5	1.5
110	40	1.42857	1.5
110.1	41	1.46429	1.5
110.2	42	1.5	1.5
110.3	44	1.57143	1.5
110.4	37	1.32143	1.4
110.5	41	1.46429	1.5
110.6	38	1.35714	1.4
110.7	43	1.53571	1.4
110.8	39	1.39286	1.4
110.9	39	1.39286	1.4
111	38	1.35714	1.4
111.1	40	1.42857	1.4
111.2	42	1.5	1.4
111.3	39	1.39286	1.4
111.4	37	1.32143	1.4
111.5	40	1.42857	1.4
111.6	39	1.39286	1.4
111.7	37	1.32143	1.4
111.8	41	1.46429	1.5
111.9	39	1.39286	1.5
112	43	1.53571	1.5
112.1	44	1.57143	1.5
112.2	43	1.53571	1.5
112.3	43	1.53571	1.5
112.4	41	1.46429	1.5
112.5	46	1.64286	1.6
112.6	43	1.53571	1.6
112.7	44	1.57143	1.6
112.8	45	1.60714	1.5
112.9	42	1.5	1.5
113	41	1.46429	1.5
113.1	44	1.57143	1.6
113.2	45	1.60714	1.7
113.3	47	1.67857	1.7
113.4	48	1.71429	1.7
113.5	45	1.60714	1.6
113.6	46	1.64286	1.5
113.7	44	1.57143	1.5
113.8	36	1.28571	1.5
113.9	45	1.60714	1.5
114	43	1.53571	1.5
114.1	41	1.46429	1.5
114.2	41	1.46429	1.5
114.3	40	1.42857	1.4
114.4	41	1.46429	1.4
114.5	38	1.35714	1.4
114.6	39	1.39286	1.3
114.7	38	1.35714	1.3
114.8	36	1.28571	1.4
114.9	39	1.39286	1.5
115	42	1.5	1.5
115.1	41	1.46429	1.5
115.2	42	1.5	1.5
115.3	42	1.5	1.5
115.4	42	1.5	1.5
115.5	38	1.35714	1.5
115.6	42	1.5	1.5
115.7	44	1.57143	1.5
115.8	39	1.39286	1.5
115.9	45	1.60714	1.6
116	42	1.5	1.6
116.1	46	1.64286	1.6
116.2	44	1.57143	1.7
116.3	48	1.71429	1.8
116.4	47	1.67857	1.8
116.5	52	1.85714	2
116.6	56	2	1.9
116.7	59	2.10714	1.9
116.8	48	1.71429	1.8
116.9	50	1.78571	1.8
117	49	1.75	1.6
117.1	48	1.71429	1.6
117.2	40	1.42857	1.6
117.3	48	1.71429	1.6
117.4	44	1.57143	1.5
117.5	42	1.5	1.5
117.6	41	1.46429	1.4
117.7	39	1.39286	1.4
117.8	41	1.46429	1.4
117.9	37	1.32143	1.3
118	38	1.35714	1.3
118.1	37	1.32143	1.3
118.2	35	1.25	1.2
118.3	33	1.17857	1.2
118.4	33	1.17857	1.3
118.5	37	1.32143	1.4
118.6	37	1.32143	1.3
118.7	40	1.42857	1.3
118.8	34	1.21429	1.3
118.9	39	1.39286	1.4
119	38	1.35714	1.4
119.1	38	1.35714	1.5
119.2	40	1.42857	1.5
119.3	44	1.57143	1.5
119.4	41	1.46429	1.4
119.5	38	1.35714	1.5
119.6	42	1.5	1.5
119.7	46	1.64286	1.5
119.8	40	1.42857	1.5
119.9	43	1.53571	1.5
120	42	1.5	1.5
120.1	42	1.5	1.5
120.2	41	1.46429	1.6
120.3	45	1.60714	1.7
120.4	48	1.71429	1.8
120.5	47	1.67857	1.9
120.6	55	1.96429	2.1
120.7	61	2.17857	2.2
120.8	63	2.25	2.1
120.9	58	2.07143	2
121	54	1.92857	1.9
121.1	55	1.96429	1.8
121.2	52	1.85714	1.8
121.3	47	1.67857	1.7
121.4	48	1.71429	1.6
121.5	45	1.60714	1.5
121.6	43	1.53571	1.5
121.7	41	1.46429	1.4
121.8	40	1.42857	1.4
121.9	38	1.35714	1.5
122	42	1.5	1.5
122.1	42	1.5	1.5
122.2	43	1.53571	1.4
122.3	39	1.39286	1.4
122.4	39	1.39286	1.4
122.5	36	1.28571	1.5
122.6	43	1.53571	1.5
122.7	46	1.64286	1.5
122.8	40	1.42857	1.4
122.9	38	1.35714	1.4
123	40	1.42857	1.4
123.1	39	1.39286	1.4
123.2	37	1.32143	1.4
123.3	41	1.46429	1.5
123.4	40	1.42857	1.7
123.5	42	1.5	2
123.6	57	2.03571	2.1
123.7	65	2.32143	2.1
123.8	56	2	2
123.9	58	2.07143	1.9
124	50	1.78571	1.8
124.1	49	1.75	1.8
124.2	48	1.71429	1.7
124.3	50	1.78571	1.7
124.4	45	1.60714	1.6
124.5	44	1.57143	1.6
124.6	49	1.75	1.7
124.7	45	1.60714	1.6
124.8	45	1.60714	1.6
124.9	45	1.60714	1.6
125	45	1.60714	1.6
125.1	43	1.53571	1.5
125.2	46	1.64286	1.5
125.3	39	1.39286	1.4
125.4	40	1.42857	1.4
125.5	38	1.35714	1.4
125.6	40	1.42857	1.4
125.7	38	1.35714	1.3
125.8	36	1.28571	1.3
125.9	37	1.32143	1.4
126	37	1.32143	1.4
126.1	41	1.46429	1.4
126.2	40	1.42857	1.4
126.3	38	1.35714	1.4
126.4	36	1.28571	1.5
126.5	42	1.5	1.6
126.6	45	1.60714	1.6
126.7	50	1.78571	1.6
126.8	43	1.53571	1.5
126.9	44	1.57143	1.5
127	42	1.5	1.5
127.1	43	1.53571	1.5
127.2	42	1.5	1.4
127.3	40	1.42857	1.4
127.4	38	1.35714	1.3
127.5	40	1.42857	1.4
127.6	35	1.25	1.3
127.7	40	1.42857	1.4
127.8	37	1.32143	1.3
127.9	38	1.35714	1.4
128	37	1.32143	1.4
128.1	39	1.39286	1.4
128.2	39	1.39286	1.4
128.3	41	1.46429	1.3
128.4	34	1.21429	1.3
128.5	37	1.32143	1.4
128.6	38	1.35714	1.5
128.7	44	1.57143	1.5
128.8	43	1.53571	1.5
128.9	39	1.39286	1.4
129	40	1.42857	1.4
129.1	39	1.39286	1.4
129.2	39	1.39286	1.4
129.3	39	1.39286	1.4
129.4	40	1.42857	1.3
129.5	36	1.28571	1.4
129.6	37	1.32143	1.4
129.7	41	1.46429	1.4
129.8	38	1.35714	1.4
129.9	37	1.32143	1.4
130	41	1.46429	1.4
130.1	41	1.46429	1.4
130.2	37	1.32143	1.4
130.3	38	1.35714	1.3
130.4	39	1.39286	1.3
130.5	35	1.25	1.3
130.6	37	1.32143	1.4
130.7	40	1.42857	1.5
130.8	43	1.53571	1.5
130.9	43	1.53571	1.5
131	39	1.39286	1.4
131.1	40	1.42857	1.5
131.2	42	1.5	1.5
131.3	44	1.57143	1.5
131.4	41	1.46429	1.4
131.5	40	1.42857	1.4
131.6	36	1.28571	1.4
131.7	40	1.42857	1.5
131.8	44	1.57143	1.5
131.9	40	1.42857	1.5
132	43	1.53571	1.5
132.1	45	1.60714	1.6
132.2	42	1.5	1.6
132.3	45	1.60714	1.7
132.4	48	1.71429	1.9
132.5	51	1.82143	2.1
132.6	61	2.17857	2.1
132.7	61	2.17857	2
132.8	55	1.96429	1.8
132.9	50	1.78571	1.7
133	49	1.75	1.7
133.1	47	1.67857	1.6
133.2	47	1.67857	1.6
133.3	43	1.53571	1.5
133.4	42	1.5	1.5
133.5	45	1.60714	1.5
133.6	40	1.42857	1.4
133.7	40	1.42857	1.4
133.8	40	1.42857	1.4
133.9	39	1.39286	1.4
134	40	1.42857	1.4
134.1	39	1.39286	1.3
134.2	39	1.39286	1.4
134.3	35	1.25	1.4
134.4	41	1.46429	1.4
134.5	41	1.46429	1.4
134.6	38	1.35714	1.4
134.7	39	1.39286	1.4
134.8	42	1.5	1.4
134.9	37	1.32143	1.3
135	39	1.39286	1.3
135.1	33	1.17857	1.3
135.2	39	1.39286	1.4
135.3	35	1.25	1.3
135.4	40	1.42857	1.4
135.5	36	1.28571	1.3
135.6	40	1.42857	1.4
135.7	37	1.32143	1.4
135.8	40	1.42857	1.4
135.9	39	1.39286	1.4
136	42	1.5	1.5
136.1	40	1.42857	1.4
136.2	41	1.46429	1.4
136.3	40	1.42857	1.4
136.4	38	1.35714	1.5
136.5	43	1.53571	1.5
136.6	44	1.57143	1.5
136.7	43	1.53571	1.5
136.8	42	1.5	1.5
136.9	43	1.53571	1.5
137	45	1.60714	1.5
137.1	42	1.5	1.5
137.2	42	1.5	1.5
137.3	39	1.39286	1.5
137.4	45	1.60714	1.6
137.5	43	1.53571	1.7
137.6	47	1.67857	1.8
137.7	53	1.89286	2
137.8	53	1.89286	2
137.9	58	2.07143	2.1
138	59	2.10714	1.9
138.1	56	2	1.7
138.2	47	1.67857	1.6
138.3	43	1.53571	1.5
138.4	43	1.53571	1.6
138.5	44	1.57143	1.6
138.6	46	1.64286	1.6
138.7	43	1.53571	1.5
138.8	42	1.5	1.5
138.9	42	1.5	1.5
139	41	1.46429	1.5
139.1	40	1.42857	1.4
139.2	42	1.5	1.4
139.3	35	1.25	1.3
139.4	38	1.35714	1.3
139.5	37	1.32143	1.3
139.6	38	1.35714	1.3
139.7	37	1.32143	1.3
139.8	38	1.35714	1.3
139.9	37	1.32143	1.3
140	37	1.32143	1.3
140.1	37	1.32143	1.3
140.2	38	1.35714	1.3
140.3	33	1.17857	1.3
140.4	38	1.35714	1.4
140.5	36	1.28571	1.4
140.6	42	1.5	1.4
140.7	40	1.42857	1.4
140.8	36	1.28571	1.4
140.9	39	1.39286	1.5
141	43	1.53571	1.5
141.1	41	1.46429	1.5
141.2	42	1.5	1.5
141.3	41	1.46429	1.5
141.4	42	1.5	1.4
141.5	39	1.39286	1.4
141.6	37	1.32143	1.4
141.7	43	1.53571	1.5
141.8	40	1.42857	1.5
141.9	44	1.57143	1.5
142	41	1.46429	1.5
142.1	44	1.57143	1.6
142.2	43	1.53571	1.6
142.3	44	1.57143	1.6
142.4	48	1.71429	1.6
142.5	41	1.46429	1.5
142.6	43	1.53571	1.6
142.7	43	1.53571	1.7
142.8	48	1.71429	1.8
142.9	48	1.71429	1.9
143	51	1.82143	2.1
143.1	62	2.21429	2.2
143.2	62	2.21429	2.2
143.3	62	2.21429	2.1
143.4	59	2.10714	1.9
143.5	53	1.89286	1.8
143.6	49	1.75	1.7
143.7	48	1.71429	1.7
143.8	47	1.67857	1.7
143.9	47	1.67857	1.7
144	49	1.75	1.7
144.1	47	1.67857	1.6
144.2	43	1.53571	1.6
144.3	44	1.57143	1.6
144.4	46	1.64286	1.6
144.5	44	1.57143	1.5
144.6	43	1.53571	1.5
144.7	41	1.46429	1.5
144.8	40	1.42857	1.5
144.9	43	1.53571	1.4
145	39	1.39286	1.4
145.1	37	1.32143	1.4
145.2	40	1.42857	1.4
145.3	38	1.35714	1.4
145.4	39	1.39286	1.4
145.5	39	1.39286	1.4
145.6	37	1.32143	1.4
145.7	39	1.39286	1.5
145.8	45	1.60714	1.5
145.9	38	1.35714	1.4
146	39	1.39286	1.4
146.1	38	1.35714	1.4
146.2	42	1.5	1.4
146.3	39	1.39286	1.3
146.4	38	1.35714	1.3
146.5	35	1.25	1.3
146.6	37	1.32143	1.3
146.7	39	1.39286	1.4
146.8	34	1.21429	1.4
146.9	41	1.46429	1.4
147	39	1.39286	1.4
147.1	40	1.42857	1.5
147.2	42	1.5	1.6
147.3	48	1.71429	1.7
147.4	47	1.67857	1.8
147.5	50	1.78571	1.8
147.6	53	1.89286	1.9
147.7	52	1.85714	1.9
147.8	54	1.92857	2
147.9	52	1.85714	2
148	58	2.07143	2
148.1	59	2.10714	2
148.2	55	1.96429	1.9
148.3	56	2	1.9
148.4	52	1.85714	1.8
148.5	50	1.78571	1.7
148.6	49	1.75	1.6
148.7	47	1.67857	1.5
148.8	42	1.5	1.4
148.9	38	1.35714	1.4
149	39	1.39286	1.4
149.1	40	1.42857	1.4
149.2	39	1.39286	1.3
149.3	35	1.25	1.3
149.4	35	1.25	1.3
149.5	40	1.42857	1.4
149.6	38	1.35714	1.3
149.7	37	1.32143	1.3
149.8	37	1.32143	1.3
149.9	36	1.28571	1.3
150	38	1.35714	1.3
150.1	36	1.28571	1.3
150.2	36	1.28571	1.3
150.3	38	1.35714	1.3
150.4	34	1.21429	1.3
150.5	37	1.32143	1.4
150.6	39	1.39286	1.5
150.7	43	1.53571	1.5
150.8	40	1.42857	1.4
150.9	40	1.42857	1.4
151	38	1.35714	1.4
151.1	40	1.42857	1.4
151.2	39	1.39286	1.4
151.3	39	1.39286	1.4
151.4	40	1.42857	1.4
151.5	40	1.42857	1.5
151.6	40	1.42857	1.5
151.7	46	1.64286	1.5
151.8	36	1.28571	1.4
151.9	40	1.42857	1.4
152	39	1.39286	1.4
152.1	38	1.35714	1.4
152.2	39	1.39286	1.5
152.3	42	1.5	1.5
152.4	41	1.46429	1.4
152.5	39	1.39286	1.4
152.6	38	1.35714	1.4
152.7	37	1.32143	1.5
152.8	46	1.64286	1.5
152.9	43	1.53571	1.5
153	40	1.42857	1.5
153.1	40	1.42857	1.5
153.2	42	1.5	1.5
153.3	42	1.5	1.5
153.4	39	1.39286	1.5
153.5	41	1.46429	1.5
153.6	42	1.5	1.5
153.7	42	1.5	1.6
153.8	41	1.46429	1.8
153.9	53	1.89286	1.9
154	55	1.96429	1.9
154.1	53	1.89286	1.8
154.2	52	1.85714	1.8
154.3	50	1.78571	1.8
154.4	49	1.75	1.8
154.5	50	1.78571	1.8
154.6	50	1.78571	1.7
154.7	47	1.67857	1.6
154.8	46	1.64286	1.6
154.9	41	1.46429	1.5
155	45	1.60714	1.5
155.1	40	1.42857	1.5
155.2	45	1.60714	1.5
155.3	37	1.32143	1.4
155.4	42	1.5	1.4
155.5	42	1.5	1.4
155.6	37	1.32143	1.4
155.7	40	1.42857	1.4
155.8	40	1.42857	1.4
155.9	40	1.42857	1.4
156	38	1.35714	1.4
156.1	40	1.42857	1.4
156.2	39	1.39286	1.4
156.3	39	1.39286	1.4
156.4	38	1.35714	1.4
156.5	42	1.5	1.5
156.6	41	1.46429	1.4
156.7	40	1.42857	1.5
156.8	40	1.42857	1.4
156.9	43	1.53571	1.4
157	36	1.28571	1.4
157.1	41	1.46429	1.5
157.2	43	1.53571	1.5
157.3	42	1.5	1.5
157.4	40	1.42857	1.5
157.5	44	1.57143	1.5
157.6	44	1.57143	1.5
157.7	42	1.5	1.5
157.8	42	1.5	1.5
157.9	42	1.5	1.5
158	44	1.57143	1.5
158.1	42	1.5	1.5
158.2	42	1.5	1.5
158.3	44	1.57143	1.5
158.4	43	1.53571	1.5
158.5	41	1.46429	1.6
158.6	42	1.5	1.6
158.7	48	1.71429	1.6
158.8	43	1.53571	1.6
158.9	42	1.5	1.5
159	47	1.67857	1.6
159.1	41	1.46429	1.5
159.2	44	1.57143	1.6
159.3	44	1.57143	1.6
159.4	44	1.57143	1.6
159.5	43	1.53571	1.7
159.6	48	1.71429	1.8
159.7	50	1.78571	1.8
159.8	51	1.82143	1.8
159.9	50	1.78571	1.7
160	48	1.71429	1.6
160.1	45	1.60714	1.6
160.2	45	1.60714	1.6
160.3	43	1.53571	1.5
160.4	43	1.53571	1.6
160.5	42	1.5	1.6
160.6	49	1.75	1.6
160.7	43	1.53571	1.5
160.8	44	1.57143	1.6
160.9	43	1.53571	1.6
161	44	1.57143	1.6
161.1	44	1.57143	1.5
161.2	43	1.53571	1.5
161.3	42	1.5	1.5
161.4	42	1.5	1.4
161.5	38	1.35714	1.4
161.6	41	1.46429	1.4
161.7	37	1.32143	1.3
161.8	37	1.32143	1.3
161.9	35	1.25	1.3
162	38	1.35714	1.3
162.1	38	1.35714	1.3
162.2	37	1.32143	1.3
162.3	38	1.35714	1.3
162.4	34	1.21429	1.3
162.5	37	1.32143	1.3
162.6	37	1.32143	1.3
162.7	34	1.21429	1.3
162.8	37	1.32143	1.3
162.9	38	1.35714	1.3
163	38	1.35714	1.3
163.1	34	1.21429	1.3
163.2	36	1.28571	1.3
163.3	36	1.28571	1.4
163.4	39	1.39286	1.4
163.5	39	1.39286	1.3
163.6	37	1.32143	1.3
163.7	35	1.25	1.3
163.8	35	1.25	1.4
163.9	40	1.42857	1.5
164	44	1.57143	1.4
164.1	39	1.39286	1.4
164.2	37	1.32143	1.4
164.3	39	1.39286	1.3
164.4	38	1.35714	1.3
164.5	35	1.25	1.3
164.6	37	1.32143	1.3
164.7	36	1.28571	1.3
164.8	36	1.28571	1.3
164.9	36	1.28571	1.4
165	36	1.28571	1.4
165.1	45	1.60714	1.6
165.2	40	1.42857	1.5
165.3	46	1.64286	1.5
165.4	42	1.5	1.5
165.5	42	1.5	1.5
165.6	40	1.42857	1.4
165.7	41	1.46429	1.5
165.8	39	1.39286	1.5
165.9	44	1.57143	1.8
166	47	1.67857	2.1
166.1	56	2	2.3
166.2	72	2.57143	2.3
166.3	61	2.17857	2.1
166.4	60	2.14286	2
166.5	55	1.96429	1.9
166.6	55	1.96429	1.8
166.7	47	1.67857	1.6
166.8	45	1.60714	1.6
166.9	45	1.60714	1.6
167	45	1.60714	1.6
167.1	46	1.64286	1.5
167.2	42	1.5	1.5
167.3	42	1.5	1.5
167.4	41	1.46429	1.4
167.5	40	1.42857	1.4
167.6	36	1.28571	1.4
167.7	39	1.39286	1.4
167.8	42	1.5	1.5
167.9	39	1.39286	1.4
168	41	1.46429	1.4
168.1	40	1.42857	1.4
168.2	39	1.39286	1.4
168.3	36	1.28571	1.4
168.4	41	1.46429	1.5
168.5	38	1.35714	1.4
168.6	43	1.53571	1.4
168.7	36	1.28571	1.3
168.8	36	1.28571	1.4
168.9	40	1.42857	1.4
169	39	1.39286	1.5
169.1	41	1.46429	1.4
169.2	42	1.5	1.4
169.3	38	1.35714	1.3
169.4	37	1.32143	1.3
169.5	35	1.25	1.3
169.6	36	1.28571	1.3
169.7	35	1.25	1.3
169.8	37	1.32143	1.3
169.9	35	1.25	1.3
170	36	1.28571	1.3
170.1	36	1.28571	1.3
170.2	38	1.35714	1.3
170.3	35	1.25	1.3
170.4	38	1.35714	1.4
170.5	39	1.39286	1.4
170.6	42	1.5	1.4
170.7	38	1.35714	1.3
170.8	38	1.35714	1.3
170.9	37	1.32143	1.4
171	38	1.35714	1.4
171.1	39	1.39286	1.4
171.2	37	1.32143	1.4
171.3	39	1.39286	1.4
171.4	41	1.46429	1.4
171.5	38	1.35714	1.3
171.6	36	1.28571	1.3
171.7	38	1.35714	1.4
171.8	38	1.35714	1.3
171.9	38	1.35714	1.3
172	37	1.32143	1.4
172.1	37	1.32143	1.4
172.2	40	1.42857	1.4
172.3	38	1.35714	1.4
172.4	37	1.32143	1.4
172.5	41	1.46429	1.3
172.6	36	1.28571	1.3
172.7	36	1.28571	1.3
172.8	36	1.28571	1.3
172.9	36	1.28571	1.4
173	39	1.39286	1.4
173.1	41	1.46429	1.4
173.2	38	1.35714	1.4
173.3	39	1.39286	1.5
173.4	37	1.32143	1.5
173.5	47	1.67857	1.6
173.6	41	1.46429	1.5
173.7	44	1.57143	1.5
173.8	40	1.42857	1.5
173.9	40	1.42857	1.6
174	48	1.71429	1.8
174.1	50	1.78571	1.9
174.2	57	2.03571	2
174.3	55	1.96429	1.9
174.4	56	2	1.9
174.5	52	1.85714	1.8
174.6	52	1.85714	1.7
174.7	50	1.78571	1.7
174.8	44	1.57143	1.6
174.9	47	1.67857	1.6
175	46	1.64286	1.5
175.1	45	1.60714	1.5
175.2	39	1.39286	1.5
175.3	45	1.60714	1.5
175.4	40	1.42857	1.5
175.5	43	1.53571	1.4
175.6	39	1.39286	1.5
175.7	39	1.39286	1.4
175.8	44	1.57143	1.4
175.9	37	1.32143	1.3
176	40	1.42857	1.4
176.1	36	1.28571	1.4
176.2	40	1.42857	1.4
176.3	41	1.46429	1.4
176.4	39	1.39286	1.4
176.5	39	1.39286	1.5
176.6	41	1.46429	1.5
176.7	42	1.5	1.5
176.8	45	1.60714	1.5
176.9	37	1.32143	1.4
177	41	1.46429	1.5
177.1	41	1.46429	1.5
177.2	46	1.64286	1.5
177.3	41	1.46429	1.5
177.4	43	1.53571	1.5
177.5	43	1.53571	1.5
177.6	38	1.35714	1.5
177.7	42	1.5	1.5
177.8	42	1.5	1.5
177.9	44	1.57143	1.5
178	42	1.5	1.5
178.1	39	1.39286	1.5
178.2	42	1.5	1.5
178.3	43	1.53571	1.5
178.4	44	1.57143	1.6
178.5	42	1.5	1.7
178.6	51	1.82143	1.7
178.7	48	1.71429	1.5
178.8	41	1.46429	1.5
178.9	41	1.46429	1.5
179	42	1.5	1.5
179.1	40	1.42857	1.5
179.2	42	1.5	1.5
179.3	41	1.46429	1.5
179.4	45	1.60714	1.6
179.5	44	1.57143	1.7
179.6	44	1.57143	1.8
179.7	52	1.85714	1.9
179.8	55	1.96429	1.8
179.9	52	1.85714	1.7
180	44	1.57143	1.6
180.1	46	1.64286	1.5
180.2	41	1.46429	1.5
180.3	40	1.42857	1.5
180.4	44	1.57143	1.5
180.5	44	1.57143	1.5
180.6	42	1.5	1.5
180.7	44	1.57143	1.4
180.8	38	1.35714	1.3
180.9	39	1.39286	1.3
181	36	1.28571	1.3
181.1	37	1.32143	1.3
181.2	37	1.32143	1.3
181.3	37	1.32143	1.4
181.4	38	1.35714	1.4
181.5	39	1.39286	1.4
181.6	39	1.39286	1.4
181.7	39	1.39286	1.4
181.8	37	1.32143	1.4
181.9	38	1.35714	1.4
182	39	1.39286	1.4
182.1	39	1.39286	1.4
182.2	39	1.39286	1.5
182.3	43	1.53571	1.5
182.4	44	1.57143	1.5
182.5	43	1.53571	1.4
182.6	38	1.35714	1.4
182.7	38	1.35714	1.4
182.8	40	1.42857	1.4
182.9	40	1.42857	1.4
183	40	1.42857	1.4
183.1	39	1.39286	1.4
183.2	42	1.5	1.4
183.3	40	1.42857	1.4
183.4	38	1.35714	1.4
183.5	42	1.5	1.4
183.6	36	1.28571	1.3
183.7	38	1.35714	1.3
183.8	35	1.25	1.3
183.9	40	1.42857	1.4
184	38	1.35714	1.5
184.1	43	1.53571	1.5
184.2	41	1.46429	1.5
184.3	39	1.39286	1.4
184.4	43	1.53571	1.4
184.5	39	1.39286	1.4
184.6	39	1.39286	1.4
184.7	36	1.28571	1.4
184.8	41	1.46429	1.4
184.9	40	1.42857	1.4
185	36	1.28571	1.4
185.1	39	1.39286	1.3
185.2	39	1.39286	1.3
185.3	35	1.25	1.3
185.4	37	1.32143	1.3
185.5	35	1.25	1.3
185.6	39	1.39286	1.4
185.7	39	1.39286	1.4
185.8	37	1.32143	1.4
185.9	38	1.35714	1.3
186	39	1.39286	1.3
186.1	33	1.17857	1.2
186.2	33	1.17857	1.3
186.3	38	1.35714	1.4
186.4	37	1.32143	1.3
186.5	39	1.39286	1.3
186.6	37	1.32143	1.3
186.7	37	1.32143	1.3
186.8	36	1.28571	1.3
186.9	37	1.32143	1.3
187	40	1.42857	1.4
187.1	36	1.28571	1.3
187.2	38	1.35714	1.4
187.3	37	1.32143	1.5
187.4	44	1.57143	1.5
187.5	42	1.5	1.4
187.6	36	1.28571	1.4
187.7	41	1.46429	1.5
187.8	42	1.5	1.5
187.9	40	1.42857	1.5
188	41	1.46429	1.6
188.1	48	1.71429	1.6
188.2	44	1.57143	1.5
188.3	42	1.5	1.5
188.4	41	1.46429	1.5
188.5	40	1.42857	1.5
188.6	43	1.53571	1.5
188.7	44	1.57143	1.5
188.8	42	1.5	1.5
188.9	43	1.53571	1.5
189	42	1.5	1.5
189.1	43	1.53571	1.6
189.2	43	1.53571	1.7
189.3	52	1.85714	1.8
189.4	50	1.78571	1.7
189.5	46	1.64286	1.7
189.6	46	1.64286	1.7
189.7	48	1.71429	1.6
189.8	45	1.60714	1.5
189.9	44	1.57143	1.5
190	41	1.46429	1.4
190.1	39	1.39286	1.4
190.2	40	1.42857	1.5
190.3	41	1.46429	1.5
190.4	41	1.46429	1.5
190.5	41	1.46429	1.5
190.6	43	1.53571	1.5
190.7	42	1.5	1.5
190.8	39	1.39286	1.5
190.9	41	1.46429	1.6
191	43	1.53571	1.7
191.1	48	1.71429	1.8
191.2	49	1.75	1.8
191.3	50	1.78571	1.7
191.4	48	1.71429	1.6
191.5	45	1.60714	1.6
191.6	43	1.53571	1.5
191.7	45	1.60714	1.5
191.8	40	1.42857	1.5
191.9	40	1.42857	1.4
192	42	1.5	1.4
192.1	37	1.32143	1.3
192.2	36	1.28571	1.4
192.3	39	1.39286	1.4
192.4	40	1.42857	1.4
192.5	39	1.39286	1.4
192.6	37	1.32143	1.4
192.7	38	1.35714	1.4
192.8	41	1.46429	1.5
192.9	41	1.46429	1.5
193	43	1.53571	1.5
193.1	42	1.5	1.5
193.2	42	1.5	1.5
193.3	42	1.5	1.5
193.4	38	1.35714	1.5
193.5	43	1.53571	1.5
193.6	41	1.46429	1.4
193.7	38	1.35714	1.4
193.8	40	1.42857	1.4
193.9	40	1.42857	1.4
194	39	1.39286	1.3
194.1	37	1.32143	1.3
194.2	37	1.32143	1.3
194.3	36	1.28571	1.3
194.4	37	1.32143	1.3
194.5	39	1.39286	1.3
194.6	37	1.32143	1.4
194.7	36	1.28571	1.4
194.8	41	1.46429	1.4
194.9	38	1.35714	1.4
195	38	1.35714	1.4
195.1	42	1.5	1.5
195.2	38	1.35714	1.4
195.3	42	1.5	1.5
195.4	39	1.39286	1.5
195.5	41	1.46429	1.5
195.6	43	1.53571	1.4
195.7	39	1.39286	1.4
195.8	38	1.35714	1.4
195.9	42	1.5	1.4
196	39	1.39286	1.4
196.1	39	1.39286	1.4
196.2	42	1.5	1.4
196.3	38	1.35714	1.3
196.4	34	1.21429	1.4
196.5	41	1.46429	1.5
196.6	41	1.46429	1.5
196.7	42	1.5	1.5
196.8	40	1.42857	1.5
196.9	41	1.46429	1.5
197	41	1.46429	1.5
197.1	41	1.46429	1.5
197.2	43	1.53571	1.5
197.3	43	1.53571	1.5
197.4	38	1.35714	1.4
197.5	42	1.5	1.4
197.6	39	1.39286	1.4
197.7	38	1.35714	1.4
197.8	42	1.5	1.4
197.9	39	1.39286	1.4
198	38	1.35714	1.4
198.1	41	1.46429	1.5
198.2	41	1.46429	1.4
198.3	40	1.42857	1.5
198.4	40	1.42857	1.5
198.5	44	1.57143	1.7
198.6	45	1.60714	1.8
198.7	50	1.78571	1.9
198.8	56	2	1.9
198.9	55	1.96429	1.9
199	51	1.82143	1.8
199.1	54	1.92857	1.8
199.2	46	1.64286	1.7
199.3	49	1.75	1.8
199.4	48	1.71429	1.7
199.5	51	1.82143	1.6
199.6	44	1.57143	1.6
199.7	43	1.53571	1.6
199.8	44	1.57143	1.6
199.9	45	1.60714	1.6
200	48	1.71429	1.6
200.1	45	1.60714	1.6
200.2	43	1.53571	1.6
200.3	45	1.60714	1.6
200.4	46	1.64286	1.6
200.5	44	1.57143	1.6
200.6	44	1.57143	1.6
200.7	43	1.53571	1.5
200.8	45	1.60714	1.5
200.9	40	1.42857	1.5
201	44	1.57143	1.5
201.1	40	1.42857	1.4
201.2	41	1.46429	1.5
201.3	39	1.39286	1.5
201.4	44	1.57143	1.4
201.5	40	1.42857	1.4
201.6	37	1.32143	1.4
201.7	38	1.35714	1.4
201.8	43	1.53571	1.4
201.9	39	1.39286	1.4
202	39	1.39286	1.4
202.1	39	1.39286	1.4
202.2	39	1.39286	1.4
202.3	39	1.39286	1.3
202.4	37	1.32143	1.4
202.5	37	1.32143	1.4
202.6	41	1.46429	1.5
202.7	40	1.42857	1.4
202.8	43	1.53571	1.4
202.9	37	1.32143	1.4
203	39	1.39286	1.4
203.1	39	1.39286	1.4
203.2	39	1.39286	1.5
203.3	43	1.53571	1.5
203.4	41	1.46429	1.5
203.5	43	1.53571	1.5
203.6	42	1.5	1.5
203.7	42	1.5	1.6
203.8	44	1.57143	1.6
203.9	47	1.67857	1.6
204	46	1.64286	1.6
204.1	45	1.60714	1.6
204.2	46	1.64286	1.6
204.3	43	1.53571	1.6
204.4	47	1.67857	1.5
204.5	42	1.5	1.5
204.6	40	1.42857	1.4
204.7	40	1.42857	1.5
204.8	40	1.42857	1.5
204.9	45	1.60714	1.5
205	43	1.53571	1.5
205.1	40	1.42857	1.5
205.2	45	1.60714	1.5
205.3	39	1.39286	1.5
205.4	43	1.53571	1.5
205.5	44	1.57143	1.6
205.6	43	1.53571	1.7
205.7	45	1.60714	1.7
205.8	52	1.85714	1.8
205.9	46	1.64286	1.8
206	53	1.89286	1.8
206.1	50	1.78571	1.8
206.2	52	1.85714	1.8
206.3	48	1.71429	1.7
206.4	48	1.71429	1.7
206.5	50	1.78571	1.7
206.6	44	1.57143	1.6
206.7	45	1.60714	1.6
206.8	47	1.67857	1.6
206.9	42	1.5	1.5
207	42	1.5	1.5
207.1	46	1.64286	1.5
207.2	41	1.46429	1.5
207.3	41	1.46429	1.4
207.4	40	1.42857	1.4
207.5	39	1.39286	1.4
207.6	39	1.39286	1.4
207.7	39	1.39286	1.4
207.8	38	1.35714	1.4
207.9	40	1.42857	1.4
208	38	1.35714	1.4
208.1	38	1.35714	1.4
208.2	38	1.35714	1.4
208.3	39	1.39286	1.4
208.4	39	1.39286	1.3
208.5	39	1.39286	1.3
208.6	34	1.21429	1.3
208.7	36	1.28571	1.3
208.8	40	1.42857	1.4
208.9	37	1.32143	1.4
209	40	1.42857	1.5
209.1	43	1.53571	1.5
209.2	40	1.42857	1.5
209.3	44	1.57143	1.6
209.4	42	1.5	1.6
209.5	51	1.82143	1.7
209.6	45	1.60714	1.7
209.7	48	1.71429	1.7
209.8	47	1.67857	1.6
209.9	45	1.60714	1.5
210	44	1.57143	1.5
