# Supplementary material for: A Deterministic Model Predicts the Properties of Stochastic Calcium Oscillations in Airway Smooth Muscle Cells
Source: PLoS Comput Biol. 2014 Aug 14;10(8):e1003783. doi: 10.1371/journal.pcbi.1003783 (PMC4133161; doi:10.1371/journal.pcbi.1003783)
Supplement: Dataset S1 — ASMC calcium fluorescence trace data. The data files are in Excel format and compressed in a zip file. Each Excel file has a name showing their information. For example, “S2_SMC6_MCh200nM” means data are from ASMC No. 6 in lung slice No. 2 by using 200 nM MCh. In each file, there are four columns which represent (from left to right) time(s), fluorescence intensity, and average . (ZIP) [file pcbi.1003783.s001.zip › S2_SMC7_MCh200nM.xlsx]

## Sheet: Sheet1
0	19	1	1
0.1	19	1	1
0.2	19	1	1
0.3	20	1.05263	1.1
0.4	20	1.05263	1
0.5	20	1.05263	1
0.6	18	0.947368	0.9
0.7	19	1	1
0.8	17	0.894737	0.9
0.9	20	1.05263	1
1	17	0.894737	0.9
1.1	19	1	1
1.2	18	0.947368	1
1.3	21	1.10526	1
1.4	19	1	1
1.5	18	0.947368	0.9
1.6	19	1	1
1.7	16	0.842105	0.9
1.8	21	1.10526	1
1.9	17	0.894737	1
2	19	1	1
2.1	19	1	1
2.2	17	0.894737	1
2.3	19	1	1
2.4	20	1.05263	1.1
2.5	20	1.05263	1.1
2.6	21	1.10526	1.1
2.7	20	1.05263	1
2.8	21	1.10526	1
2.9	17	0.894737	1
3	18	0.947368	1
3.1	20	1.05263	1
3.2	18	0.947368	1
3.3	21	1.10526	1.1
3.4	20	1.05263	1
3.5	20	1.05263	1
3.6	18	0.947368	1
3.7	19	1	1
3.8	19	1	1
3.9	20	1.05263	1
4	19	1	0.9
4.1	18	0.947368	1
4.2	17	0.894737	1
4.3	20	1.05263	1
4.4	20	1.05263	1
4.5	18	0.947368	0.9
4.6	17	0.894737	0.9
4.7	16	0.842105	0.9
4.8	17	0.894737	1
4.9	18	0.947368	1
5	21	1.10526	1
5.1	18	0.947368	0.9
5.2	19	1	0.9
5.3	17	0.894737	0.9
5.4	16	0.842105	0.9
5.5	20	1.05263	1
5.6	18	0.947368	0.9
5.7	19	1	0.9
5.8	17	0.894737	0.9
5.9	17	0.894737	1
6	20	1.05263	1
6.1	18	0.947368	1
6.2	19	1	1
6.3	19	1	0.9
6.4	17	0.894737	1
6.5	18	0.947368	1
6.6	21	1.10526	1
6.7	19	1	1
6.8	18	0.947368	1
6.9	18	0.947368	1
7	19	1	1
7.1	20	1.05263	1
7.2	18	0.947368	1
7.3	20	1.05263	1.1
7.4	21	1.10526	1
7.5	19	1	1
7.6	18	0.947368	1
7.7	20	1.05263	1.1
7.8	20	1.05263	1
7.9	20	1.05263	1
8	18	0.947368	0.9
8.1	18	0.947368	0.9
8.2	17	0.894737	0.9
8.3	17	0.894737	0.9
8.4	17	0.894737	1
8.5	18	0.947368	1
8.6	20	1.05263	1
8.7	18	0.947368	1
8.8	18	0.947368	1
8.9	23	1.21053	1.1
9	17	0.894737	1
9.1	20	1.05263	1.1
9.2	20	1.05263	1.1
9.3	20	1.05263	1
9.4	20	1.05263	1
9.5	19	1	1
9.6	18	0.947368	1
9.7	19	1	1
9.8	18	0.947368	1
9.9	19	1	1
10	18	0.947368	0.9
10.1	18	0.947368	0.9
10.2	18	0.947368	1
10.3	18	0.947368	1
10.4	19	1	1.1
10.5	21	1.10526	1.1
10.6	21	1.10526	1
10.7	20	1.05263	1
10.8	17	0.894737	0.9
10.9	19	1	0.9
11	15	0.789474	0.9
11.1	20	1.05263	1
11.2	19	1	1
11.3	19	1	1
11.4	20	1.05263	1
11.5	18	0.947368	1
11.6	20	1.05263	1
11.7	17	0.894737	0.9
11.8	20	1.05263	1
11.9	17	0.894737	1
12	22	1.15789	1.1
12.1	19	1	1
12.2	19	1	1
12.3	19	1	1
12.4	19	1	1
12.5	20	1.05263	1
12.6	20	1.05263	1
12.7	18	0.947368	0.9
12.8	17	0.894737	0.9
12.9	18	0.947368	1
13	18	0.947368	1
13.1	19	1	1
13.2	20	1.05263	0.9
13.3	17	0.894737	0.9
13.4	17	0.894737	1
13.5	20	1.05263	1.1
13.6	20	1.05263	1
13.7	20	1.05263	1
13.8	18	0.947368	1
13.9	19	1	1
14	21	1.10526	1
14.1	19	1	1
14.2	18	0.947368	1
14.3	19	1	1
14.4	18	0.947368	1
14.5	22	1.15789	1
14.6	17	0.894737	0.9
14.7	19	1	0.9
14.8	17	0.894737	0.9
14.9	17	0.894737	0.9
15	18	0.947368	1
15.1	18	0.947368	1
15.2	19	1	1
15.3	21	1.10526	1
15.4	19	1	1
15.5	19	1	1
15.6	18	0.947368	0.9
15.7	19	1	0.9
15.8	15	0.789474	0.9
15.9	20	1.05263	1
16	18	0.947368	1.1
16.1	20	1.05263	1.1
16.2	22	1.15789	1
16.3	18	0.947368	1
16.4	18	0.947368	1
16.5	19	1	1
16.6	20	1.05263	1
16.7	18	0.947368	0.9
16.8	18	0.947368	1
16.9	18	0.947368	1
17	19	1	1
17.1	20	1.05263	1
17.2	20	1.05263	1
17.3	18	0.947368	1
17.4	20	1.05263	1
17.5	17	0.894737	1
17.6	19	1	1
17.7	21	1.10526	1
17.8	18	0.947368	1
17.9	20	1.05263	1
18	18	0.947368	1
18.1	19	1	1
18.2	20	1.05263	1
18.3	20	1.05263	1
18.4	19	1	1
18.5	20	1.05263	1.1
18.6	20	1.05263	1.1
18.7	21	1.10526	1.1
18.8	19	1	1
18.9	21	1.10526	1.1
19	19	1	1
19.1	20	1.05263	1
19.2	20	1.05263	1
19.3	19	1	1
19.4	18	0.947368	1.1
19.5	20	1.05263	1.1
19.6	22	1.15789	1
19.7	19	1	1
19.8	18	0.947368	1
19.9	20	1.05263	1
20	19	1	1
20.1	19	1	1.1
20.2	21	1.10526	1.1
20.3	20	1.05263	1.1
20.4	20	1.05263	1
20.5	20	1.05263	1
20.6	18	0.947368	1
20.7	20	1.05263	1.1
20.8	21	1.10526	1.1
20.9	21	1.10526	1.1
21	19	1	1.1
21.1	22	1.15789	1.1
21.2	19	1	1
21.3	19	1	1
21.4	20	1.05263	1
21.5	19	1	1
21.6	20	1.05263	1
21.7	19	1	1
21.8	20	1.05263	1
21.9	18	0.947368	1
22	19	1	1
22.1	20	1.05263	1
22.2	19	1	1
22.3	20	1.05263	1
22.4	19	1	1
22.5	18	0.947368	0.9
22.6	19	1	1
22.7	17	0.894737	1
22.8	20	1.05263	1
22.9	19	1	1
23	18	0.947368	1
23.1	19	1	1
23.2	19	1	1
23.3	19	1	0.9
23.4	17	0.894737	0.9
23.5	18	0.947368	0.9
23.6	18	0.947368	1
23.7	18	0.947368	1
23.8	21	1.10526	1.1
23.9	20	1.05263	1
24	20	1.05263	0.9
24.1	16	0.842105	0.9
24.2	17	0.894737	0.9
24.3	20	1.05263	1
24.4	17	0.894737	1
24.5	20	1.05263	1.1
24.6	22	1.15789	1.1
24.7	19	1	1
24.8	20	1.05263	1.1
24.9	20	1.05263	1.1
25	21	1.10526	1.1
25.1	20	1.05263	1
25.2	19	1	1
25.3	20	1.05263	1
25.4	16	0.842105	0.9
25.5	20	1.05263	1
25.6	18	0.947368	1
25.7	18	0.947368	1
25.8	19	1	1.1
25.9	21	1.10526	1.1
26	20	1.05263	1
26.1	21	1.10526	1
26.2	17	0.894737	1
26.3	21	1.10526	1
26.4	19	1	1
26.5	18	0.947368	1
26.6	20	1.05263	1
26.7	20	1.05263	1
26.8	18	0.947368	1
26.9	18	0.947368	1
27	21	1.10526	1
27.1	19	1	1
27.2	18	0.947368	1
27.3	19	1	1
27.4	19	1	1
27.5	18	0.947368	0.9
27.6	20	1.05263	1
27.7	16	0.842105	1
27.8	19	1	1
27.9	21	1.10526	1
28	18	0.947368	1
28.1	20	1.05263	1
28.2	20	1.05263	1
28.3	18	0.947368	1
28.4	19	1	1.1
28.5	21	1.10526	1.1
28.6	20	1.05263	1.1
28.7	21	1.10526	1.1
28.8	20	1.05263	1.1
28.9	20	1.05263	1.1
29	20	1.05263	1
29.1	20	1.05263	1
29.2	19	1	1
29.3	19	1	1
29.4	20	1.05263	1.1
29.5	20	1.05263	1.1
29.6	22	1.15789	1.1
29.7	19	1	1
29.8	21	1.10526	1
29.9	18	0.947368	1
30	19	1	1.1
30.1	22	1.15789	1.1
30.2	20	1.05263	1
30.3	19	1	1
30.4	19	1	1
30.5	19	1	1
30.6	18	0.947368	1
30.7	19	1	1
30.8	20	1.05263	1.1
30.9	20	1.05263	1
31	20	1.05263	1
31.1	19	1	1
31.2	20	1.05263	1
31.3	18	0.947368	1
31.4	20	1.05263	1
31.5	20	1.05263	1
31.6	19	1	1
31.7	19	1	1
31.8	19	1	1
31.9	20	1.05263	1
32	19	1	1
32.1	19	1	1
32.2	18	0.947368	1
32.3	19	1	1
32.4	18	0.947368	1
32.5	19	1	1.1
32.6	21	1.10526	1.1
32.7	20	1.05263	1
32.8	20	1.05263	1
32.9	18	0.947368	1
33	20	1.05263	1.1
33.1	20	1.05263	1
33.2	20	1.05263	0.9
33.3	16	0.842105	0.9
33.4	17	0.894737	1
33.5	20	1.05263	1
33.6	18	0.947368	1
33.7	20	1.05263	1
33.8	20	1.05263	1
33.9	18	0.947368	0.9
34	19	1	1
34.1	17	0.894737	1
34.2	21	1.10526	1.1
34.3	19	1	1
34.4	20	1.05263	1.1
34.5	20	1.05263	1.1
34.6	21	1.10526	1.1
34.7	20	1.05263	1.1
34.8	21	1.10526	1.1
34.9	20	1.05263	1
35	20	1.05263	1
35.1	19	1	1
35.2	19	1	1
35.3	20	1.05263	1.1
35.4	19	1	1.1
35.5	21	1.10526	1.1
35.6	20	1.05263	1.1
35.7	21	1.10526	1.1
35.8	20	1.05263	1.1
35.9	22	1.15789	1.1
36	20	1.05263	1
36.1	18	0.947368	1.1
36.2	21	1.10526	1.1
36.3	21	1.10526	1.1
36.4	20	1.05263	1
36.5	19	1	1
36.6	19	1	1
36.7	20	1.05263	1
36.8	18	0.947368	1
36.9	20	1.05263	1.1
37	20	1.05263	1.1
37.1	21	1.10526	1.1
37.2	20	1.05263	1
37.3	21	1.10526	1
37.4	18	0.947368	1
37.5	20	1.05263	1.1
37.6	19	1	1.1
37.7	21	1.10526	1.1
37.8	21	1.10526	1.1
37.9	21	1.10526	1.1
38	22	1.15789	1.1
38.1	20	1.05263	1.1
38.2	20	1.05263	1.1
38.3	21	1.10526	1
38.4	19	1	1
38.5	19	1	1
38.6	20	1.05263	1
38.7	19	1	1.1
38.8	20	1.05263	1
38.9	21	1.10526	1
39	18	0.947368	1
39.1	20	1.05263	1.1
39.2	20	1.05263	1.1
39.3	20	1.05263	1.1
39.4	22	1.15789	1.1
39.5	20	1.05263	1.1
39.6	19	1	1.1
39.7	22	1.15789	1.1
39.8	19	1	1.1
39.9	20	1.05263	1.1
40	23	1.21053	1.1
40.1	20	1.05263	1.1
40.2	20	1.05263	1
40.3	20	1.05263	1
40.4	19	1	1
40.5	18	0.947368	1
40.6	20	1.05263	1.1
40.7	20	1.05263	1.1
40.8	21	1.10526	1
40.9	19	1	1
41	18	0.947368	1
41.1	19	1	1
41.2	19	1	1.1
41.3	21	1.10526	1.1
41.4	23	1.21053	1.1
41.5	20	1.05263	1.1
41.6	22	1.15789	1.1
41.7	19	1	1.1
41.8	22	1.15789	1.1
41.9	19	1	1
42	21	1.10526	1.1
42.1	19	1	1.1
42.2	23	1.21053	1.1
42.3	22	1.15789	1.1
42.4	20	1.05263	1.1
42.5	20	1.05263	1.1
42.6	22	1.15789	1.1
42.7	20	1.05263	1.1
42.8	20	1.05263	1
42.9	20	1.05263	1.1
43	19	1	1.1
43.1	22	1.15789	1.1
43.2	20	1.05263	1
43.3	19	1	1
43.4	19	1	1
43.5	17	0.894737	1
43.6	21	1.10526	1.1
43.7	21	1.10526	1
43.8	20	1.05263	1
43.9	17	0.894737	1.1
44	22	1.15789	1.1
44.1	21	1.10526	1
44.2	18	0.947368	0.9
44.3	17	0.894737	1
44.4	19	1	1.1
44.5	20	1.05263	1
44.6	21	1.10526	1
44.7	16	0.842105	1
44.8	19	1	1
44.9	20	1.05263	1
45	20	1.05263	1
45.1	16	0.842105	0.9
45.2	21	1.10526	1
45.3	17	0.894737	1
45.4	20	1.05263	1.1
45.5	21	1.10526	1.1
45.6	20	1.05263	1.1
45.7	19	1	1
45.8	21	1.10526	1.1
45.9	19	1	1.1
46	20	1.05263	1.1
46.1	23	1.21053	1.1
46.2	19	1	1
46.3	21	1.10526	1.1
46.4	19	1	1.1
46.5	22	1.15789	1.1
46.6	19	1	1
46.7	19	1	1
46.8	20	1.05263	1.1
46.9	19	1	1.1
47	21	1.10526	1.1
47.1	21	1.10526	1.1
47.2	22	1.15789	1.1
47.3	20	1.05263	1.1
47.4	22	1.15789	1.1
47.5	21	1.10526	1.1
47.6	21	1.10526	1.1
47.7	19	1	1
47.8	20	1.05263	1.1
47.9	20	1.05263	1.1
48	22	1.15789	1.1
48.1	23	1.21053	1.1
48.2	20	1.05263	1.1
48.3	21	1.10526	1.1
48.4	20	1.05263	1.1
48.5	20	1.05263	1.1
48.6	20	1.05263	1.1
48.7	20	1.05263	1
48.8	20	1.05263	1
48.9	19	1	1.1
49	20	1.05263	1.1
49.1	21	1.10526	1.2
49.2	23	1.21053	1.2
49.3	24	1.26316	1.2
49.4	21	1.10526	1.1
49.5	22	1.15789	1.1
49.6	22	1.15789	1.1
49.7	18	0.947368	1
49.8	20	1.05263	1.1
49.9	21	1.10526	1.1
50	20	1.05263	1.1
50.1	21	1.10526	1.1
50.2	22	1.15789	1.2
50.3	22	1.15789	1.2
50.4	22	1.15789	1.1
50.5	23	1.21053	1.1
50.6	20	1.05263	1.1
50.7	21	1.10526	1.1
50.8	22	1.15789	1.1
50.9	20	1.05263	1.1
51	19	1	1
51.1	21	1.10526	1.1
51.2	19	1	1.1
51.3	20	1.05263	1.1
51.4	21	1.10526	1.1
51.5	20	1.05263	1.1
51.6	22	1.15789	1.1
51.7	20	1.05263	1.1
51.8	20	1.05263	1.1
51.9	20	1.05263	1.1
52	22	1.15789	1.1
52.1	22	1.15789	1.1
52.2	21	1.10526	1.2
52.3	22	1.15789	1.2
52.4	23	1.21053	1.2
52.5	24	1.26316	1.1
52.6	19	1	1.1
52.7	21	1.10526	1.1
52.8	22	1.15789	1.1
52.9	21	1.10526	1.1
53	20	1.05263	1.1
53.1	23	1.21053	1.1
53.2	20	1.05263	1.1
53.3	20	1.05263	1.1
53.4	21	1.10526	1.1
53.5	21	1.10526	1.1
53.6	22	1.15789	1.1
53.7	20	1.05263	1.2
53.8	23	1.21053	1.2
53.9	23	1.21053	1.2
54	23	1.21053	1.2
54.1	22	1.15789	1.1
54.2	22	1.15789	1.1
54.3	20	1.05263	1.1
54.4	20	1.05263	1.1
54.5	21	1.10526	1.1
54.6	22	1.15789	1.1
54.7	21	1.10526	1.1
54.8	22	1.15789	1.2
54.9	20	1.05263	1.1
55	24	1.26316	1.2
55.1	21	1.10526	1.2
55.2	24	1.26316	1.2
55.3	21	1.10526	1.1
55.4	22	1.15789	1.1
55.5	21	1.10526	1.1
55.6	22	1.15789	1.2
55.7	22	1.15789	1.2
55.8	22	1.15789	1.2
55.9	22	1.15789	1.2
56	23	1.21053	1.2
56.1	24	1.26316	1.2
56.2	23	1.21053	1.2
56.3	23	1.21053	1.2
56.4	21	1.10526	1.2
56.5	24	1.26316	1.3
56.6	26	1.36842	1.2
56.7	22	1.15789	1.2
56.8	22	1.15789	1.2
56.9	22	1.15789	1.2
57	24	1.26316	1.2
57.1	25	1.31579	1.2
57.2	19	1	1.2
57.3	25	1.31579	1.2
57.4	25	1.31579	1.2
57.5	21	1.10526	1.1
57.6	21	1.10526	1.2
57.7	21	1.10526	1.3
57.8	25	1.31579	1.3
57.9	26	1.36842	1.3
58	25	1.31579	1.3
58.1	25	1.31579	1.2
58.2	24	1.26316	1.2
58.3	21	1.10526	1.2
58.4	23	1.21053	1.2
58.5	22	1.15789	1.2
58.6	24	1.26316	1.1
58.7	21	1.10526	1.1
58.8	19	1	1.1
58.9	24	1.26316	1.2
59	22	1.15789	1.2
59.1	23	1.21053	1.2
59.2	24	1.26316	1.2
59.3	24	1.26316	1.3
59.4	23	1.21053	1.3
59.5	26	1.36842	1.3
59.6	24	1.26316	1.3
59.7	24	1.26316	1.3
59.8	26	1.36842	1.3
59.9	23	1.21053	1.2
60	25	1.31579	1.3
60.1	23	1.21053	1.3
60.2	25	1.31579	1.2
60.3	25	1.31579	1.3
60.4	20	1.05263	1.3
60.5	28	1.47368	1.4
60.6	27	1.42105	1.3
60.7	23	1.21053	1.2
60.8	25	1.31579	1.4
60.9	23	1.21053	1.4
61	31	1.63158	1.5
61.1	28	1.47368	1.5
61.2	28	1.47368	1.4
61.3	28	1.47368	1.4
61.4	26	1.36842	1.4
61.5	28	1.47368	1.4
61.6	24	1.26316	1.4
61.7	25	1.31579	1.4
61.8	30	1.57895	1.5
61.9	27	1.42105	1.5
62	29	1.52632	1.7
62.1	30	1.57895	2.1
62.2	36	1.89474	2.5
62.3	53	2.78947	2.7
62.4	53	2.78947	2.5
62.5	48	2.52632	2.2
62.6	42	2.21053	1.9
62.7	34	1.78947	1.7
62.8	31	1.63158	1.7
62.9	33	1.73684	1.7
63	32	1.68421	1.6
63.1	30	1.57895	1.5
63.2	29	1.52632	1.5
63.3	29	1.52632	1.5
63.4	26	1.36842	1.4
63.5	28	1.47368	1.4
63.6	27	1.42105	1.4
63.7	26	1.36842	1.3
63.8	25	1.31579	1.4
63.9	24	1.26316	1.4
64	28	1.47368	1.4
64.1	27	1.42105	1.6
64.2	26	1.36842	1.6
64.3	36	1.89474	1.8
64.4	31	1.63158	1.7
64.5	34	1.78947	1.8
64.6	34	1.78947	1.9
64.7	36	1.89474	2
64.8	39	2.05263	2.1
64.9	41	2.15789	2.3
65	41	2.15789	2.4
65.1	48	2.52632	2.5
65.2	48	2.52632	2.5
65.3	46	2.42105	2.4
65.4	47	2.47368	2.2
65.5	41	2.15789	2
65.6	39	2.05263	1.9
65.7	34	1.78947	1.8
65.8	35	1.84211	1.7
65.9	31	1.63158	1.6
66	31	1.63158	1.6
66.1	28	1.47368	1.5
66.2	30	1.57895	1.5
66.3	30	1.57895	1.5
66.4	27	1.42105	1.5
66.5	28	1.47368	1.5
66.6	28	1.47368	1.5
66.7	28	1.47368	1.5
66.8	29	1.52632	1.5
66.9	31	1.63158	1.5
67	27	1.42105	1.4
67.1	26	1.36842	1.5
67.2	29	1.52632	1.6
67.3	31	1.63158	1.6
67.4	34	1.78947	1.6
67.5	28	1.47368	1.5
67.6	28	1.47368	1.6
67.7	30	1.57895	1.6
67.8	32	1.68421	1.6
67.9	31	1.63158	1.8
68	31	1.63158	2.3
68.1	42	2.21053	2.7
68.2	56	2.94737	2.9
68.3	57	3	2.7
68.4	51	2.68421	2.4
68.5	44	2.31579	2
68.6	41	2.15789	1.8
68.7	31	1.63158	1.5
68.8	29	1.52632	1.5
68.9	28	1.47368	1.4
69	28	1.47368	1.4
69.1	23	1.21053	1.4
69.2	27	1.42105	1.5
69.3	30	1.57895	1.5
69.4	29	1.52632	1.6
69.5	29	1.52632	1.6
69.6	32	1.68421	1.7
69.7	33	1.73684	1.9
69.8	34	1.78947	2.4
69.9	43	2.26316	2.7
70	59	3.10526	2.7
70.1	54	2.84211	2.4
70.2	42	2.21053	2
70.3	39	2.05263	1.9
70.4	35	1.84211	1.6
70.5	32	1.68421	1.4
70.6	24	1.26316	1.4
70.7	25	1.31579	1.4
70.8	28	1.47368	1.4
70.9	28	1.47368	1.4
71	25	1.31579	1.3
71.1	24	1.26316	1.3
71.2	27	1.42105	1.3
71.3	23	1.21053	1.3
71.4	24	1.26316	1.3
71.5	26	1.36842	1.5
71.6	26	1.36842	1.5
71.7	31	1.63158	1.6
71.8	30	1.57895	1.8
71.9	32	1.68421	2.1
72	40	2.10526	2.4
72.1	49	2.57895	2.5
72.2	50	2.63158	2.3
72.3	44	2.31579	2
72.4	37	1.94737	1.8
72.5	34	1.78947	1.7
72.6	34	1.78947	1.6
72.7	29	1.52632	1.5
72.8	29	1.52632	1.5
72.9	28	1.47368	1.4
73	26	1.36842	1.4
73.1	25	1.31579	1.4
73.2	26	1.36842	1.3
73.3	26	1.36842	1.2
73.4	22	1.15789	1.2
73.5	23	1.21053	1.3
73.6	23	1.21053	1.4
73.7	29	1.52632	1.8
73.8	30	1.57895	2.2
73.9	43	2.26316	2.6
74	55	2.89474	2.7
74.1	53	2.78947	2.4
74.2	44	2.31579	2.1
74.3	42	2.21053	2
74.4	35	1.84211	1.9
74.5	38	2	1.8
74.6	34	1.78947	1.6
74.7	31	1.63158	1.5
74.8	29	1.52632	1.4
74.9	26	1.36842	1.4
75	26	1.36842	1.4
75.1	26	1.36842	1.4
75.2	26	1.36842	1.3
75.3	25	1.31579	1.3
75.4	25	1.31579	1.4
75.5	23	1.21053	1.4
75.6	30	1.57895	1.5
75.7	27	1.42105	1.4
75.8	28	1.47368	1.5
75.9	26	1.36842	1.5
76	31	1.63158	1.7
76.1	28	1.47368	1.8
76.2	37	1.94737	2.2
76.3	40	2.10526	2.4
76.4	50	2.63158	2.6
76.5	49	2.57895	2.4
76.6	49	2.57895	2.2
76.7	40	2.10526	1.8
76.8	35	1.84211	1.6
76.9	30	1.57895	1.5
77	27	1.42105	1.5
77.1	29	1.52632	1.5
77.2	32	1.68421	1.5
77.3	27	1.42105	1.4
77.4	25	1.31579	1.5
77.5	29	1.52632	1.4
77.6	29	1.52632	1.4
77.7	24	1.26316	1.3
77.8	26	1.36842	1.4
77.9	26	1.36842	1.5
78	28	1.47368	1.6
78.1	31	1.63158	2
78.2	35	1.84211	2.4
78.3	46	2.42105	2.6
78.4	57	3	2.5
78.5	45	2.36842	2.1
78.6	41	2.15789	1.9
78.7	36	1.89474	1.8
78.8	32	1.68421	1.6
78.9	32	1.68421	1.6
79	29	1.52632	1.6
79.1	30	1.57895	1.5
79.2	30	1.57895	1.5
79.3	28	1.47368	1.5
79.4	29	1.52632	1.5
79.5	30	1.57895	1.5
79.6	28	1.47368	1.6
79.7	30	1.57895	1.7
79.8	33	1.73684	1.7
79.9	36	1.89474	1.7
80	30	1.57895	1.6
80.1	32	1.68421	1.6
80.2	31	1.63158	1.5
80.3	30	1.57895	1.4
80.4	27	1.42105	1.3
80.5	24	1.26316	1.3
80.6	25	1.31579	1.4
80.7	26	1.36842	1.4
80.8	27	1.42105	1.4
80.9	27	1.42105	1.4
81	28	1.47368	1.4
81.1	26	1.36842	1.4
81.2	26	1.36842	1.5
81.3	29	1.52632	1.6
81.4	30	1.57895	1.9
81.5	34	1.78947	2.4
81.6	43	2.26316	2.8
81.7	62	3.26316	2.7
81.8	52	2.73684	2.2
81.9	41	2.15789	1.9
82	34	1.78947	1.7
82.1	31	1.63158	1.5
82.2	30	1.57895	1.4
82.3	26	1.36842	1.4
82.4	26	1.36842	1.5
82.5	28	1.47368	1.5
82.6	29	1.52632	1.5
82.7	28	1.47368	1.5
82.8	28	1.47368	1.5
82.9	28	1.47368	1.5
83	30	1.57895	1.5
83.1	28	1.47368	1.4
83.2	26	1.36842	1.3
83.3	25	1.31579	1.3
83.4	25	1.31579	1.4
83.5	26	1.36842	1.5
83.6	28	1.47368	1.5
83.7	29	1.52632	1.7
83.8	29	1.52632	2
83.9	37	1.94737	2.4
84	49	2.57895	2.4
84.1	48	2.52632	2.1
84.2	41	2.15789	1.8
84.3	31	1.63158	1.5
84.4	28	1.47368	1.4
84.5	26	1.36842	1.4
84.6	27	1.42105	1.4
84.7	26	1.36842	1.3
84.8	25	1.31579	1.3
84.9	23	1.21053	1.3
85	28	1.47368	1.4
85.1	25	1.31579	1.3
85.2	25	1.31579	1.3
85.3	22	1.15789	1.2
85.4	25	1.31579	1.3
85.5	24	1.26316	1.3
85.6	24	1.26316	1.3
85.7	24	1.26316	1.3
85.8	24	1.26316	1.3
85.9	25	1.31579	1.4
86	27	1.42105	1.4
86.1	28	1.47368	1.4
86.2	25	1.31579	1.4
86.3	28	1.47368	1.5
86.4	27	1.42105	1.6
86.5	30	1.57895	1.8
86.6	37	1.94737	1.9
86.7	36	1.89474	1.9
86.8	36	1.89474	2
86.9	36	1.89474	2.1
87	41	2.15789	2.2
87.1	41	2.15789	2.1
87.2	43	2.26316	2.1
87.3	37	1.94737	1.9
87.4	37	1.94737	1.9
87.5	37	1.94737	1.8
87.6	33	1.73684	1.7
87.7	33	1.73684	1.7
87.8	33	1.73684	1.5
87.9	29	1.52632	1.4
88	26	1.36842	1.3
88.1	25	1.31579	1.3
88.2	25	1.31579	1.3
88.3	25	1.31579	1.3
88.4	26	1.36842	1.3
88.5	23	1.21053	1.3
88.6	24	1.26316	1.4
88.7	28	1.47368	1.4
88.8	27	1.42105	1.4
88.9	26	1.36842	1.5
89	28	1.47368	1.5
89.1	29	1.52632	1.4
89.2	27	1.42105	1.4
89.3	25	1.31579	1.5
89.4	29	1.52632	1.6
89.5	29	1.52632	1.6
89.6	33	1.73684	1.8
89.7	32	1.68421	2.2
89.8	36	1.89474	2.5
89.9	56	2.94737	2.6
90	51	2.68421	2.3
90.1	44	2.31579	2
90.2	35	1.84211	1.6
90.3	33	1.73684	1.5
90.4	25	1.31579	1.3
90.5	26	1.36842	1.4
90.6	25	1.31579	1.4
90.7	28	1.47368	1.4
90.8	26	1.36842	1.3
90.9	26	1.36842	1.3
91	21	1.10526	1.2
91.1	25	1.31579	1.3
91.2	23	1.21053	1.3
91.3	25	1.31579	1.3
91.4	24	1.26316	1.3
91.5	25	1.31579	1.3
91.6	24	1.26316	1.3
91.7	25	1.31579	1.3
91.8	26	1.36842	1.4
91.9	25	1.31579	1.5
92	28	1.47368	1.6
92.1	30	1.57895	1.8
92.2	33	1.73684	2
92.3	37	1.94737	2.3
92.4	42	2.21053	2.5
92.5	53	2.78947	2.3
92.6	45	2.36842	1.9
92.7	34	1.78947	1.7
92.8	32	1.68421	1.6
92.9	31	1.63158	1.5
93	27	1.42105	1.5
93.1	29	1.52632	1.5
93.2	27	1.42105	1.4
93.3	27	1.42105	1.3
93.4	23	1.21053	1.2
93.5	24	1.26316	1.3
93.6	24	1.26316	1.3
93.7	25	1.31579	1.3
93.8	27	1.42105	1.3
93.9	24	1.26316	1.3
94	25	1.31579	1.4
94.1	26	1.36842	1.4
94.2	27	1.42105	1.4
94.3	28	1.47368	1.4
94.4	26	1.36842	1.4
94.5	27	1.42105	1.5
94.6	28	1.47368	1.7
94.7	31	1.63158	2
94.8	38	2	2.3
94.9	47	2.47368	2.4
95	47	2.47368	2.2
95.1	41	2.15789	1.9
95.2	35	1.84211	1.7
95.3	34	1.78947	1.6
95.4	27	1.42105	1.5
95.5	30	1.57895	1.5
95.6	26	1.36842	1.5
95.7	27	1.42105	1.4
95.8	30	1.57895	1.3
95.9	24	1.26316	1.2
96	21	1.10526	1.2
96.1	24	1.26316	1.2
96.2	24	1.26316	1.2
96.3	22	1.15789	1.3
96.4	22	1.15789	1.3
96.5	29	1.52632	1.4
96.6	25	1.31579	1.3
96.7	25	1.31579	1.3
96.8	23	1.21053	1.3
96.9	27	1.42105	1.4
97	26	1.36842	1.5
97.1	28	1.47368	1.9
97.2	33	1.73684	2.3
97.3	47	2.47368	2.5
97.4	51	2.68421	2.4
97.5	46	2.42105	2.1
97.6	40	2.10526	1.8
97.7	32	1.68421	1.6
97.8	31	1.63158	1.5
97.9	30	1.57895	1.4
98	25	1.31579	1.3
98.1	24	1.26316	1.2
98.2	24	1.26316	1.2
98.3	23	1.21053	1.3
98.4	24	1.26316	1.4
98.5	25	1.31579	1.4
98.6	28	1.47368	1.4
98.7	24	1.26316	1.4
98.8	28	1.47368	1.5
98.9	25	1.31579	1.4
99	30	1.57895	1.5
99.1	24	1.26316	1.4
99.2	29	1.52632	1.5
99.3	27	1.42105	1.4
99.4	27	1.42105	1.4
99.5	27	1.42105	1.5
99.6	28	1.47368	1.8
99.7	32	1.68421	2.1
99.8	45	2.36842	2.3
99.9	45	2.36842	2
100	39	2.05263	1.8
100.1	32	1.68421	1.6
100.2	30	1.57895	1.4
100.3	27	1.42105	1.4
100.4	25	1.31579	1.4
100.5	28	1.47368	1.4
100.6	26	1.36842	1.4
100.7	26	1.36842	1.5
100.8	27	1.42105	1.5
100.9	30	1.57895	1.5
101	30	1.57895	1.4
101.1	26	1.36842	1.4
101.2	25	1.31579	1.4
101.3	27	1.42105	1.4
101.4	28	1.47368	1.5
101.5	26	1.36842	1.5
101.6	29	1.52632	1.5
101.7	29	1.52632	1.5
101.8	28	1.47368	1.5
101.9	30	1.57895	1.5
102	29	1.52632	1.5
102.1	28	1.47368	1.5
102.2	27	1.42105	1.6
102.3	30	1.57895	1.7
102.4	33	1.73684	1.9
102.5	35	1.84211	2
102.6	38	2	2.1
102.7	39	2.05263	2
102.8	41	2.15789	1.9
102.9	35	1.84211	1.7
103	32	1.68421	1.6
103.1	30	1.57895	1.6
103.2	29	1.52632	1.6
103.3	31	1.63158	1.5
103.4	29	1.52632	1.5
103.5	28	1.47368	1.5
103.6	29	1.52632	1.5
103.7	27	1.42105	1.4
103.8	28	1.47368	1.4
103.9	27	1.42105	1.3
104	23	1.21053	1.3
104.1	25	1.31579	1.3
104.2	24	1.26316	1.2
104.3	23	1.21053	1.2
104.4	22	1.15789	1.2
104.5	23	1.21053	1.4
104.6	25	1.31579	1.5
104.7	29	1.52632	1.9
104.8	33	1.73684	2.1
104.9	45	2.36842	2.2
105	43	2.26316	2
105.1	36	1.89474	1.8
105.2	34	1.78947	1.8
105.3	34	1.78947	1.7
105.4	32	1.68421	1.6
105.5	32	1.68421	1.6
105.6	30	1.57895	1.6
105.7	30	1.57895	1.6
105.8	33	1.73684	1.6
105.9	28	1.47368	1.5
106	32	1.68421	1.6
106.1	28	1.47368	1.5
106.2	29	1.52632	1.4
106.3	27	1.42105	1.4
106.4	25	1.31579	1.4
106.5	29	1.52632	1.6
106.6	28	1.47368	1.6
106.7	33	1.73684	1.7
106.8	30	1.57895	1.6
106.9	33	1.73684	1.7
107	31	1.63158	1.7
107.1	34	1.78947	1.7
107.2	31	1.63158	1.6
107.3	31	1.63158	1.6
107.4	29	1.52632	1.8
107.5	33	1.73684	2
107.6	42	2.21053	2
107.7	39	2.05263	1.8
107.8	34	1.78947	1.6
107.9	32	1.68421	1.5
108	27	1.42105	1.3
108.1	26	1.36842	1.3
108.2	23	1.21053	1.4
108.3	27	1.42105	1.5
108.4	30	1.57895	1.6
108.5	30	1.57895	1.7
108.6	31	1.63158	1.8
108.7	34	1.78947	1.8
108.8	36	1.89474	1.8
108.9	33	1.73684	1.8
109	33	1.73684	1.8
109.1	37	1.94737	1.7
109.2	30	1.57895	1.6
109.3	30	1.57895	1.6
109.4	29	1.52632	1.4
109.5	31	1.63158	1.4
109.6	22	1.15789	1.3
109.7	24	1.26316	1.2
109.8	26	1.36842	1.3
109.9	20	1.05263	1.2
110	26	1.36842	1.3
110.1	24	1.26316	1.4
110.2	24	1.26316	1.4
110.3	29	1.52632	1.5
110.4	28	1.47368	1.6
110.5	31	1.63158	1.6
110.6	31	1.63158	1.6
110.7	30	1.57895	1.7
110.8	31	1.63158	1.9
110.9	35	1.84211	2
111	40	2.10526	2.1
111.1	41	2.15789	2.1
111.2	39	2.05263	1.8
111.3	37	1.94737	1.6
111.4	28	1.47368	1.4
111.5	26	1.36842	1.3
111.6	26	1.36842	1.3
111.7	24	1.26316	1.3
111.8	23	1.21053	1.2
111.9	25	1.31579	1.2
112	21	1.10526	1.2
112.1	23	1.21053	1.2
112.2	22	1.15789	1.2
112.3	21	1.10526	1.3
112.4	25	1.31579	1.4
112.5	28	1.47368	1.5
112.6	29	1.52632	1.5
112.7	28	1.47368	1.8
112.8	30	1.57895	2.1
112.9	42	2.21053	2.2
113	46	2.42105	2
113.1	39	2.05263	1.8
113.2	31	1.63158	1.6
113.3	31	1.63158	1.5
113.4	28	1.47368	1.4
113.5	26	1.36842	1.4
113.6	26	1.36842	1.4
113.7	26	1.36842	1.3
113.8	25	1.31579	1.2
113.9	24	1.26316	1.2
114	22	1.15789	1.2
114.1	25	1.31579	1.2
114.2	21	1.10526	1.3
114.3	24	1.26316	1.4
114.4	27	1.42105	1.4
114.5	29	1.52632	1.4
114.6	25	1.31579	1.4
114.7	26	1.36842	1.4
114.8	28	1.47368	1.4
114.9	26	1.36842	1.4
115	26	1.36842	1.5
115.1	29	1.52632	1.7
115.2	28	1.47368	2
115.3	42	2.21053	2.2
115.4	44	2.31579	2
115.5	38	2	1.8
115.6	33	1.73684	1.6
115.7	31	1.63158	1.6
115.8	28	1.47368	1.5
115.9	31	1.63158	1.5
116	29	1.52632	1.5
116.1	27	1.42105	1.4
116.2	27	1.42105	1.4
116.3	25	1.31579	1.3
116.4	25	1.31579	1.2
116.5	23	1.21053	1.2
116.6	23	1.21053	1.3
116.7	25	1.31579	1.4
116.8	26	1.36842	1.4
116.9	26	1.36842	1.5
117	30	1.57895	1.7
117.1	32	1.68421	1.9
117.2	34	1.78947	2
117.3	41	2.15789	2
117.4	38	2	1.8
117.5	34	1.78947	1.6
117.6	31	1.63158	1.5
117.7	27	1.42105	1.4
117.8	28	1.47368	1.4
117.9	26	1.36842	1.4
118	27	1.42105	1.4
118.1	26	1.36842	1.4
118.2	27	1.42105	1.4
118.3	25	1.31579	1.4
118.4	27	1.42105	1.5
118.5	28	1.47368	1.4
118.6	29	1.52632	1.5
118.7	25	1.31579	1.4
118.8	30	1.57895	1.4
118.9	25	1.31579	1.3
119	26	1.36842	1.3
119.1	23	1.21053	1.3
119.2	26	1.36842	1.4
119.3	27	1.42105	1.3
119.4	24	1.26316	1.3
119.5	23	1.21053	1.4
119.6	28	1.47368	1.5
119.7	26	1.36842	1.5
119.8	31	1.63158	1.7
119.9	31	1.63158	2
120	37	1.94737	2.2
120.1	45	2.36842	2.2
120.2	43	2.26316	1.9
120.3	35	1.84211	1.6
120.4	28	1.47368	1.5
120.5	30	1.57895	1.6
120.6	29	1.52632	1.5
120.7	32	1.68421	1.5
120.8	25	1.31579	1.3
120.9	26	1.36842	1.3
121	23	1.21053	1.3
121.1	26	1.36842	1.3
121.2	23	1.21053	1.2
121.3	23	1.21053	1.3
121.4	24	1.26316	1.3
121.5	25	1.31579	1.3
121.6	24	1.26316	1.3
121.7	25	1.31579	1.3
121.8	26	1.36842	1.3
121.9	25	1.31579	1.3
122	23	1.21053	1.4
122.1	25	1.31579	1.4
122.2	29	1.52632	1.4
122.3	25	1.31579	1.5
122.4	28	1.47368	1.6
122.5	31	1.63158	1.9
122.6	32	1.68421	2.1
122.7	43	2.26316	2.1
122.8	43	2.26316	1.9
122.9	36	1.89474	1.6
123	29	1.52632	1.5
123.1	29	1.52632	1.4
123.2	28	1.47368	1.5
123.3	25	1.31579	1.4
123.4	30	1.57895	1.4
123.5	25	1.31579	1.4
123.6	27	1.42105	1.4
123.7	25	1.31579	1.4
123.8	27	1.42105	1.4
123.9	26	1.36842	1.4
124	25	1.31579	1.5
124.1	29	1.52632	1.8
124.2	32	1.68421	2.1
124.3	42	2.21053	2.1
124.4	44	2.31579	1.9
124.5	34	1.78947	1.6
124.6	28	1.47368	1.5
124.7	29	1.52632	1.4
124.8	28	1.47368	1.4
124.9	23	1.21053	1.4
125	31	1.63158	1.4
125.1	25	1.31579	1.3
125.2	26	1.36842	1.4
125.3	23	1.21053	1.4
125.4	30	1.57895	1.5
125.5	27	1.42105	1.4
125.6	26	1.36842	1.4
125.7	28	1.47368	1.4
125.8	27	1.42105	1.4
125.9	27	1.42105	1.4
126	25	1.31579	1.4
126.1	25	1.31579	1.4
126.2	27	1.42105	1.5
126.3	26	1.36842	1.6
126.4	30	1.57895	2
126.5	37	1.94737	2.2
126.6	46	2.42105	2
126.7	40	2.10526	1.7
126.8	29	1.52632	1.5
126.9	27	1.42105	1.5
127	30	1.57895	1.5
127.1	27	1.42105	1.4
127.2	26	1.36842	1.3
127.3	24	1.26316	1.3
127.4	25	1.31579	1.4
127.5	25	1.31579	1.4
127.6	27	1.42105	1.5
127.7	30	1.57895	1.5
127.8	27	1.42105	1.4
127.9	27	1.42105	1.5
128	25	1.31579	1.5
128.1	32	1.68421	1.5
128.2	27	1.42105	1.5
128.3	29	1.52632	1.6
128.4	32	1.68421	1.9
128.5	33	1.73684	2.1
128.6	43	2.26316	2.3
128.7	46	2.42105	2.2
128.8	43	2.26316	1.9
128.9	36	1.89474	1.6
129	30	1.57895	1.5
129.1	28	1.47368	1.4
129.2	25	1.31579	1.4
129.3	29	1.52632	1.4
129.4	26	1.36842	1.4
129.5	26	1.36842	1.4
129.6	25	1.31579	1.4
129.7	27	1.42105	1.4
129.8	28	1.47368	1.4
129.9	27	1.42105	1.3
130	24	1.26316	1.4
130.1	25	1.31579	1.4
130.2	28	1.47368	1.5
130.3	29	1.52632	1.5
130.4	28	1.47368	1.5
130.5	29	1.52632	1.8
130.6	31	1.63158	2.1
130.7	42	2.21053	2.2
130.8	46	2.42105	2.1
130.9	39	2.05263	1.8
131	34	1.78947	1.6
131.1	28	1.47368	1.5
131.2	29	1.52632	1.5
131.3	29	1.52632	1.5
131.4	28	1.47368	1.4
131.5	26	1.36842	1.4
131.6	24	1.26316	1.3
131.7	27	1.42105	1.3
131.8	24	1.26316	1.3
131.9	25	1.31579	1.3
132	25	1.31579	1.3
132.1	24	1.26316	1.3
132.2	24	1.26316	1.3
132.3	24	1.26316	1.3
132.4	24	1.26316	1.3
132.5	26	1.36842	1.3
132.6	24	1.26316	1.3
132.7	25	1.31579	1.4
132.8	26	1.36842	1.5
132.9	27	1.42105	1.6
133	32	1.68421	1.9
133.1	34	1.78947	2.1
133.2	45	2.36842	2.1
133.3	39	2.05263	1.9
133.4	38	2	1.8
133.5	31	1.63158	1.6
133.6	31	1.63158	1.5
133.7	27	1.42105	1.4
133.8	25	1.31579	1.4
133.9	28	1.47368	1.4
134	24	1.26316	1.3
134.1	26	1.36842	1.4
134.2	25	1.31579	1.4
134.3	28	1.47368	1.4
134.4	27	1.42105	1.3
134.5	24	1.26316	1.3
134.6	25	1.31579	1.3
134.7	25	1.31579	1.3
134.8	25	1.31579	1.4
134.9	25	1.31579	1.4
135	27	1.42105	1.3
135.1	26	1.36842	1.3
135.2	23	1.21053	1.3
135.3	25	1.31579	1.4
135.4	26	1.36842	1.4
135.5	27	1.42105	1.4
135.6	25	1.31579	1.3
135.7	26	1.36842	1.4
135.8	23	1.21053	1.5
135.9	28	1.47368	1.6
136	32	1.68421	1.7
136.1	32	1.68421	1.7
136.2	34	1.78947	1.6
136.3	30	1.57895	1.5
136.4	29	1.52632	1.5
136.5	27	1.42105	1.4
136.6	27	1.42105	1.5
136.7	27	1.42105	1.5
136.8	29	1.52632	1.5
136.9	27	1.42105	1.7
137	31	1.63158	1.9
137.1	38	2	1.9
137.2	38	2	1.7
137.3	31	1.63158	1.5
137.4	27	1.42105	1.4
137.5	27	1.42105	1.4
137.6	25	1.31579	1.4
137.7	28	1.47368	1.4
137.8	26	1.36842	1.4
137.9	26	1.36842	1.4
138	27	1.42105	1.4
138.1	25	1.31579	1.4
138.2	30	1.57895	1.4
138.3	26	1.36842	1.3
138.4	24	1.26316	1.4
138.5	26	1.36842	1.5
138.6	28	1.47368	1.5
138.7	31	1.63158	1.5
138.8	28	1.47368	1.5
138.9	28	1.47368	1.5
139	27	1.42105	1.4
139.1	28	1.47368	1.4
139.2	24	1.26316	1.3
139.3	25	1.31579	1.3
139.4	26	1.36842	1.3
139.5	23	1.21053	1.3
139.6	25	1.31579	1.4
139.7	28	1.47368	1.3
139.8	24	1.26316	1.2
139.9	24	1.26316	1.3
140	23	1.21053	1.3
140.1	28	1.47368	1.4
140.2	25	1.31579	1.3
140.3	24	1.26316	1.4
140.4	26	1.36842	1.7
140.5	30	1.57895	2
140.6	39	2.05263	2.1
140.7	44	2.31579	1.9
140.8	34	1.78947	1.6
140.9	29	1.52632	1.5
141	27	1.42105	1.5
141.1	29	1.52632	1.5
141.2	28	1.47368	1.4
141.3	26	1.36842	1.3
141.4	24	1.26316	1.3
141.5	24	1.26316	1.3
141.6	27	1.42105	1.3
141.7	24	1.26316	1.3
141.8	24	1.26316	1.3
141.9	26	1.36842	1.4
142	26	1.36842	1.4
142.1	27	1.42105	1.4
142.2	26	1.36842	1.4
142.3	27	1.42105	1.4
142.4	26	1.36842	1.4
142.5	25	1.31579	1.4
142.6	28	1.47368	1.4
142.7	26	1.36842	1.4
142.8	25	1.31579	1.5
142.9	28	1.47368	1.5
143	31	1.63158	1.6
143.1	29	1.52632	1.5
143.2	29	1.52632	1.6
143.3	30	1.57895	1.6
143.4	33	1.73684	1.8
143.5	31	1.63158	1.9
143.6	38	2	2
143.7	42	2.21053	1.8
143.8	32	1.68421	1.6
143.9	29	1.52632	1.4
144	28	1.47368	1.4
144.1	25	1.31579	1.3
144.2	25	1.31579	1.2
144.3	23	1.21053	1.2
144.4	22	1.15789	1.2
144.5	21	1.10526	1.2
144.6	24	1.26316	1.2
144.7	23	1.21053	1.2
144.8	23	1.21053	1.2
144.9	21	1.10526	1.3
145	24	1.26316	1.4
145.1	28	1.47368	1.4
145.2	27	1.42105	1.5
145.3	25	1.31579	1.8
145.4	34	1.78947	2.1
145.5	45	2.36842	2.1
145.6	38	2	1.8
145.7	34	1.78947	1.7
145.8	32	1.68421	1.5
145.9	31	1.63158	1.5
146	25	1.31579	1.4
146.1	29	1.52632	1.4
146.2	26	1.36842	1.4
146.3	25	1.31579	1.4
146.4	28	1.47368	1.5
146.5	27	1.42105	1.4
146.6	28	1.47368	1.4
146.7	27	1.42105	1.3
146.8	23	1.21053	1.3
146.9	26	1.36842	1.3
147	24	1.26316	1.2
147.1	23	1.21053	1.2
147.2	23	1.21053	1.3
147.3	25	1.31579	1.4
147.4	24	1.26316	1.4
147.5	28	1.47368	1.5
147.6	28	1.47368	1.5
147.7	29	1.52632	1.6
147.8	31	1.63158	1.6
147.9	30	1.57895	1.7
148	33	1.73684	2
148.1	36	1.89474	2.2
148.2	45	2.36842	2.2
148.3	42	2.21053	2
148.4	37	1.94737	1.7
148.5	33	1.73684	1.6
148.6	29	1.52632	1.5
148.7	28	1.47368	1.4
148.8	28	1.47368	1.3
148.9	21	1.10526	1.2
149	26	1.36842	1.3
149.1	23	1.21053	1.3
149.2	24	1.26316	1.3
149.3	25	1.31579	1.4
149.4	27	1.42105	1.4
149.5	27	1.42105	1.4
149.6	27	1.42105	1.4
149.7	24	1.26316	1.4
149.8	27	1.42105	1.4
149.9	28	1.47368	1.4
150	23	1.21053	1.4
150.1	29	1.52632	1.6
150.2	29	1.52632	1.7
150.3	33	1.73684	1.7
150.4	34	1.78947	1.8
150.5	31	1.63158	2
150.6	37	1.94737	2.3
150.7	46	2.42105	2.2
150.8	46	2.42105	2.1
150.9	36	1.89474	1.8
151	36	1.89474	1.7
151.1	31	1.63158	1.6
151.2	30	1.57895	1.5
151.3	30	1.57895	1.4
151.4	24	1.26316	1.4
151.5	27	1.42105	1.5
151.6	31	1.63158	1.5
151.7	27	1.42105	1.4
151.8	26	1.36842	1.4
151.9	26	1.36842	1.4
152	27	1.42105	1.4
152.1	26	1.36842	1.4
152.2	26	1.36842	1.5
152.3	28	1.47368	1.6
152.4	31	1.63158	1.6
152.5	30	1.57895	1.8
152.6	31	1.63158	2.1
152.7	43	2.26316	2.2
152.8	44	2.31579	2.1
152.9	39	2.05263	1.9
153	36	1.89474	1.7
153.1	32	1.68421	1.5
153.2	29	1.52632	1.5
153.3	26	1.36842	1.5
153.4	28	1.47368	1.4
153.5	29	1.52632	1.4
153.6	23	1.21053	1.3
153.7	25	1.31579	1.3
153.8	24	1.26316	1.4
153.9	25	1.31579	1.4
154	29	1.52632	1.5
154.1	27	1.42105	1.5
154.2	28	1.47368	1.5
154.3	28	1.47368	1.7
154.4	32	1.68421	1.8
154.5	35	1.84211	2
154.6	37	1.94737	2.1
154.7	42	2.21053	2.1
154.8	40	2.10526	2
154.9	37	1.94737	1.9
155	35	1.84211	1.8
155.1	35	1.84211	1.6
155.2	30	1.57895	1.5
155.3	29	1.52632	1.4
155.4	26	1.36842	1.4
155.5	27	1.42105	1.5
155.6	27	1.42105	1.6
155.7	29	1.52632	1.7
155.8	34	1.78947	1.7
155.9	34	1.78947	1.6
156	30	1.57895	1.6
156.1	30	1.57895	1.5
156.2	30	1.57895	1.5
156.3	28	1.47368	1.5
156.4	29	1.52632	1.4
156.5	28	1.47368	1.5
156.6	25	1.31579	1.5
156.7	30	1.57895	1.5
156.8	28	1.47368	1.5
156.9	29	1.52632	1.6
157	30	1.57895	1.7
157.1	30	1.57895	1.9
157.2	35	1.84211	2.1
157.3	45	2.36842	2.1
157.4	40	2.10526	1.9
157.5	35	1.84211	1.7
157.6	33	1.73684	1.6
157.7	29	1.52632	1.4
157.8	27	1.42105	1.4
157.9	25	1.31579	1.4
158	27	1.42105	1.4
158.1	25	1.31579	1.3
158.2	26	1.36842	1.3
158.3	24	1.26316	1.3
158.4	23	1.21053	1.3
158.5	26	1.36842	1.4
158.6	27	1.42105	1.4
158.7	26	1.36842	1.4
158.8	29	1.52632	1.4
158.9	25	1.31579	1.3
159	24	1.26316	1.3
159.1	25	1.31579	1.4
159.2	26	1.36842	1.6
159.3	29	1.52632	1.8
159.4	34	1.78947	2
159.5	38	2	2.2
159.6	44	2.31579	2.3
159.7	45	2.36842	2.1
159.8	40	2.10526	1.8
159.9	33	1.73684	1.6
160	32	1.68421	1.5
160.1	28	1.47368	1.4
160.2	23	1.21053	1.3
160.3	27	1.42105	1.4
160.4	25	1.31579	1.4
160.5	26	1.36842	1.4
160.6	27	1.42105	1.5
160.7	27	1.42105	1.4
160.8	29	1.52632	1.4
160.9	25	1.31579	1.4
161	25	1.31579	1.4
161.1	29	1.52632	1.5
161.2	27	1.42105	1.5
161.3	30	1.57895	1.5
161.4	26	1.36842	1.5
161.5	28	1.47368	1.5
161.6	29	1.52632	1.6
161.7	30	1.57895	1.8
161.8	33	1.73684	2
161.9	38	2	2.2
162	44	2.31579	2.2
162.1	44	2.31579	2
162.2	38	2	1.8
162.3	33	1.73684	1.6
162.4	30	1.57895	1.5
162.5	26	1.36842	1.4
162.6	29	1.52632	1.4
162.7	25	1.31579	1.3
162.8	23	1.21053	1.3
162.9	24	1.26316	1.3
163	25	1.31579	1.3
163.1	24	1.26316	1.3
163.2	24	1.26316	1.3
163.3	26	1.36842	1.4
163.4	25	1.31579	1.4
163.5	28	1.47368	1.4
163.6	25	1.31579	1.4
163.7	29	1.52632	1.5
163.8	27	1.42105	1.5
163.9	28	1.47368	1.5
164	28	1.47368	1.5
164.1	28	1.47368	1.5
164.2	28	1.47368	1.5
164.3	31	1.63158	1.7
164.4	29	1.52632	1.9
164.5	35	1.84211	2.2
164.6	46	2.42105	2.2
164.7	42	2.21053	2
164.8	38	2	1.8
164.9	32	1.68421	1.6
165	30	1.57895	1.5
165.1	28	1.47368	1.5
165.2	28	1.47368	1.5
165.3	29	1.52632	1.6
165.4	30	1.57895	1.6
165.5	31	1.63158	1.6
165.6	29	1.52632	1.5
165.7	29	1.52632	1.5
165.8	28	1.47368	1.5
165.9	28	1.47368	1.6
166	32	1.68421	1.7
166.1	31	1.63158	2
166.2	35	1.84211	2.2
166.3	46	2.42105	2.2
166.4	43	2.26316	2
166.5	36	1.89474	1.8
166.6	36	1.89474	1.6
166.7	33	1.73684	1.4
166.8	23	1.21053	1.3
166.9	24	1.26316	1.3
167	27	1.42105	1.4
167.1	24	1.26316	1.4
167.2	26	1.36842	1.4
167.3	28	1.47368	1.5
167.4	27	1.42105	1.5
167.5	28	1.47368	1.5
167.6	30	1.57895	1.5
167.7	27	1.42105	1.4
167.8	26	1.36842	1.4
167.9	27	1.42105	1.5
168	29	1.52632	1.6
168.1	30	1.57895	1.5
168.2	30	1.57895	1.5
168.3	28	1.47368	1.5
168.4	28	1.47368	1.5
168.5	28	1.47368	1.5
168.6	27	1.42105	1.6
168.7	31	1.63158	1.7
168.8	32	1.68421	1.8
168.9	35	1.84211	2
169	38	2	2.2
169.1	39	2.05263	2.4
169.2	47	2.47368	2.4
169.3	48	2.52632	2.1
169.4	40	2.10526	1.9
169.5	34	1.78947	1.7
169.6	33	1.73684	1.6
169.7	32	1.68421	1.6
169.8	29	1.52632	1.6
169.9	29	1.52632	1.6
170	31	1.63158	1.5
170.1	29	1.52632	1.5
170.2	28	1.47368	1.4
170.3	27	1.42105	1.4
170.4	26	1.36842	1.3
170.5	25	1.31579	1.4
170.6	25	1.31579	1.4
170.7	28	1.47368	1.4
170.8	24	1.26316	1.4
170.9	27	1.42105	1.4
171	27	1.42105	1.5
171.1	28	1.47368	1.7
171.2	29	1.52632	2.2
171.3	41	2.15789	2.5
171.4	55	2.89474	2.4
171.5	45	2.36842	2
171.6	34	1.78947	1.8
171.7	34	1.78947	1.6
171.8	34	1.78947	1.5
171.9	26	1.36842	1.4
172	27	1.42105	1.4
172.1	25	1.31579	1.3
172.2	27	1.42105	1.3
172.3	24	1.26316	1.3
172.4	25	1.31579	1.3
172.5	23	1.21053	1.3
172.6	27	1.42105	1.4
172.7	25	1.31579	1.5
172.8	30	1.57895	1.5
172.9	29	1.52632	1.6
173	29	1.52632	1.8
173.1	33	1.73684	2.2
173.2	41	2.15789	2.3
173.3	52	2.73684	2.2
173.4	38	2	1.9
173.5	38	2	1.7
173.6	30	1.57895	1.5
173.7	30	1.57895	1.5
173.8	27	1.42105	1.4
173.9	26	1.36842	1.4
174	27	1.42105	1.4
174.1	25	1.31579	1.4
174.2	26	1.36842	1.4
174.3	30	1.57895	1.4
174.4	24	1.26316	1.3
174.5	26	1.36842	1.4
174.6	26	1.36842	1.4
174.7	26	1.36842	1.5
174.8	30	1.57895	1.4
174.9	27	1.42105	1.4
175	25	1.31579	1.4
175.1	28	1.47368	1.5
175.2	29	1.52632	1.4
175.3	26	1.36842	1.5
175.4	27	1.42105	1.6
175.5	31	1.63158	1.7
175.6	34	1.78947	1.6
175.7	31	1.63158	1.6
175.8	28	1.47368	1.6
175.9	31	1.63158	1.9
176	34	1.78947	2.1
176.1	46	2.42105	2.2
176.2	41	2.15789	1.9
176.3	36	1.89474	1.7
176.4	30	1.57895	1.6
176.5	31	1.63158	1.5
176.6	28	1.47368	1.4
176.7	27	1.42105	1.3
176.8	26	1.36842	1.3
176.9	22	1.15789	1.2
177	25	1.31579	1.3
177.1	24	1.26316	1.3
177.2	24	1.26316	1.2
177.3	24	1.26316	1.2
177.4	22	1.15789	1.3
177.5	25	1.31579	1.5
177.6	27	1.42105	1.6
177.7	33	1.73684	1.8
177.8	34	1.78947	1.9
177.9	36	1.89474	2.1
178	38	2	2.2
178.1	43	2.26316	2.4
178.2	46	2.42105	2.3
178.3	47	2.47368	2.1
178.4	39	2.05263	1.8
178.5	35	1.84211	1.7
178.6	31	1.63158	1.5
178.7	29	1.52632	1.4
178.8	24	1.26316	1.3
178.9	26	1.36842	1.4
179	26	1.36842	1.4
179.1	28	1.47368	1.4
179.2	24	1.26316	1.4
179.3	26	1.36842	1.4
179.4	27	1.42105	1.4
179.5	26	1.36842	1.5
179.6	29	1.52632	1.6
179.7	30	1.57895	1.6
179.8	32	1.68421	1.6
179.9	28	1.47368	1.6
180	32	1.68421	1.8
