# Supplementary material for: A Deterministic Model Predicts the Properties of Stochastic Calcium Oscillations in Airway Smooth Muscle Cells
Source: PLoS Comput Biol. 2014 Aug 14;10(8):e1003783. doi: 10.1371/journal.pcbi.1003783 (PMC4133161; doi:10.1371/journal.pcbi.1003783)
Supplement: Dataset S1 — ASMC calcium fluorescence trace data. The data files are in Excel format and compressed in a zip file. Each Excel file has a name showing their information. For example, “S2_SMC6_MCh200nM” means data are from ASMC No. 6 in lung slice No. 2 by using 200 nM MCh. In each file, there are four columns which represent (from left to right) time(s), fluorescence intensity, and average . (ZIP) [file pcbi.1003783.s001.zip › S2_SMC9_MCh200nM.xlsx]

## Sheet: Sheet1
0	14	1	1
0.1	14	1	0.9
0.2	12	0.857143	0.9
0.3	12	0.857143	0.9
0.4	13	0.928571	1
0.5	14	1	1
0.6	15	1.07143	1
0.7	13	0.928571	1
0.8	14	1	1
0.9	14	1	1
1	13	0.928571	1
1.1	14	1	1
1.2	15	1.07143	1
1.3	14	1	1
1.4	14	1	1
1.5	15	1.07143	1
1.6	13	0.928571	1
1.7	15	1.07143	1
1.8	14	1	1
1.9	14	1	1
2	14	1	1
2.1	15	1.07143	1
2.2	15	1.07143	1
2.3	13	0.928571	1
2.4	14	1	1
2.5	14	1	1
2.6	15	1.07143	1
2.7	15	1.07143	1
2.8	14	1	1
2.9	14	1	1
3	14	1	1
3.1	16	1.14286	1.1
3.2	14	1	1
3.3	16	1.14286	1
3.4	14	1	1
3.5	13	0.928571	1
3.6	13	0.928571	1
3.7	16	1.14286	1
3.8	15	1.07143	1
3.9	12	0.857143	1
4	13	0.928571	1
4.1	15	1.07143	1
4.2	14	1	1
4.3	15	1.07143	1.1
4.4	15	1.07143	1
4.5	15	1.07143	1
4.6	13	0.928571	1
4.7	14	1	1.1
4.8	16	1.14286	1.1
4.9	16	1.14286	1
5	14	1	1.1
5.1	14	1	1.2
5.2	18	1.28571	1.2
5.3	18	1.28571	1.1
5.4	13	0.928571	1
5.5	15	1.07143	1.1
5.6	16	1.14286	1
5.7	14	1	1
5.8	14	1	1
5.9	13	0.928571	1
6	15	1.07143	1
6.1	15	1.07143	1
6.2	14	1	1
6.3	13	0.928571	1
6.4	15	1.07143	1
6.5	14	1	1
6.6	14	1	1
6.7	15	1.07143	1.1
6.8	15	1.07143	1
6.9	16	1.14286	1.1
7	13	0.928571	1.1
7.1	16	1.14286	1.1
7.2	16	1.14286	1
7.3	15	1.07143	1
7.4	13	0.928571	1
7.5	16	1.14286	1.1
7.6	15	1.07143	1.1
7.7	16	1.14286	1
7.8	14	1	1
7.9	14	1	1.1
8	16	1.14286	1.1
8.1	15	1.07143	1
8.2	15	1.07143	1
8.3	13	0.928571	1
8.4	14	1	1
8.5	13	0.928571	1
8.6	16	1.14286	1.1
8.7	14	1	1
8.8	16	1.14286	1.1
8.9	14	1	1
9	15	1.07143	1.1
9.1	14	1	1.1
9.2	16	1.14286	1
9.3	16	1.14286	1
9.4	12	0.857143	1
9.5	16	1.14286	1.1
9.6	16	1.14286	1.1
9.7	14	1	1.1
9.8	15	1.07143	1.1
9.9	16	1.14286	1.1
10	16	1.14286	1.1
10.1	15	1.07143	1
10.2	15	1.07143	1
10.3	13	0.928571	1.1
10.4	15	1.07143	1
10.5	17	1.21429	1.1
10.6	12	0.857143	1.1
10.7	18	1.28571	1.1
10.8	15	1.07143	1
10.9	15	1.07143	1
11	13	0.928571	1
11.1	15	1.07143	1
11.2	13	0.928571	1
11.3	15	1.07143	1
11.4	14	1	1
11.5	14	1	1.1
11.6	15	1.07143	1
11.7	16	1.14286	1.1
11.8	13	0.928571	1
11.9	17	1.21429	1
12	14	1	1
12.1	13	0.928571	1
12.2	15	1.07143	1
12.3	14	1	1.1
12.4	14	1	1.2
12.5	19	1.35714	1.2
12.6	16	1.14286	1.1
12.7	15	1.07143	1.1
12.8	15	1.07143	1.1
12.9	16	1.14286	1.1
13	16	1.14286	1
13.1	14	1	1
13.2	13	0.928571	1.1
13.3	16	1.14286	1.1
13.4	17	1.21429	1.1
13.5	15	1.07143	1
13.6	14	1	1
13.7	14	1	1
13.8	16	1.14286	1
13.9	13	0.928571	1
14	15	1.07143	1.1
14.1	15	1.07143	1.1
14.2	17	1.21429	1.1
14.3	14	1	1
14.4	15	1.07143	1.1
14.5	12	0.857143	1.1
14.6	18	1.28571	1.2
14.7	17	1.21429	1.1
14.8	16	1.14286	1.1
14.9	15	1.07143	1
15	14	1	1.1
15.1	15	1.07143	1.1
15.2	16	1.14286	1.1
15.3	15	1.07143	1.1
15.4	15	1.07143	1.1
15.5	16	1.14286	1.1
15.6	16	1.14286	1.1
15.7	15	1.07143	1.1
15.8	16	1.14286	1.1
15.9	17	1.21429	1.1
16	13	0.928571	1
16.1	15	1.07143	1
16.2	15	1.07143	1
16.3	13	0.928571	1
16.4	13	0.928571	1
16.5	15	1.07143	1
16.6	15	1.07143	1
16.7	13	0.928571	1
16.8	14	1	1.1
16.9	15	1.07143	1.1
17	16	1.14286	1.1
17.1	16	1.14286	1
17.2	14	1	1
17.3	12	0.857143	1
17.4	15	1.07143	1
17.5	14	1	1
17.6	14	1	1
17.7	12	0.857143	1
17.8	14	1	1
17.9	14	1	1
18	15	1.07143	1.1
18.1	14	1	1.1
18.2	16	1.14286	1.1
18.3	16	1.14286	1
18.4	14	1	1
18.5	14	1	1.1
18.6	16	1.14286	1.1
18.7	16	1.14286	1
18.8	15	1.07143	1
18.9	13	0.928571	1
19	14	1	1.1
19.1	17	1.21429	1.2
19.2	16	1.14286	1.1
19.3	17	1.21429	1.1
19.4	15	1.07143	1.1
19.5	16	1.14286	1
19.6	14	1	0.9
19.7	13	0.928571	0.9
19.8	12	0.857143	1
19.9	12	0.857143	1
20	17	1.21429	1.2
20.1	15	1.07143	1.2
20.2	17	1.21429	1.1
20.3	17	1.21429	1.1
20.4	14	1	1.1
20.5	16	1.14286	1.1
20.6	15	1.07143	1
20.7	15	1.07143	1
20.8	14	1	1.1
20.9	15	1.07143	1
21	16	1.14286	1
21.1	13	0.928571	1
21.2	13	0.928571	1.1
21.3	17	1.21429	1.1
21.4	16	1.14286	1.1
21.5	15	1.07143	1.1
21.6	17	1.21429	1.1
21.7	14	1	1
21.8	14	1	1
21.9	14	1	1
22	13	0.928571	1
22.1	16	1.14286	1.1
22.2	15	1.07143	1.1
22.3	15	1.07143	1.1
22.4	17	1.21429	1.2
22.5	15	1.07143	1.1
22.6	18	1.28571	1.2
22.7	15	1.07143	1.1
22.8	16	1.14286	1.2
22.9	17	1.21429	1.2
23	17	1.21429	1.1
23.1	15	1.07143	1
23.2	14	1	1
23.3	14	1	1
23.4	15	1.07143	1
23.5	13	0.928571	1.1
23.6	16	1.14286	1.1
23.7	17	1.21429	1.1
23.8	15	1.07143	1.1
23.9	16	1.14286	1.1
24	14	1	1.1
24.1	15	1.07143	1.1
24.2	16	1.14286	1.1
24.3	14	1	1.1
24.4	16	1.14286	1.2
24.5	16	1.14286	1.2
24.6	18	1.28571	1.2
24.7	17	1.21429	1.1
24.8	15	1.07143	1.1
24.9	16	1.14286	1.1
25	15	1.07143	1.1
25.1	15	1.07143	1.1
25.2	17	1.21429	1.2
25.3	15	1.07143	1.1
25.4	18	1.28571	1.1
25.5	15	1.07143	1.1
25.6	15	1.07143	1.1
25.7	16	1.14286	1.1
25.8	16	1.14286	1.1
25.9	15	1.07143	1.1
26	14	1	1.1
26.1	18	1.28571	1.1
26.2	15	1.07143	1.1
26.3	15	1.07143	1.1
26.4	16	1.14286	1.1
26.5	15	1.07143	1.1
26.6	16	1.14286	1.1
26.7	15	1.07143	1.1
26.8	16	1.14286	1.1
26.9	15	1.07143	1.1
27	17	1.21429	1.2
27.1	14	1	1.1
27.2	18	1.28571	1.1
27.3	15	1.07143	1.1
27.4	15	1.07143	1
27.5	16	1.14286	1.1
27.6	13	0.928571	1.2
27.7	18	1.28571	1.2
27.8	18	1.28571	1.2
27.9	15	1.07143	1.2
28	19	1.35714	1.1
28.1	15	1.07143	1
28.2	14	1	1
28.3	14	1	1.1
28.4	16	1.14286	1.2
28.5	17	1.21429	1.1
28.6	16	1.14286	1
28.7	15	1.07143	1
28.8	13	0.928571	1
28.9	14	1	1
29	15	1.07143	1
29.1	15	1.07143	1
29.2	14	1	1.1
29.3	15	1.07143	1.1
29.4	17	1.21429	1.2
29.5	16	1.14286	1.1
29.6	17	1.21429	1.1
29.7	15	1.07143	1.1
29.8	15	1.07143	1.1
29.9	16	1.14286	1
30	15	1.07143	1.1
30.1	13	0.928571	1.1
30.2	17	1.21429	1.2
30.3	18	1.28571	1.2
30.4	16	1.14286	1.2
30.5	17	1.21429	1.1
30.6	17	1.21429	1.1
30.7	14	1	1.1
30.8	15	1.07143	1.1
30.9	16	1.14286	1.2
31	16	1.14286	1.1
31.1	17	1.21429	1.1
31.2	14	1	1.1
31.3	16	1.14286	1.1
31.4	16	1.14286	1.2
31.5	15	1.07143	1.1
31.6	18	1.28571	1.1
31.7	15	1.07143	1.1
31.8	15	1.07143	1.1
31.9	15	1.07143	1.1
32	16	1.14286	1.2
32.1	17	1.21429	1.1
32.2	16	1.14286	1.1
32.3	15	1.07143	1.2
32.4	17	1.21429	1.2
32.5	17	1.21429	1.1
32.6	16	1.14286	1.1
32.7	15	1.07143	1.1
32.8	15	1.07143	1.1
32.9	16	1.14286	1.1
33	14	1	1.1
33.1	15	1.07143	1.2
33.2	19	1.35714	1.2
33.3	15	1.07143	1.1
33.4	17	1.21429	1.1
33.5	15	1.07143	1.1
33.6	16	1.14286	1.2
33.7	17	1.21429	1.2
33.8	16	1.14286	1.3
33.9	17	1.21429	1.3
34	20	1.42857	1.3
34.1	17	1.21429	1.1
34.2	16	1.14286	1.1
34.3	14	1	1.1
34.4	17	1.21429	1.1
34.5	14	1	1.1
34.6	15	1.07143	1.2
34.7	17	1.21429	1.3
34.8	19	1.35714	1.3
34.9	19	1.35714	1.2
35	16	1.14286	1.1
35.1	14	1	1.1
35.2	15	1.07143	1.2
35.3	17	1.21429	1.2
35.4	17	1.21429	1.2
35.5	16	1.14286	1.1
35.6	17	1.21429	1.1
35.7	15	1.07143	1.1
35.8	16	1.14286	1.2
35.9	16	1.14286	1.3
36	19	1.35714	1.3
36.1	18	1.28571	1.2
36.2	16	1.14286	1.2
36.3	15	1.07143	1.2
36.4	18	1.28571	1.2
36.5	19	1.35714	1.2
36.6	15	1.07143	1.2
36.7	17	1.21429	1.2
36.8	17	1.21429	1.2
36.9	16	1.14286	1.2
37	18	1.28571	1.2
37.1	18	1.28571	1.2
37.2	16	1.14286	1.2
37.3	17	1.21429	1.2
37.4	18	1.28571	1.1
37.5	15	1.07143	1.1
37.6	15	1.07143	1.1
37.7	18	1.28571	1.1
37.8	14	1	1.2
37.9	16	1.14286	1.3
38	20	1.42857	1.3
38.1	17	1.21429	1.3
38.2	17	1.21429	1.3
38.3	19	1.35714	1.3
38.4	20	1.42857	1.3
38.5	17	1.21429	1.2
38.6	17	1.21429	1.2
38.7	16	1.14286	1.2
38.8	17	1.21429	1.2
38.9	16	1.14286	1.2
39	16	1.14286	1.2
39.1	19	1.35714	1.2
39.2	17	1.21429	1.1
39.3	15	1.07143	1.1
39.4	15	1.07143	1.2
39.5	18	1.28571	1.2
39.6	16	1.14286	1.2
39.7	17	1.21429	1.2
39.8	16	1.14286	1.1
39.9	17	1.21429	1.2
40	15	1.07143	1.2
40.1	18	1.28571	1.2
40.2	16	1.14286	1.2
40.3	17	1.21429	1.2
40.4	18	1.28571	1.2
40.5	17	1.21429	1.2
40.6	16	1.14286	1.3
40.7	18	1.28571	1.3
40.8	19	1.35714	1.2
40.9	16	1.14286	1.2
41	16	1.14286	1.1
41.1	18	1.28571	1.2
41.2	14	1	1.2
41.3	19	1.35714	1.3
41.4	18	1.28571	1.3
41.5	19	1.35714	1.2
41.6	17	1.21429	1.2
41.7	16	1.14286	1.2
41.8	16	1.14286	1.2
41.9	19	1.35714	1.2
42	16	1.14286	1.2
42.1	17	1.21429	1.3
42.2	19	1.35714	1.3
42.3	18	1.28571	1.3
42.4	17	1.21429	1.3
42.5	19	1.35714	1.4
42.6	19	1.35714	1.3
42.7	19	1.35714	1.3
42.8	18	1.28571	1.2
42.9	17	1.21429	1.2
43	15	1.07143	1.3
43.1	20	1.42857	1.3
43.2	18	1.28571	1.2
43.3	16	1.14286	1.2
43.4	16	1.14286	1.2
43.5	18	1.28571	1.1
43.6	15	1.07143	1.1
43.7	14	1	1.2
43.8	18	1.28571	1.3
43.9	18	1.28571	1.2
44	17	1.21429	1.1
44.1	16	1.14286	1.1
44.2	15	1.07143	1.2
44.3	17	1.21429	1.2
44.4	17	1.21429	1.3
44.5	18	1.28571	1.2
44.6	18	1.28571	1.2
44.7	16	1.14286	1.2
44.8	18	1.28571	1.3
44.9	18	1.28571	1.2
45	17	1.21429	1.2
45.1	16	1.14286	1.2
45.2	17	1.21429	1.2
45.3	16	1.14286	1.2
45.4	16	1.14286	1.2
45.5	19	1.35714	1.3
45.6	17	1.21429	1.3
45.7	17	1.21429	1.3
45.8	19	1.35714	1.4
45.9	18	1.28571	1.3
46	20	1.42857	1.3
46.1	18	1.28571	1.2
46.2	17	1.21429	1.3
46.3	17	1.21429	1.2
46.4	19	1.35714	1.3
46.5	16	1.14286	1.2
46.6	18	1.28571	1.2
46.7	17	1.21429	1.2
46.8	15	1.07143	1.2
46.9	18	1.28571	1.2
47	16	1.14286	1.2
47.1	16	1.14286	1.2
47.2	18	1.28571	1.3
47.3	18	1.28571	1.3
47.4	19	1.35714	1.3
47.5	17	1.21429	1.3
47.6	17	1.21429	1.4
47.7	19	1.35714	1.4
47.8	21	1.5	1.4
47.9	17	1.21429	1.3
48	19	1.35714	1.3
48.1	18	1.28571	1.3
48.2	17	1.21429	1.3
48.3	18	1.28571	1.3
48.4	18	1.28571	1.3
48.5	20	1.42857	1.3
48.6	16	1.14286	1.2
48.7	19	1.35714	1.2
48.8	17	1.21429	1.2
48.9	16	1.14286	1.3
49	19	1.35714	1.3
49.1	18	1.28571	1.3
49.2	18	1.28571	1.3
49.3	18	1.28571	1.3
49.4	17	1.21429	1.2
49.5	19	1.35714	1.2
49.6	16	1.14286	1.1
49.7	16	1.14286	1.2
49.8	16	1.14286	1.2
49.9	19	1.35714	1.2
50	16	1.14286	1.2
50.1	17	1.21429	1.3
50.2	19	1.35714	1.3
50.3	18	1.28571	1.2
50.4	16	1.14286	1.2
50.5	17	1.21429	1.2
50.6	16	1.14286	1.2
50.7	17	1.21429	1.2
50.8	19	1.35714	1.3
50.9	16	1.14286	1.2
51	18	1.28571	1.4
51.1	18	1.28571	1.4
51.2	21	1.5	1.4
51.3	19	1.35714	1.4
51.4	18	1.28571	1.4
51.5	21	1.5	1.4
51.6	18	1.28571	1.3
51.7	19	1.35714	1.3
51.8	18	1.28571	1.3
51.9	18	1.28571	1.3
52	18	1.28571	1.3
52.1	17	1.21429	1.3
52.2	18	1.28571	1.3
52.3	19	1.35714	1.2
52.4	16	1.14286	1.2
52.5	17	1.21429	1.3
52.6	19	1.35714	1.4
52.7	19	1.35714	1.4
52.8	20	1.42857	1.3
52.9	19	1.35714	1.4
53	17	1.21429	1.4
53.1	21	1.5	1.4
53.2	19	1.35714	1.3
53.3	18	1.28571	1.3
53.4	18	1.28571	1.3
53.5	18	1.28571	1.3
53.6	17	1.21429	1.3
53.7	19	1.35714	1.3
53.8	18	1.28571	1.4
53.9	19	1.35714	1.4
54	23	1.64286	1.5
54.1	17	1.21429	1.4
54.2	21	1.5	1.5
54.3	21	1.5	1.5
54.4	20	1.42857	1.4
54.5	20	1.42857	1.4
54.6	18	1.28571	1.3
54.7	19	1.35714	1.4
54.8	19	1.35714	1.4
54.9	19	1.35714	1.3
55	19	1.35714	1.4
55.1	18	1.28571	1.4
55.2	20	1.42857	1.4
55.3	20	1.42857	1.4
55.4	20	1.42857	1.4
55.5	17	1.21429	1.4
55.6	21	1.5	1.5
55.7	19	1.35714	1.4
55.8	21	1.5	1.3
55.9	20	1.42857	1.3
56	15	1.07143	1.3
56.1	18	1.28571	1.3
56.2	21	1.5	1.4
56.3	17	1.21429	1.3
56.4	21	1.5	1.4
56.5	18	1.28571	1.3
56.6	18	1.28571	1.4
56.7	20	1.42857	1.5
56.8	21	1.5	1.5
56.9	21	1.5	1.4
57	20	1.42857	1.3
57.1	17	1.21429	1.3
57.2	16	1.14286	1.3
57.3	20	1.42857	1.4
57.4	17	1.21429	1.4
57.5	20	1.42857	1.4
57.6	20	1.42857	1.4
57.7	19	1.35714	1.3
57.8	18	1.28571	1.3
57.9	19	1.35714	1.4
58	19	1.35714	1.4
58.1	21	1.5	1.4
58.2	18	1.28571	1.3
58.3	19	1.35714	1.4
58.4	19	1.35714	1.3
58.5	19	1.35714	1.4
58.6	18	1.28571	1.4
58.7	21	1.5	1.5
58.8	19	1.35714	1.5
58.9	21	1.5	1.6
59	23	1.64286	1.6
59.1	23	1.64286	1.6
59.2	23	1.64286	1.6
59.3	20	1.42857	1.5
59.4	24	1.71429	1.5
59.5	19	1.35714	1.5
59.6	21	1.5	1.6
59.7	23	1.64286	1.6
59.8	23	1.64286	1.5
59.9	20	1.42857	1.5
60	20	1.42857	1.5
60.1	23	1.64286	1.5
60.2	19	1.35714	1.4
60.3	20	1.42857	1.4
60.4	18	1.28571	1.4
60.5	19	1.35714	1.5
60.6	23	1.64286	1.6
60.7	22	1.57143	1.7
60.8	23	1.64286	1.7
60.9	26	1.85714	1.7
61	21	1.5	1.6
61.1	25	1.78571	1.6
61.2	21	1.5	1.5
61.3	23	1.64286	1.5
61.4	21	1.5	1.5
61.5	20	1.42857	1.4
61.6	20	1.42857	1.4
61.7	20	1.42857	1.4
61.8	18	1.28571	1.5
61.9	22	1.57143	1.6
62	23	1.64286	1.7
62.1	23	1.64286	1.6
62.2	24	1.71429	1.6
62.3	22	1.57143	1.5
62.4	20	1.42857	1.5
62.5	20	1.42857	1.6
62.6	23	1.64286	1.7
62.7	25	1.78571	1.7
62.8	22	1.57143	1.6
62.9	24	1.71429	1.6
63	22	1.57143	1.7
63.1	23	1.64286	1.7
63.2	26	1.85714	1.7
63.3	24	1.71429	1.7
63.4	22	1.57143	1.8
63.5	25	1.78571	1.8
63.6	27	1.92857	1.8
63.7	24	1.71429	1.7
63.8	23	1.64286	1.9
63.9	26	1.85714	2
64	29	2.07143	2
64.1	27	1.92857	2
64.2	27	1.92857	2.1
64.3	32	2.28571	2.1
64.4	28	2	2
64.5	27	1.92857	2
64.6	28	2	1.9
64.7	27	1.92857	1.9
64.8	26	1.85714	1.7
64.9	27	1.92857	1.6
65	18	1.28571	1.5
65.1	23	1.64286	1.5
65.2	20	1.42857	1.5
65.3	20	1.42857	1.5
65.4	21	1.5	1.4
65.5	21	1.5	1.4
65.6	18	1.28571	1.5
65.7	19	1.35714	1.6
65.8	24	1.71429	1.7
65.9	24	1.71429	1.7
66	25	1.78571	1.7
66.1	23	1.64286	1.5
66.2	22	1.57143	1.5
66.3	18	1.28571	1.4
66.4	22	1.57143	1.5
66.5	19	1.35714	1.5
66.6	22	1.57143	1.5
66.7	20	1.42857	1.5
66.8	19	1.35714	1.5
66.9	23	1.64286	1.7
67	22	1.57143	1.8
67.1	26	1.85714	2
67.2	29	2.07143	2.1
67.3	29	2.07143	2.2
67.4	30	2.14286	2.3
67.5	35	2.5	2.5
67.6	33	2.35714	2.4
67.7	35	2.5	2.3
67.8	32	2.28571	2.2
67.9	30	2.14286	2.1
68	30	2.14286	2
68.1	27	1.92857	1.9
68.2	26	1.85714	1.9
68.3	25	1.78571	1.9
68.4	28	2	1.8
68.5	25	1.78571	1.7
68.6	22	1.57143	1.6
68.7	23	1.64286	1.6
68.8	23	1.64286	1.7
68.9	23	1.64286	1.7
69	24	1.71429	1.8
69.1	24	1.71429	1.8
69.2	26	1.85714	1.8
69.3	26	1.85714	1.7
69.4	22	1.57143	1.6
69.5	23	1.64286	1.6
69.6	23	1.64286	1.5
69.7	22	1.57143	1.6
69.8	19	1.35714	1.6
69.9	26	1.85714	1.6
70	21	1.5	1.6
70.1	22	1.57143	1.6
70.2	24	1.71429	1.7
70.3	23	1.64286	1.7
70.4	23	1.64286	1.7
70.5	24	1.71429	1.7
70.6	26	1.85714	1.7
70.7	22	1.57143	1.7
70.8	22	1.57143	1.7
70.9	26	1.85714	1.7
71	23	1.64286	1.7
71.1	24	1.71429	1.7
71.2	23	1.64286	1.8
71.3	25	1.78571	1.9
71.4	26	1.85714	1.9
71.5	27	1.92857	1.8
71.6	25	1.78571	1.9
71.7	25	1.78571	2.1
71.8	30	2.14286	2.3
71.9	34	2.42857	2.4
72	32	2.28571	2.3
72.1	34	2.42857	2.1
72.2	30	2.14286	1.8
72.3	24	1.71429	1.5
72.4	22	1.57143	1.5
72.5	19	1.35714	1.5
72.6	24	1.71429	1.5
72.7	21	1.5	1.5
72.8	20	1.42857	1.5
72.9	21	1.5	1.5
73	21	1.5	1.6
73.1	22	1.57143	1.8
73.2	26	1.85714	1.9
73.3	27	1.92857	2.1
73.4	28	2	2.4
73.5	33	2.35714	2.5
73.6	38	2.71429	2.8
73.7	35	2.5	2.7
73.8	43	3.07143	2.8
73.9	37	2.64286	2.7
74	39	2.78571	2.6
74.1	37	2.64286	2.4
74.2	33	2.35714	2.1
74.3	29	2.07143	1.9
74.4	25	1.78571	1.9
74.5	27	1.92857	1.8
74.6	26	1.85714	1.7
74.7	23	1.64286	1.8
74.8	24	1.71429	1.8
74.9	27	1.92857	1.8
75	24	1.71429	1.6
75.1	23	1.64286	1.5
75.2	22	1.57143	1.5
75.3	20	1.42857	1.5
75.4	22	1.57143	1.6
75.5	20	1.42857	1.6
75.6	24	1.71429	1.6
75.7	23	1.64286	1.6
75.8	21	1.5	1.6
75.9	24	1.71429	1.7
76	23	1.64286	1.8
76.1	26	1.85714	1.8
76.2	26	1.85714	1.7
76.3	23	1.64286	1.6
76.4	21	1.5	1.6
76.5	22	1.57143	1.8
76.6	26	1.85714	1.9
76.7	27	1.92857	2.2
76.8	28	2	2.7
76.9	36	2.57143	3.1
77	49	3.5	3.1
77.1	45	3.21429	2.7
77.2	37	2.64286	2.3
77.3	31	2.21429	2
77.4	30	2.14286	1.8
77.5	24	1.71429	1.6
77.6	23	1.64286	1.5
77.7	20	1.42857	1.5
77.8	21	1.5	1.5
77.9	20	1.42857	1.5
78	21	1.5	1.4
78.1	20	1.42857	1.4
78.2	18	1.28571	1.4
78.3	20	1.42857	1.4
78.4	21	1.5	1.5
78.5	18	1.28571	1.4
78.6	22	1.57143	1.5
78.7	18	1.28571	1.5
78.8	23	1.64286	1.8
78.9	21	1.5	2.2
79	33	2.35714	2.7
79.1	38	2.71429	2.9
79.2	42	3	2.8
79.3	43	3.07143	2.5
79.4	33	2.35714	2
79.5	29	2.07143	1.7
79.6	24	1.71429	1.5
79.7	19	1.35714	1.4
79.8	21	1.5	1.4
79.9	20	1.42857	1.4
80	19	1.35714	1.4
80.1	21	1.5	1.5
80.2	20	1.42857	1.5
80.3	21	1.5	1.6
80.4	24	1.71429	1.7
80.5	22	1.57143	1.7
80.6	25	1.78571	1.8
80.7	25	1.78571	1.8
80.8	25	1.78571	1.7
80.9	24	1.71429	1.6
81	22	1.57143	1.5
81.1	22	1.57143	1.5
81.2	19	1.35714	1.6
81.3	23	1.64286	1.7
81.4	25	1.78571	1.7
81.5	23	1.64286	1.5
81.6	22	1.57143	1.5
81.7	19	1.35714	1.5
81.8	21	1.5	1.6
81.9	24	1.71429	1.7
82	22	1.57143	1.7
82.1	24	1.71429	1.7
82.2	25	1.78571	1.7
82.3	22	1.57143	1.8
82.4	26	1.85714	1.9
82.5	26	1.85714	1.8
82.6	26	1.85714	1.8
82.7	25	1.78571	1.9
82.8	26	1.85714	1.9
82.9	27	1.92857	1.9
83	28	2	1.9
83.1	25	1.78571	1.9
83.2	26	1.85714	1.9
83.3	28	2	2
83.4	26	1.85714	2
83.5	30	2.14286	2
83.6	29	2.07143	2
83.7	26	1.85714	1.8
83.8	27	1.92857	1.8
83.9	22	1.57143	1.7
84	25	1.78571	1.8
84.1	24	1.71429	1.8
84.2	25	1.78571	1.7
84.3	25	1.78571	1.7
84.4	22	1.57143	1.6
84.5	23	1.64286	1.6
84.6	22	1.57143	1.5
84.7	22	1.57143	1.5
84.8	20	1.42857	1.5
84.9	19	1.35714	1.5
85	22	1.57143	1.6
85.1	21	1.5	2.2
85.2	26	1.85714	2.9
85.3	47	3.35714	3.2
85.4	50	3.57143	2.9
85.5	39	2.78571	2.5
85.6	34	2.42857	2.2
85.7	31	2.21429	2
85.8	27	1.92857	1.7
85.9	24	1.71429	1.5
86	19	1.35714	1.4
86.1	20	1.42857	1.3
86.2	18	1.28571	1.3
86.3	18	1.28571	1.4
86.4	20	1.42857	1.4
86.5	20	1.42857	1.4
86.6	19	1.35714	1.5
86.7	19	1.35714	1.5
86.8	23	1.64286	1.7
86.9	23	1.64286	1.7
87	24	1.71429	1.8
87.1	25	1.78571	1.9
87.2	27	1.92857	1.9
87.3	27	1.92857	1.9
87.4	26	1.85714	1.8
87.5	26	1.85714	1.7
87.6	24	1.71429	1.5
87.7	21	1.5	1.5
87.8	20	1.42857	1.5
87.9	21	1.5	1.5
88	22	1.57143	1.5
88.1	21	1.5	1.5
88.2	20	1.42857	1.4
88.3	20	1.42857	1.5
88.4	19	1.35714	1.5
88.5	22	1.57143	1.4
88.6	21	1.5	1.4
88.7	16	1.14286	1.4
88.8	22	1.57143	1.5
88.9	20	1.42857	1.4
89	20	1.42857	1.4
89.1	20	1.42857	1.5
89.2	20	1.42857	1.6
89.3	23	1.64286	1.9
89.4	24	1.71429	2.1
89.5	34	2.42857	2.2
89.6	30	2.14286	2.1
89.7	30	2.14286	2.1
89.8	30	2.14286	2
89.9	27	1.92857	1.9
90	26	1.85714	1.9
90.1	26	1.85714	1.9
90.2	26	1.85714	2.1
90.3	28	2	2.5
90.4	34	2.42857	2.8
90.5	43	3.07143	2.8
90.6	40	2.85714	2.5
90.7	35	2.5	2.2
90.8	32	2.28571	2.1
90.9	27	1.92857	1.9
91	30	2.14286	1.8
91.1	24	1.71429	1.6
91.2	21	1.5	1.5
91.3	21	1.5	1.5
91.4	21	1.5	1.5
91.5	21	1.5	1.5
91.6	21	1.5	1.6
91.7	23	1.64286	1.6
91.8	22	1.57143	1.6
91.9	21	1.5	1.6
92	25	1.78571	1.8
92.1	23	1.64286	1.7
92.2	26	1.85714	1.6
92.3	22	1.57143	1.5
92.4	20	1.42857	1.6
92.5	22	1.57143	1.7
92.6	25	1.78571	1.7
92.7	25	1.78571	1.6
92.8	23	1.64286	1.6
92.9	20	1.42857	1.6
93	26	1.85714	2
93.1	23	1.64286	2.5
93.2	33	2.35714	2.9
93.3	49	3.5	2.8
93.4	38	2.71429	2.4
93.5	32	2.28571	2.2
93.6	31	2.21429	2
93.7	28	2	1.8
93.8	24	1.71429	1.7
93.9	24	1.71429	1.6
94	24	1.71429	1.6
94.1	21	1.5	1.5
94.2	21	1.5	1.5
94.3	21	1.5	1.5
94.4	21	1.5	1.5
94.5	21	1.5	1.5
94.6	20	1.42857	1.5
94.7	22	1.57143	1.7
94.8	22	1.57143	1.6
94.9	26	1.85714	1.7
95	21	1.5	1.9
95.1	26	1.85714	2.1
95.2	31	2.21429	2.5
95.3	31	2.21429	3
95.4	43	3.07143	3.1
95.5	50	3.57143	2.9
95.6	39	2.78571	2.3
95.7	33	2.35714	1.9
95.8	25	1.78571	1.7
95.9	23	1.64286	1.6
96	23	1.64286	1.5
96.1	22	1.57143	1.5
96.2	18	1.28571	1.4
96.3	21	1.5	1.5
96.4	21	1.5	1.5
96.5	20	1.42857	1.5
96.6	21	1.5	1.5
96.7	20	1.42857	1.6
96.8	21	1.5	1.7
96.9	25	1.78571	1.9
97	25	1.78571	2.1
97.1	30	2.14286	2.3
97.2	34	2.42857	2.4
97.3	32	2.28571	2.4
97.4	33	2.35714	2.5
97.5	37	2.64286	2.4
97.6	35	2.5	2.2
97.7	28	2	2.1
97.8	31	2.21429	2.1
97.9	29	2.07143	2
98	27	1.92857	1.8
98.1	26	1.85714	1.8
98.2	24	1.71429	2
98.3	27	1.92857	2.2
98.4	33	2.35714	2.2
98.5	31	2.21429	2
98.6	29	2.07143	1.9
98.7	26	1.85714	1.8
98.8	25	1.78571	1.6
98.9	23	1.64286	1.5
99	19	1.35714	1.5
99.1	21	1.5	1.6
99.2	24	1.71429	1.6
99.3	21	1.5	1.6
99.4	23	1.64286	1.6
99.5	22	1.57143	1.8
99.6	23	1.64286	2
99.7	29	2.07143	2.5
99.8	34	2.42857	2.5
99.9	40	2.85714	2.4
100	31	2.21429	2.1
100.1	29	2.07143	2
100.2	28	2	1.8
100.3	25	1.78571	1.7
100.4	24	1.71429	1.9
100.5	24	1.71429	2
100.6	30	2.14286	2.2
100.7	30	2.14286	2.2
100.8	33	2.35714	2.2
100.9	30	2.14286	2.1
101	28	2	2
101.1	29	2.07143	1.9
101.2	25	1.78571	1.7
101.3	25	1.78571	1.7
101.4	22	1.57143	1.7
101.5	25	1.78571	1.6
101.6	23	1.64286	1.6
101.7	21	1.5	1.5
101.8	22	1.57143	1.5
101.9	21	1.5	1.5
102	18	1.28571	1.5
102.1	22	1.57143	1.5
102.2	22	1.57143	1.5
102.3	19	1.35714	1.5
102.4	21	1.5	1.5
102.5	22	1.57143	1.5
102.6	22	1.57143	1.7
102.7	21	1.5	1.9
102.8	27	1.92857	2.1
102.9	30	2.14286	2.2
103	31	2.21429	2.2
103.1	32	2.28571	2.2
103.2	31	2.21429	2
103.3	31	2.21429	2
103.4	24	1.71429	1.8
103.5	27	1.92857	1.8
103.6	25	1.78571	1.8
103.7	24	1.71429	1.9
103.8	27	1.92857	2
103.9	30	2.14286	2.1
104	27	1.92857	2.1
104.1	31	2.21429	2
104.2	30	2.14286	2
104.3	25	1.78571	1.8
104.4	28	2	1.8
104.5	24	1.71429	1.8
104.6	24	1.71429	1.8
104.7	27	1.92857	1.8
104.8	25	1.78571	2
104.9	25	1.78571	2.4
105	32	2.28571	2.8
105.1	43	3.07143	3
105.2	44	3.14286	2.6
105.3	37	2.64286	2.3
105.4	30	2.14286	2.1
105.5	31	2.21429	2.1
105.6	27	1.92857	2.1
105.7	29	2.07143	2.1
105.8	31	2.21429	2
105.9	28	2	1.9
106	26	1.85714	1.8
106.1	26	1.85714	1.9
106.2	25	1.78571	1.9
106.3	28	2	2
106.4	28	2	2.1
106.5	29	2.07143	2.2
106.6	31	2.21429	2.2
106.7	31	2.21429	2.1
106.8	29	2.07143	2
106.9	27	1.92857	2
107	28	2	2.1
107.1	30	2.14286	2.2
107.2	30	2.14286	2.1
107.3	31	2.21429	2.1
107.4	28	2	2.1
107.5	28	2	2.1
107.6	31	2.21429	2.2
107.7	29	2.07143	2.4
107.8	33	2.35714	2.7
107.9	37	2.64286	3
108	44	3.14286	3.2
108.1	44	3.14286	2.9
108.2	45	3.21429	2.6
108.3	33	2.35714	2.2
108.4	33	2.35714	2.1
108.5	27	1.92857	1.9
108.6	27	1.92857	1.9
108.7	25	1.78571	1.8
108.8	27	1.92857	1.8
108.9	24	1.71429	1.6
109	23	1.64286	1.5
109.1	20	1.42857	1.5
109.2	22	1.57143	1.5
109.3	23	1.64286	1.6
109.4	20	1.42857	1.5
109.5	24	1.71429	1.5
109.6	19	1.35714	1.5
109.7	20	1.42857	1.6
109.8	25	1.78571	1.8
109.9	23	1.64286	1.7
110	28	2	1.8
110.1	22	1.57143	1.7
110.2	25	1.78571	2
110.3	25	1.78571	2.1
110.4	32	2.28571	2.6
110.5	33	2.35714	3.1
110.6	43	3.07143	3.4
110.7	54	3.85714	3.3
110.8	47	3.35714	2.7
110.9	37	2.64286	2.3
111	30	2.14286	2
111.1	28	2	1.9
111.2	28	2	1.8
111.3	25	1.78571	1.7
111.4	22	1.57143	1.6
111.5	23	1.64286	1.6
111.6	21	1.5	1.7
111.7	25	1.78571	1.8
111.8	25	1.78571	1.8
111.9	27	1.92857	1.8
112	25	1.78571	1.8
112.1	24	1.71429	1.8
112.2	25	1.78571	1.8
112.3	27	1.92857	1.9
112.4	24	1.71429	2
112.5	29	2.07143	2.1
112.6	30	2.14286	2.2
112.7	31	2.21429	2.1
112.8	30	2.14286	1.9
112.9	27	1.92857	1.8
113	24	1.71429	1.7
113.1	23	1.64286	1.7
113.2	23	1.64286	1.7
113.3	24	1.71429	1.7
113.4	24	1.71429	1.7
113.5	23	1.64286	1.7
113.6	24	1.71429	1.9
113.7	26	1.85714	2.1
113.8	30	2.14286	2.8
113.9	34	2.42857	3
114	52	3.71429	3
114.1	40	2.85714	2.5
114.2	33	2.35714	2.2
114.3	30	2.14286	2.1
114.4	28	2	2.2
114.5	32	2.28571	2.3
114.6	33	2.35714	2.1
114.7	30	2.14286	1.9
114.8	26	1.85714	1.8
114.9	25	1.78571	1.7
115	23	1.64286	1.6
115.1	22	1.57143	1.5
115.2	21	1.5	1.4
115.3	20	1.42857	1.5
115.4	19	1.35714	1.5
115.5	23	1.64286	1.5
115.6	22	1.57143	1.5
115.7	20	1.42857	1.5
115.8	22	1.57143	1.6
115.9	23	1.64286	1.7
116	23	1.64286	1.7
116.1	24	1.71429	1.9
116.2	26	1.85714	2.2
116.3	29	2.07143	2.4
116.4	36	2.57143	2.6
116.5	37	2.64286	2.5
116.6	38	2.71429	2.4
116.7	32	2.28571	2.2
116.8	31	2.21429	2
116.9	29	2.07143	2
117	25	1.78571	1.9
117.1	29	2.07143	1.9
117.2	26	1.85714	2
117.3	26	1.85714	2
117.4	30	2.14286	2.1
117.5	27	1.92857	2
117.6	30	2.14286	2
117.7	28	2	1.9
117.8	26	1.85714	2
117.9	26	1.85714	2
118	30	2.14286	2.2
118.1	30	2.14286	2.5
118.2	32	2.28571	3
118.3	43	3.07143	3
118.4	49	3.5	2.7
118.5	35	2.5	2.2
118.6	31	2.21429	1.9
118.7	26	1.85714	1.7
118.8	23	1.64286	1.6
118.9	22	1.57143	1.6
119	23	1.64286	1.6
119.1	21	1.5	1.5
119.2	22	1.57143	1.5
119.3	22	1.57143	1.6
119.4	21	1.5	1.5
119.5	24	1.71429	1.5
119.6	20	1.42857	1.4
119.7	20	1.42857	1.5
119.8	19	1.35714	1.5
119.9	24	1.71429	1.5
120	18	1.28571	1.4
120.1	23	1.64286	1.6
120.2	19	1.35714	1.8
120.3	27	1.92857	2.1
120.4	29	2.07143	2.2
120.5	31	2.21429	2.4
120.6	34	2.42857	2.5
120.7	35	2.5	2.7
120.8	37	2.64286	2.9
120.9	42	3	2.8
121	43	3.07143	2.6
121.1	34	2.42857	2.2
121.2	31	2.21429	2.1
121.3	28	2	2
121.4	29	2.07143	1.9
121.5	25	1.78571	1.9
121.6	26	1.85714	1.9
121.7	27	1.92857	1.7
121.8	25	1.78571	1.7
121.9	21	1.5	1.6
122	24	1.71429	1.6
122.1	22	1.57143	1.5
122.2	20	1.42857	1.5
122.3	21	1.5	1.6
122.4	22	1.57143	1.8
122.5	25	1.78571	2.1
122.6	30	2.14286	2.3
122.7	33	2.35714	2.2
122.8	32	2.28571	2.2
122.9	28	2	2.2
123	33	2.35714	2.2
123.1	33	2.35714	2
123.2	28	2	1.8
123.3	25	1.78571	1.7
123.4	23	1.64286	1.7
123.5	25	1.78571	1.8
123.6	25	1.78571	1.8
123.7	25	1.78571	1.7
123.8	24	1.71429	1.7
123.9	23	1.64286	1.8
124	25	1.78571	2.1
124.1	26	1.85714	2.4
124.2	36	2.57143	2.7
124.3	37	2.64286	2.8
124.4	40	2.85714	2.7
124.5	40	2.85714	2.4
124.6	33	2.35714	2.1
124.7	28	2	1.9
124.8	27	1.92857	1.8
124.9	24	1.71429	1.5
125	23	1.64286	1.5
125.1	18	1.28571	1.4
125.2	21	1.5	1.4
125.3	20	1.42857	1.4
125.4	19	1.35714	1.4
125.5	18	1.28571	1.4
125.6	22	1.57143	1.5
125.7	20	1.42857	1.5
125.8	22	1.57143	1.6
125.9	22	1.57143	1.6
126	24	1.71429	1.7
126.1	23	1.64286	1.7
126.2	24	1.71429	1.7
126.3	24	1.71429	1.9
126.4	24	1.71429	2
126.5	30	2.14286	2.2
126.6	30	2.14286	2.2
126.7	32	2.28571	2.1
126.8	31	2.21429	2
126.9	27	1.92857	1.9
127	26	1.85714	1.8
127.1	25	1.78571	1.9
127.2	26	1.85714	1.9
127.3	28	2	2
127.4	26	1.85714	2.1
127.5	31	2.21429	2.2
127.6	30	2.14286	2.2
127.7	32	2.28571	2.1
127.8	30	2.14286	2
127.9	26	1.85714	2
128	28	2	2.1
128.1	30	2.14286	2.4
128.2	32	2.28571	2.6
128.3	38	2.71429	2.8
128.4	40	2.85714	2.9
128.5	40	2.85714	2.9
128.6	42	3	2.8
128.7	40	2.85714	2.5
128.8	36	2.57143	2.3
128.9	31	2.21429	2.1
129	28	2	1.9
129.1	28	2	1.7
129.2	23	1.64286	1.5
129.3	19	1.35714	1.5
129.4	20	1.42857	1.5
129.5	22	1.57143	1.7
129.6	23	1.64286	1.7
129.7	25	1.78571	1.7
129.8	23	1.64286	1.6
129.9	24	1.71429	1.7
130	22	1.57143	1.6
130.1	24	1.71429	1.7
130.2	22	1.57143	1.6
130.3	26	1.85714	1.8
130.4	21	1.5	1.8
130.5	27	1.92857	1.8
130.6	26	1.85714	1.7
130.7	21	1.5	1.7
130.8	24	1.71429	1.8
130.9	27	1.92857	1.7
131	25	1.78571	1.7
131.1	21	1.5	1.6
131.2	24	1.71429	1.6
131.3	23	1.64286	1.5
131.4	19	1.35714	1.4
131.5	21	1.5	1.5
131.6	20	1.42857	1.6
131.7	24	1.71429	1.6
131.8	22	1.57143	1.6
131.9	22	1.57143	1.8
132	23	1.64286	2
132.1	29	2.07143	2.3
132.2	30	2.14286	2.7
132.3	39	2.78571	2.9
132.4	43	3.07143	2.8
132.5	39	2.78571	2.4
132.6	34	2.42857	2
132.7	26	1.85714	1.8
132.8	25	1.78571	1.9
132.9	26	1.85714	1.8
133	27	1.92857	1.6
133.1	22	1.57143	1.5
133.2	19	1.35714	1.4
133.3	22	1.57143	1.4
133.4	18	1.28571	1.4
133.5	20	1.42857	1.4
133.6	20	1.42857	1.5
133.7	20	1.42857	1.6
133.8	24	1.71429	1.7
133.9	22	1.57143	1.8
134	26	1.85714	2.2
134.1	27	1.92857	2.7
134.2	38	2.71429	3
134.3	47	3.35714	2.8
134.4	40	2.85714	2.4
134.5	32	2.28571	2.1
134.6	29	2.07143	1.8
134.7	27	1.92857	1.6
134.8	21	1.5	1.5
134.9	20	1.42857	1.5
135	24	1.71429	1.5
135.1	19	1.35714	1.4
135.2	21	1.5	1.4
135.3	20	1.42857	1.4
135.4	19	1.35714	1.4
135.5	19	1.35714	1.4
135.6	20	1.42857	1.5
135.7	21	1.5	1.5
135.8	21	1.5	1.5
135.9	22	1.57143	1.5
136	21	1.5	1.5
136.1	21	1.5	1.6
136.2	22	1.57143	1.7
136.3	24	1.71429	1.7
136.4	24	1.71429	1.7
136.5	25	1.78571	1.7
136.6	24	1.71429	1.7
136.7	23	1.64286	1.8
136.8	25	1.78571	1.8
136.9	26	1.85714	1.7
137	23	1.64286	1.7
137.1	24	1.71429	1.8
137.2	24	1.71429	2
137.3	28	2	2.4
137.4	32	2.28571	2.6
137.5	40	2.85714	2.8
137.6	38	2.71429	2.5
137.7	38	2.71429	2.3
137.8	30	2.14286	2.1
137.9	29	2.07143	2
138	28	2	2
138.1	28	2	2
138.2	27	1.92857	1.9
138.3	28	2	1.7
138.4	24	1.71429	1.5
138.5	21	1.5	1.5
138.6	20	1.42857	1.5
138.7	20	1.42857	1.4
138.8	21	1.5	1.4
138.9	19	1.35714	1.4
139	20	1.42857	1.5
139.1	20	1.42857	1.6
139.2	21	1.5	1.6
139.3	26	1.85714	1.7
139.4	20	1.42857	1.6
139.5	24	1.71429	1.8
139.6	25	1.78571	1.8
139.7	25	1.78571	1.8
139.8	27	1.92857	1.9
139.9	25	1.78571	1.7
140	26	1.85714	1.7
140.1	22	1.57143	1.6
140.2	25	1.78571	1.7
140.3	22	1.57143	2.1
140.4	25	1.78571	2.7
140.5	43	3.07143	3
140.6	46	3.28571	2.7
140.7	37	2.64286	2.3
140.8	31	2.21429	1.9
140.9	28	2	1.8
141	22	1.57143	1.6
141.1	24	1.71429	1.7
141.2	22	1.57143	1.6
141.3	24	1.71429	1.5
141.4	21	1.5	1.4
141.5	19	1.35714	1.4
141.6	20	1.42857	1.4
141.7	21	1.5	1.5
141.8	19	1.35714	1.5
141.9	21	1.5	1.6
142	22	1.57143	1.8
142.1	24	1.71429	2
142.2	28	2	2.2
142.3	30	2.14286	2.4
142.4	36	2.57143	2.7
142.5	36	2.57143	2.8
142.6	42	3	2.8
142.7	38	2.71429	2.6
142.8	37	2.64286	2.4
142.9	35	2.5	2.2
143	30	2.14286	1.9
143.1	28	2	1.7
143.2	21	1.5	1.5
143.3	22	1.57143	1.5
143.4	22	1.57143	1.5
143.5	20	1.42857	1.6
143.6	23	1.64286	1.6
143.7	23	1.64286	1.5
143.8	20	1.42857	1.5
143.9	22	1.57143	1.6
144	21	1.5	1.6
144.1	23	1.64286	1.6
144.2	23	1.64286	1.7
144.3	23	1.64286	1.9
144.4	27	1.92857	1.9
144.5	28	2	1.8
144.6	24	1.71429	1.7
144.7	23	1.64286	1.7
144.8	23	1.64286	1.8
144.9	26	1.85714	2.1
145	28	2	2.3
145.1	35	2.5	2.4
145.2	35	2.5	2.3
145.3	32	2.28571	2.1
145.4	30	2.14286	2
145.5	27	1.92857	1.8
145.6	25	1.78571	1.7
145.7	24	1.71429	1.8
145.8	24	1.71429	1.8
145.9	26	1.85714	1.7
146	24	1.71429	1.6
146.1	21	1.5	1.6
146.2	22	1.57143	1.6
146.3	23	1.64286	1.6
146.4	22	1.57143	1.5
146.5	21	1.5	1.5
146.6	22	1.57143	1.5
146.7	22	1.57143	1.5
146.8	20	1.42857	1.6
146.9	23	1.64286	1.6
147	23	1.64286	1.7
147.1	23	1.64286	1.8
147.2	25	1.78571	2
147.3	29	2.07143	2.1
147.4	30	2.14286	2
147.5	29	2.07143	2
147.6	27	1.92857	1.9
147.7	27	1.92857	1.9
147.8	26	1.85714	1.9
147.9	26	1.85714	1.9
148	27	1.92857	2
148.1	28	2	1.9
148.2	27	1.92857	1.8
148.3	23	1.64286	1.7
148.4	24	1.71429	1.8
148.5	26	1.85714	1.7
148.6	25	1.78571	1.7
148.7	21	1.5	1.6
148.8	24	1.71429	1.8
148.9	24	1.71429	1.9
149	29	2.07143	2
149.1	28	2	1.9
149.2	25	1.78571	1.8
149.3	25	1.78571	1.7
149.4	26	1.85714	1.8
149.5	22	1.57143	1.9
149.6	27	1.92857	2
149.7	29	2.07143	2.1
149.8	29	2.07143	2.1
149.9	30	2.14286	2
150	28	2	2
150.1	28	2	1.9
150.2	26	1.85714	1.8
150.3	24	1.71429	1.8
150.4	27	1.92857	1.8
150.5	24	1.71429	1.6
150.6	24	1.71429	1.6
150.7	21	1.5	1.6
150.8	24	1.71429	1.7
150.9	22	1.57143	2
151	27	1.92857	2.2
151.1	33	2.35714	2.6
151.2	34	2.42857	2.7
151.3	44	3.14286	2.6
151.4	37	2.64286	2.1
151.5	28	2	1.8
151.6	24	1.71429	1.7
151.7	25	1.78571	1.7
151.8	23	1.64286	1.6
151.9	23	1.64286	1.6
152	23	1.64286	1.6
152.1	23	1.64286	1.5
152.2	22	1.57143	1.5
152.3	19	1.35714	1.5
152.4	22	1.57143	1.6
152.5	24	1.71429	1.6
152.6	21	1.5	1.5
152.7	21	1.5	1.5
152.8	20	1.42857	1.5
152.9	21	1.5	1.6
153	20	1.42857	1.7
153.1	26	1.85714	1.8
153.2	24	1.71429	1.8
153.3	25	1.78571	1.8
153.4	25	1.78571	1.8
153.5	26	1.85714	2
153.6	26	1.85714	2.1
153.7	32	2.28571	2.2
153.8	31	2.21429	2.1
153.9	29	2.07143	2.1
154	29	2.07143	2
154.1	30	2.14286	1.9
154.2	26	1.85714	1.8
154.3	24	1.71429	1.9
154.4	25	1.78571	2
154.5	29	2.07143	2
154.6	29	2.07143	2
154.7	27	1.92857	1.9
154.8	27	1.92857	1.8
154.9	26	1.85714	1.7
155	23	1.64286	1.6
155.1	23	1.64286	1.7
155.2	23	1.64286	1.7
155.3	24	1.71429	1.7
155.4	25	1.78571	1.8
155.5	24	1.71429	1.8
155.6	26	1.85714	1.7
155.7	24	1.71429	1.8
155.8	23	1.64286	1.8
155.9	28	2	1.9
156	26	1.85714	2.1
156.1	27	1.92857	2.2
156.2	34	2.42857	2.3
156.3	31	2.21429	2.2
156.4	31	2.21429	2.1
156.5	29	2.07143	1.9
156.6	27	1.92857	1.7
156.7	23	1.64286	1.6
156.8	22	1.57143	1.6
156.9	24	1.71429	1.6
157	22	1.57143	1.5
157.1	20	1.42857	1.5
157.2	22	1.57143	1.6
157.3	22	1.57143	1.6
157.4	23	1.64286	1.6
157.5	21	1.5	1.5
157.6	22	1.57143	1.5
157.7	21	1.5	1.5
157.8	20	1.42857	1.5
157.9	21	1.5	1.5
158	22	1.57143	1.6
158.1	22	1.57143	1.5
158.2	23	1.64286	1.6
158.3	20	1.42857	1.6
158.4	25	1.78571	1.7
158.5	22	1.57143	1.7
158.6	24	1.71429	2
158.7	27	1.92857	2.4
158.8	34	2.42857	2.7
158.9	40	2.85714	2.7
159	40	2.85714	2.5
159.1	33	2.35714	2.2
159.2	32	2.28571	2
159.3	27	1.92857	1.9
159.4	27	1.92857	1.8
159.5	26	1.85714	1.8
159.6	24	1.71429	1.7
159.7	25	1.78571	1.7
159.8	23	1.64286	1.7
159.9	24	1.71429	1.7
160	24	1.71429	1.7
160.1	24	1.71429	1.7
160.2	23	1.64286	1.7
160.3	26	1.85714	1.8
160.4	23	1.64286	1.7
160.5	25	1.78571	1.8
160.6	25	1.78571	1.9
160.7	26	1.85714	1.8
160.8	29	2.07143	1.8
160.9	21	1.5	1.5
161	24	1.71429	1.6
161.1	20	1.42857	1.6
161.2	23	1.64286	1.6
161.3	24	1.71429	1.7
161.4	22	1.57143	1.7
161.5	25	1.78571	1.8
161.6	23	1.64286	1.8
161.7	26	1.85714	1.8
161.8	26	1.85714	1.8
161.9	23	1.64286	1.8
162	27	1.92857	2.3
162.1	26	1.85714	2.8
162.2	45	3.21429	3
162.3	47	3.35714	2.6
162.4	35	2.5	2.1
162.5	29	2.07143	1.9
162.6	24	1.71429	1.7
162.7	27	1.92857	1.7
162.8	22	1.57143	1.5
162.9	21	1.5	1.5
163	21	1.5	1.5
163.1	20	1.42857	1.6
163.2	22	1.57143	1.8
163.3	25	1.78571	1.8
163.4	28	2	1.8
163.5	24	1.71429	1.7
163.6	24	1.71429	1.6
163.7	22	1.57143	1.6
163.8	23	1.64286	1.6
163.9	23	1.64286	1.6
164	21	1.5	1.6
164.1	23	1.64286	1.6
164.2	24	1.71429	1.6
164.3	22	1.57143	1.5
164.4	21	1.5	1.6
164.5	21	1.5	1.6
164.6	24	1.71429	1.6
164.7	22	1.57143	1.5
164.8	20	1.42857	1.5
164.9	23	1.64286	1.5
165	20	1.42857	1.5
165.1	22	1.57143	1.6
165.2	23	1.64286	1.7
165.3	23	1.64286	1.7
165.4	25	1.78571	1.7
165.5	23	1.64286	1.7
165.6	24	1.71429	1.7
165.7	24	1.71429	1.8
165.8	25	1.78571	1.7
165.9	26	1.85714	1.6
166	20	1.42857	1.7
166.1	23	1.64286	2
166.2	27	1.92857	2.2
166.3	33	2.35714	2.2
166.4	33	2.35714	1.9
166.5	25	1.78571	1.7
166.6	23	1.64286	1.6
166.7	22	1.57143	1.6
166.8	23	1.64286	1.6
166.9	22	1.57143	1.5
167	21	1.5	1.5
167.1	22	1.57143	1.5
167.2	21	1.5	1.5
167.3	21	1.5	1.4
167.4	20	1.42857	1.4
167.5	18	1.28571	1.5
167.6	22	1.57143	1.5
167.7	22	1.57143	1.5
167.8	19	1.35714	1.5
167.9	22	1.57143	1.5
168	21	1.5	1.5
168.1	18	1.28571	1.5
168.2	23	1.64286	1.7
168.3	22	1.57143	2
168.4	26	1.85714	2.4
168.5	35	2.5	2.5
168.6	39	2.78571	2.4
168.7	32	2.28571	2.2
168.8	31	2.21429	2.1
168.9	30	2.14286	1.9
169	27	1.92857	1.7
169.1	24	1.71429	1.6
169.2	22	1.57143	1.6
169.3	23	1.64286	1.7
169.4	24	1.71429	1.7
169.5	24	1.71429	1.6
169.6	22	1.57143	1.6
169.7	23	1.64286	1.7
169.8	23	1.64286	1.8
169.9	27	1.92857	2
170	27	1.92857	1.9
170.1	28	2	1.9
170.2	26	1.85714	1.9
170.3	27	1.92857	2
170.4	28	2	2.3
170.5	31	2.21429	2.4
170.6	36	2.57143	2.2
170.7	32	2.28571	2
170.8	25	1.78571	1.8
170.9	25	1.78571	1.8
171	25	1.78571	1.9
171.1	26	1.85714	1.8
171.2	27	1.92857	1.7
171.3	23	1.64286	1.6
171.4	22	1.57143	1.5
171.5	21	1.5	1.5
171.6	22	1.57143	1.5
171.7	22	1.57143	1.5
171.8	20	1.42857	1.5
171.9	20	1.42857	1.5
172	21	1.5	1.5
172.1	23	1.64286	1.5
172.2	20	1.42857	1.5
172.3	22	1.57143	1.5
172.4	21	1.5	1.5
172.5	21	1.5	1.5
172.6	22	1.57143	1.6
172.7	21	1.5	1.6
172.8	24	1.71429	1.7
172.9	23	1.64286	1.6
173	25	1.78571	1.6
173.1	21	1.5	1.7
173.2	23	1.64286	1.8
173.3	26	1.85714	2.4
173.4	28	2	2.9
173.5	48	3.42857	3
173.6	44	3.14286	2.5
173.7	32	2.28571	2
173.8	28	2	1.8
173.9	23	1.64286	1.6
174	23	1.64286	1.6
174.1	21	1.5	1.6
174.2	24	1.71429	1.6
174.3	22	1.57143	1.5
174.4	21	1.5	1.5
174.5	21	1.5	1.5
174.6	20	1.42857	1.4
174.7	20	1.42857	1.4
174.8	19	1.35714	1.4
174.9	19	1.35714	1.4
175	19	1.35714	1.5
175.1	21	1.5	1.6
175.2	24	1.71429	1.6
175.3	21	1.5	1.5
175.4	21	1.5	1.5
175.5	23	1.64286	1.5
175.6	19	1.35714	1.5
175.7	22	1.57143	1.7
175.8	24	1.71429	1.7
175.9	24	1.71429	1.7
176	24	1.71429	1.7
176.1	25	1.78571	1.8
176.2	24	1.71429	1.7
176.3	25	1.78571	1.8
176.4	24	1.71429	1.8
176.5	25	1.78571	1.8
176.6	26	1.85714	1.8
176.7	24	1.71429	1.8
176.8	27	1.92857	1.8
176.9	23	1.64286	1.9
177	26	1.85714	2.1
177.1	29	2.07143	2.2
177.2	34	2.42857	2.3
177.3	31	2.21429	2.2
177.4	31	2.21429	2.1
177.5	30	2.14286	1.9
177.6	26	1.85714	1.8
177.7	25	1.78571	1.8
177.8	25	1.78571	1.7
177.9	24	1.71429	1.6
178	22	1.57143	1.5
178.1	22	1.57143	1.5
178.2	21	1.5	1.5
178.3	21	1.5	1.5
178.4	22	1.57143	1.5
178.5	22	1.57143	1.5
178.6	21	1.5	1.5
178.7	21	1.5	1.5
178.8	21	1.5	1.6
178.9	22	1.57143	2.1
179	26	1.85714	2.7
179.1	42	3	2.9
179.2	46	3.28571	2.5
179.3	32	2.28571	2
179.4	26	1.85714	1.7
179.5	25	1.78571	1.6
179.6	22	1.57143	1.6
179.7	22	1.57143	1.6
179.8	25	1.78571	1.6
179.9	21	1.5	1.5
180	21	1.5	1.4
180.1	19	1.35714	1.4
180.2	20	1.42857	1.4
180.3	19	1.35714	1.5
180.4	20	1.42857	1.5
180.5	22	1.57143	1.6
180.6	21	1.5	1.6
180.7	23	1.64286	1.6
180.8	24	1.71429	1.5
180.9	19	1.35714	1.4
181	19	1.35714	1.5
181.1	20	1.42857	1.7
181.2	23	1.64286	1.7
181.3	28	2	1.8
181.4	21	1.5	1.8
181.5	27	1.92857	2.1
181.6	29	2.07143	2.1
181.7	31	2.21429	2
181.8	29	2.07143	1.9
181.9	26	1.85714	1.7
182	26	1.85714	1.6
182.1	21	1.5	1.4
182.2	20	1.42857	1.5
182.3	19	1.35714	1.5
182.4	24	1.71429	1.6
182.5	21	1.5	1.6
182.6	23	1.64286	1.8
182.7	24	1.71429	1.8
182.8	27	1.92857	1.9
182.9	25	1.78571	1.8
183	27	1.92857	1.8
183.1	24	1.71429	1.7
183.2	24	1.71429	1.7
183.3	22	1.57143	1.7
183.4	26	1.85714	1.8
183.5	24	1.71429	1.7
183.6	24	1.71429	1.7
183.7	23	1.64286	1.7
183.8	24	1.71429	1.7
183.9	24	1.71429	1.8
184	24	1.71429	1.8
184.1	26	1.85714	2
184.2	27	1.92857	2.3
184.3	31	2.21429	2.8
184.4	37	2.64286	3
184.5	50	3.57143	2.9
184.6	40	2.85714	2.4
184.7	33	2.35714	2
184.8	26	1.85714	1.7
184.9	23	1.64286	1.6
185	23	1.64286	1.5
185.1	20	1.42857	1.5
185.2	20	1.42857	1.5
185.3	21	1.5	1.6
185.4	23	1.64286	1.6
185.5	23	1.64286	1.6
185.6	21	1.5	1.6
185.7	23	1.64286	1.6
185.8	22	1.57143	1.6
185.9	21	1.5	1.6
186	23	1.64286	1.7
186.1	24	1.71429	1.7
186.2	24	1.71429	1.7
186.3	22	1.57143	1.8
186.4	27	1.92857	1.9
186.5	27	1.92857	1.9
186.6	24	1.71429	1.9
186.7	29	2.07143	1.9
186.8	25	1.78571	1.8
186.9	25	1.78571	1.8
187	25	1.78571	1.9
187.1	27	1.92857	1.9
187.2	28	2	1.8
187.3	23	1.64286	1.7
187.4	25	1.78571	1.8
187.5	25	1.78571	1.7
187.6	24	1.71429	1.6
187.7	22	1.57143	1.6
187.8	21	1.5	1.6
187.9	24	1.71429	1.7
188	22	1.57143	1.7
188.1	26	1.85714	1.9
188.2	24	1.71429	1.9
188.3	29	2.07143	2.1
188.4	27	1.92857	2.3
188.5	31	2.21429	2.6
188.6	39	2.78571	2.7
188.7	40	2.85714	2.5
188.8	33	2.35714	2.2
188.9	32	2.28571	2
189	27	1.92857	1.8
189.1	24	1.71429	1.7
189.2	26	1.85714	1.7
189.3	21	1.5	1.5
189.4	23	1.64286	1.6
189.5	21	1.5	1.5
189.6	23	1.64286	1.5
189.7	21	1.5	1.5
189.8	21	1.5	1.5
189.9	23	1.64286	1.5
190	20	1.42857	1.6
190.1	22	1.57143	1.6
190.2	24	1.71429	1.7
190.3	23	1.64286	1.6
190.4	23	1.64286	1.6
190.5	23	1.64286	1.6
190.6	21	1.5	1.6
190.7	23	1.64286	1.6
190.8	23	1.64286	1.6
190.9	22	1.57143	1.7
191	24	1.71429	1.7
191.1	24	1.71429	1.6
191.2	22	1.57143	1.6
191.3	23	1.64286	1.7
191.4	23	1.64286	1.8
191.5	26	1.85714	2
191.6	25	1.78571	2.5
191.7	34	2.42857	2.9
191.8	44	3.14286	2.9
191.9	43	3.07143	2.6
192	36	2.57143	2.3
192.1	30	2.14286	2.1
192.2	31	2.21429	1.9
192.3	26	1.85714	1.8
192.4	24	1.71429	1.9
192.5	26	1.85714	1.9
192.6	29	2.07143	1.9
192.7	26	1.85714	1.9
192.8	26	1.85714	1.9
192.9	26	1.85714	1.8
193	26	1.85714	1.8
193.1	23	1.64286	1.7
193.2	26	1.85714	1.7
193.3	24	1.71429	1.7
193.4	22	1.57143	1.7
193.5	26	1.85714	1.8
193.6	23	1.64286	1.7
193.7	25	1.78571	1.7
193.8	25	1.78571	1.6
193.9	22	1.57143	1.6
194	21	1.5	1.6
194.1	24	1.71429	1.7
194.2	24	1.71429	1.6
194.3	23	1.64286	1.7
194.4	21	1.5	1.6
194.5	26	1.85714	1.6
194.6	19	1.35714	1.5
194.7	23	1.64286	1.5
194.8	20	1.42857	1.5
194.9	21	1.5	1.6
195	22	1.57143	1.6
195.1	23	1.64286	1.6
195.2	22	1.57143	1.7
195.3	23	1.64286	1.7
195.4	25	1.78571	1.9
195.5	25	1.78571	2
195.6	28	2	2.1
195.7	29	2.07143	2.1
195.8	30	2.14286	2.2
195.9	31	2.21429	2.2
196	30	2.14286	2.1
196.1	30	2.14286	2.1
196.2	30	2.14286	2
196.3	28	2	1.9
196.4	24	1.71429	1.7
196.5	27	1.92857	1.7
196.6	21	1.5	1.6
196.7	23	1.64286	1.6
196.8	22	1.57143	1.6
196.9	22	1.57143	1.8
197	25	1.78571	1.9
197.1	29	2.07143	1.9
197.2	27	1.92857	1.8
197.3	25	1.78571	1.8
197.4	24	1.71429	1.8
197.5	25	1.78571	1.9
197.6	26	1.85714	2
197.7	29	2.07143	2
197.8	27	1.92857	2
197.9	29	2.07143	1.9
198	27	1.92857	1.8
198.1	24	1.71429	1.6
198.2	23	1.64286	1.7
198.3	22	1.57143	1.9
198.4	27	1.92857	2
198.5	29	2.07143	2.1
198.6	29	2.07143	2.3
198.7	31	2.21429	2.4
198.8	38	2.71429	2.4
198.9	32	2.28571	2
199	29	2.07143	1.9
199.1	25	1.78571	1.7
199.2	25	1.78571	1.6
199.3	22	1.57143	1.5
199.4	22	1.57143	1.5
199.5	21	1.5	1.5
199.6	22	1.57143	1.5
199.7	22	1.57143	1.5
199.8	19	1.35714	1.4
199.9	21	1.5	1.5
[truncated: 1,947 more rows]
