# Supplementary material for: A Deterministic Model Predicts the Properties of Stochastic Calcium Oscillations in Airway Smooth Muscle Cells
Source: PLoS Comput Biol. 2014 Aug 14;10(8):e1003783. doi: 10.1371/journal.pcbi.1003783 (PMC4133161; doi:10.1371/journal.pcbi.1003783)
Supplement: Dataset S1 — ASMC calcium fluorescence trace data. The data files are in Excel format and compressed in a zip file. Each Excel file has a name showing their information. For example, “S2_SMC6_MCh200nM” means data are from ASMC No. 6 in lung slice No. 2 by using 200 nM MCh. In each file, there are four columns which represent (from left to right) time(s), fluorescence intensity, and average . (ZIP) [file pcbi.1003783.s001.zip › S4_SMC2_MCh100nM.xlsx]

## Sheet: Sheet1
0	52	1	1
0.1	52	1	1
0.2	55	1.05769	1
0.3	53	1.01923	1.1
0.4	51	0.980769	1
0.5	62	1.19231	1
0.6	48	0.923077	1
0.7	53	1.01923	1.1
0.8	58	1.11538	1.1
0.9	56	1.07692	1.1
1	57	1.09615	1.1
1.1	54	1.03846	1
1.2	56	1.07692	1
1.3	48	0.923077	0.9
1.4	50	0.961538	0.9
1.5	45	0.865385	0.9
1.6	52	1	1
1.7	51	0.980769	0.9
1.8	48	0.923077	0.9
1.9	43	0.826923	1
2	50	0.961538	1
2.1	57	1.09615	1
2.2	50	0.961538	1
2.3	48	0.923077	1
2.4	56	1.07692	1
2.5	50	0.961538	0.9
2.6	51	0.980769	1
2.7	47	0.903846	1
2.8	53	1.01923	1
2.9	55	1.05769	0.9
3	48	0.923077	0.9
3.1	44	0.846154	0.9
3.2	56	1.07692	1
3.3	43	0.826923	1
3.4	56	1.07692	1
3.5	51	0.980769	1
3.6	52	1	0.9
3.7	47	0.903846	1
3.8	48	0.923077	0.9
3.9	57	1.09615	0.9
4	43	0.826923	0.9
4.1	47	0.903846	0.9
4.2	52	1	1
4.3	46	0.884615	1
4.4	54	1.03846	1
4.5	52	1	0.9
4.6	53	1.01923	0.9
4.7	43	0.826923	0.9
4.8	46	0.884615	1
4.9	51	0.980769	1
5	52	1	1
5.1	55	1.05769	1
5.2	48	0.923077	0.9
5.3	47	0.903846	0.9
5.4	46	0.884615	1
5.5	54	1.03846	1
5.6	51	0.980769	1
5.7	55	1.05769	1
5.8	52	1	1
5.9	53	1.01923	1
6	50	0.961538	1
6.1	51	0.980769	1
6.2	52	1	1
6.3	53	1.01923	1
6.4	53	1.01923	1
6.5	49	0.942308	0.9
6.6	52	1	0.9
6.7	47	0.903846	0.9
6.8	45	0.865385	0.9
6.9	52	1	1
7	51	0.980769	1
7.1	47	0.903846	0.9
7.2	51	0.980769	0.9
7.3	47	0.903846	0.9
7.4	41	0.788462	0.9
7.5	51	0.980769	1
7.6	49	0.942308	1
7.7	51	0.980769	1
7.8	51	0.980769	1
7.9	57	1.09615	1
8	49	0.942308	1
8.1	51	0.980769	1
8.2	51	0.980769	1
8.3	52	1	1.1
8.4	59	1.13462	1.1
8.5	56	1.07692	1
8.6	55	1.05769	1
8.7	50	0.961538	1
8.8	53	1.01923	1
8.9	49	0.942308	1
9	52	1	1
9.1	48	0.923077	1
9.2	53	1.01923	0.9
9.3	49	0.942308	0.9
9.4	46	0.884615	0.9
9.5	45	0.865385	0.9
9.6	51	0.980769	1
9.7	51	0.980769	1
9.8	56	1.07692	1
9.9	50	0.961538	0.9
10	50	0.961538	1
10.1	45	0.865385	1
10.2	55	1.05769	1
10.3	52	1	1
10.4	56	1.07692	1.1
10.5	55	1.05769	1
10.6	57	1.09615	1
10.7	49	0.942308	1
10.8	55	1.05769	1
10.9	53	1.01923	1
11	51	0.980769	1
11.1	51	0.980769	1
11.2	58	1.11538	0.9
11.3	49	0.942308	0.9
11.4	41	0.788462	0.9
11.5	55	1.05769	1
11.6	46	0.884615	1
11.7	52	1	1
11.8	55	1.05769	1
11.9	49	0.942308	0.9
12	49	0.942308	0.9
12.1	42	0.807692	0.9
12.2	53	1.01923	1
12.3	44	0.846154	0.9
12.4	55	1.05769	1
12.5	45	0.865385	1
12.6	54	1.03846	1
12.7	50	0.961538	1
12.8	52	1	1
12.9	48	0.923077	1
13	52	1	1
13.1	50	0.961538	1
13.2	50	0.961538	1
13.3	56	1.07692	1
13.4	50	0.961538	1
13.5	49	0.942308	0.9
13.6	52	1	1
13.7	46	0.884615	1
13.8	51	0.980769	1
13.9	54	1.03846	1
14	52	1	1
14.1	52	1	1
14.2	52	1	1
14.3	50	0.961538	1
14.4	54	1.03846	1
14.5	52	1	0.9
14.6	49	0.942308	0.9
14.7	47	0.903846	0.9
14.8	52	1	1
14.9	49	0.942308	1
15	49	0.942308	1
15.1	51	0.980769	1
15.2	51	0.980769	1
15.3	51	0.980769	1
15.4	58	1.11538	1
15.5	48	0.923077	1
15.6	47	0.903846	1
15.7	57	1.09615	1
15.8	51	0.980769	1
15.9	52	1	1
16	53	1.01923	1
16.1	50	0.961538	0.9
16.2	48	0.923077	0.9
16.3	47	0.903846	0.9
16.4	46	0.884615	1
16.5	52	1	1.1
16.6	57	1.09615	1
16.7	57	1.09615	0.9
16.8	42	0.807692	0.9
16.9	47	0.903846	0.9
17	47	0.903846	0.9
17.1	50	0.961538	1
17.2	50	0.961538	1
17.3	55	1.05769	1.1
17.4	52	1	1
17.5	57	1.09615	1
17.6	48	0.923077	1
17.7	53	1.01923	1
17.8	50	0.961538	1
17.9	51	0.980769	1
18	53	1.01923	1
18.1	50	0.961538	1
18.2	49	0.942308	1
18.3	56	1.07692	1
18.4	50	0.961538	0.9
18.5	43	0.826923	0.9
18.6	45	0.865385	1
18.7	54	1.03846	1
18.8	50	0.961538	0.9
18.9	45	0.865385	0.9
19	50	0.961538	1
19.1	52	1	1
19.2	59	1.13462	1
19.3	49	0.942308	0.9
19.4	46	0.884615	0.9
19.5	49	0.942308	1
19.6	52	1	1
19.7	48	0.923077	0.9
19.8	50	0.961538	1
19.9	49	0.942308	1
20	52	1	1
20.1	59	1.13462	1
20.2	52	1	1
20.3	51	0.980769	1
20.4	60	1.15385	1
20.5	45	0.865385	0.9
20.6	49	0.942308	1
20.7	51	0.980769	0.9
20.8	49	0.942308	0.9
20.9	44	0.846154	0.9
21	45	0.865385	1
21.1	47	0.903846	1
21.2	62	1.19231	1.1
21.3	50	0.961538	1
21.4	54	1.03846	1.1
21.5	55	1.05769	1
21.6	60	1.15385	1
21.7	45	0.865385	1
21.8	49	0.942308	0.9
21.9	57	1.09615	0.9
22	42	0.807692	0.8
22.1	41	0.788462	0.9
22.2	47	0.903846	1
22.3	54	1.03846	1
22.4	53	1.01923	1
22.5	51	0.980769	1
22.6	45	0.865385	1
22.7	54	1.03846	1
22.8	51	0.980769	1
22.9	49	0.942308	1
23	54	1.03846	1
23.1	50	0.961538	1
23.2	56	1.07692	1
23.3	51	0.980769	0.9
23.4	47	0.903846	1
23.5	50	0.961538	1
23.6	56	1.07692	1
23.7	52	1	1
23.8	51	0.980769	1
23.9	49	0.942308	1
24	54	1.03846	1
24.1	52	1	1
24.2	54	1.03846	1
24.3	48	0.923077	1
24.4	48	0.923077	0.9
24.5	55	1.05769	0.9
24.6	45	0.865385	0.9
24.7	42	0.807692	0.9
24.8	56	1.07692	1
24.9	49	0.942308	1
25	50	0.961538	1
25.1	57	1.09615	1
25.2	49	0.942308	1
25.3	51	0.980769	0.9
25.4	51	0.980769	0.9
25.5	46	0.884615	0.9
25.6	51	0.980769	1
25.7	46	0.884615	1
25.8	52	1	1
25.9	51	0.980769	1
26	52	1	1
26.1	51	0.980769	1
26.2	51	0.980769	1
26.3	57	1.09615	1
26.4	47	0.903846	1
26.5	54	1.03846	1
26.6	51	0.980769	1
26.7	48	0.923077	1
26.8	53	1.01923	1
26.9	54	1.03846	1
27	50	0.961538	1.1
27.1	57	1.09615	1.1
27.2	61	1.17308	1
27.3	55	1.05769	1
27.4	46	0.884615	0.9
27.5	49	0.942308	0.9
27.6	47	0.903846	0.9
27.7	48	0.923077	1
27.8	48	0.923077	1
27.9	57	1.09615	1.1
28	56	1.07692	1.1
28.1	61	1.17308	1.1
28.2	59	1.13462	1.1
28.3	56	1.07692	1
28.4	51	0.980769	1
28.5	51	0.980769	1
28.6	51	0.980769	1
28.7	49	0.942308	1
28.8	53	1.01923	1
28.9	52	1	1
29	48	0.923077	1
29.1	53	1.01923	1
29.2	49	0.942308	1
29.3	56	1.07692	1.1
29.4	55	1.05769	1
29.5	53	1.01923	1
29.6	55	1.05769	1
29.7	50	0.961538	1
29.8	51	0.980769	1
29.9	53	1.01923	1
30	53	1.01923	1.1
30.1	53	1.01923	1.1
30.2	61	1.17308	1.1
30.3	52	1	1
30.4	61	1.17308	1
30.5	46	0.884615	1
30.6	48	0.923077	1
30.7	55	1.05769	1.1
30.8	54	1.03846	1
30.9	58	1.11538	1
31	44	0.846154	0.9
31.1	49	0.942308	1
31.2	54	1.03846	1
31.3	53	1.01923	1
31.4	47	0.903846	1
31.5	54	1.03846	1
31.6	51	0.980769	1
31.7	53	1.01923	1
31.8	47	0.903846	1
31.9	56	1.07692	1.2
32	56	1.07692	1.2
32.1	70	1.34615	1.2
32.2	65	1.25	1.2
32.3	59	1.13462	1.2
32.4	57	1.09615	1.2
32.5	70	1.34615	1.2
32.6	58	1.11538	1.1
32.7	58	1.11538	1.1
32.8	54	1.03846	1.1
32.9	63	1.21154	1.1
33	61	1.17308	1.1
33.1	53	1.01923	1
33.2	58	1.11538	1
33.3	45	0.865385	1
33.4	59	1.13462	1.1
33.5	56	1.07692	1.1
33.6	54	1.03846	1
33.7	55	1.05769	1
33.8	52	1	1
33.9	50	0.961538	1
34	50	0.961538	1
34.1	51	0.980769	1
34.2	57	1.09615	1
34.3	51	0.980769	1
34.4	51	0.980769	1
34.5	49	0.942308	1
34.6	56	1.07692	1.1
34.7	55	1.05769	1
34.8	54	1.03846	1.1
34.9	54	1.03846	1.1
35	59	1.13462	1
35.1	51	0.980769	1
35.2	52	1	1
35.3	52	1	1
35.4	53	1.01923	1
35.5	51	0.980769	1
35.6	53	1.01923	1
35.7	48	0.923077	1
35.8	53	1.01923	1
35.9	55	1.05769	1
36	50	0.961538	0.9
36.1	46	0.884615	0.9
36.2	49	0.942308	0.9
36.3	48	0.923077	0.9
36.4	48	0.923077	1
36.5	51	0.980769	1
36.6	56	1.07692	1
36.7	52	1	1
36.8	52	1	1
36.9	50	0.961538	1
37	56	1.07692	0.9
37.1	44	0.846154	0.9
37.2	48	0.923077	1
37.3	53	1.01923	1.1
37.4	55	1.05769	1.1
37.5	58	1.11538	1.1
37.6	59	1.13462	1
37.7	50	0.961538	1
37.8	51	0.980769	1
37.9	54	1.03846	1
38	45	0.865385	1
38.1	54	1.03846	1
38.2	52	1	1
38.3	49	0.942308	1
38.4	48	0.923077	1
38.5	58	1.11538	1.1
38.6	54	1.03846	1
38.7	59	1.13462	1
38.8	48	0.923077	1
38.9	56	1.07692	1
39	52	1	1
39.1	51	0.980769	1.1
39.2	56	1.07692	1.1
39.3	58	1.11538	1.1
39.4	61	1.17308	1.1
39.5	50	0.961538	1
39.6	55	1.05769	1
39.7	49	0.942308	1
39.8	49	0.942308	1
39.9	54	1.03846	1.1
40	54	1.03846	1
40.1	57	1.09615	1
40.2	49	0.942308	1
40.3	55	1.05769	1
40.4	52	1	1.1
40.5	55	1.05769	1.2
40.6	72	1.38462	1.3
40.7	67	1.28846	1.2
40.8	58	1.11538	1.1
40.9	59	1.13462	1.1
41	52	1	1.1
41.1	56	1.07692	1.1
41.2	61	1.17308	1.1
41.3	52	1	1
41.4	56	1.07692	1
41.5	51	0.980769	1
41.6	47	0.903846	1
41.7	53	1.01923	1
41.8	51	0.980769	1
41.9	54	1.03846	1
42	53	1.01923	1
42.1	53	1.01923	1
42.2	49	0.942308	1
42.3	52	1	1
42.4	51	0.980769	1
42.5	50	0.961538	1
42.6	51	0.980769	1
42.7	52	1	1
42.8	54	1.03846	1.1
42.9	57	1.09615	1.1
43	55	1.05769	1.1
43.1	55	1.05769	1
43.2	56	1.07692	1.1
43.3	47	0.903846	1.1
43.4	63	1.21154	1.1
43.5	54	1.03846	1.1
43.6	52	1	1.1
43.7	61	1.17308	1.1
43.8	56	1.07692	1.1
43.9	58	1.11538	1.1
44	56	1.07692	1.1
44.1	56	1.07692	1
44.2	56	1.07692	1
44.3	47	0.903846	1
44.4	52	1	1
44.5	55	1.05769	1.1
44.6	55	1.05769	1.1
44.7	58	1.11538	1
44.8	56	1.07692	1
44.9	49	0.942308	0.9
45	49	0.942308	1
45.1	48	0.923077	1
45.2	53	1.01923	1
45.3	52	1	1
45.4	50	0.961538	1.1
45.5	57	1.09615	1.1
45.6	58	1.11538	1
45.7	53	1.01923	1
45.8	52	1	1.1
45.9	56	1.07692	1.1
46	56	1.07692	1.1
46.1	58	1.11538	1.1
46.2	56	1.07692	1
46.3	52	1	1.1
46.4	55	1.05769	1.1
46.5	64	1.23077	1.2
46.6	60	1.15385	1.1
46.7	61	1.17308	1.1
46.8	53	1.01923	1
46.9	53	1.01923	1
47	53	1.01923	1.1
47.1	56	1.07692	1.1
47.2	59	1.13462	1.2
47.3	59	1.13462	1.2
47.4	63	1.21154	1.2
47.5	66	1.26923	1.2
47.6	63	1.21154	1.1
47.7	62	1.19231	1.1
47.8	52	1	1.1
47.9	58	1.11538	1.1
48	60	1.15385	1.1
48.1	56	1.07692	1.1
48.2	57	1.09615	1
48.3	54	1.03846	1
48.4	51	0.980769	1.2
48.5	58	1.11538	1.3
48.6	75	1.44231	1.4
48.7	71	1.36538	1.3
48.8	70	1.34615	1.2
48.9	61	1.17308	1.2
49	61	1.17308	1.1
49.1	60	1.15385	1.1
49.2	56	1.07692	1
49.3	52	1	1.1
49.4	52	1	1.1
49.5	60	1.15385	1.1
49.6	55	1.05769	1.1
49.7	56	1.07692	1.1
49.8	53	1.01923	1.1
49.9	65	1.25	1.1
50	52	1	1
50.1	55	1.05769	1
50.2	49	0.942308	1
50.3	57	1.09615	1
50.4	57	1.09615	1
50.5	49	0.942308	1
50.6	53	1.01923	1
50.7	51	0.980769	1
50.8	50	0.961538	1
50.9	58	1.11538	1.1
51	53	1.01923	1
51.1	56	1.07692	1
51.2	49	0.942308	1
51.3	52	1	1.1
51.4	59	1.13462	1
51.5	55	1.05769	1.1
51.6	48	0.923077	1
51.7	62	1.19231	1.1
51.8	52	1	1.1
51.9	54	1.03846	1.1
52	63	1.21154	1.2
52.1	55	1.05769	1.3
52.2	62	1.19231	1.4
52.3	83	1.59615	1.4
52.4	73	1.40385	1.4
52.5	67	1.28846	1.4
52.6	74	1.42308	1.4
52.7	77	1.48077	1.4
52.8	74	1.42308	1.4
52.9	68	1.30769	1.3
53	69	1.32692	1.3
53.1	66	1.26923	1.3
53.2	65	1.25	1.3
53.3	71	1.36538	1.3
53.4	64	1.23077	1.2
53.5	62	1.19231	1.2
53.6	57	1.09615	1.2
53.7	69	1.32692	1.2
53.8	59	1.13462	1.1
53.9	54	1.03846	1.1
54	56	1.07692	1.1
54.1	56	1.07692	1.1
54.2	59	1.13462	1.1
54.3	53	1.01923	1
54.4	57	1.09615	1
54.5	46	0.884615	1
54.6	54	1.03846	1.1
54.7	57	1.09615	1
54.8	55	1.05769	1.1
54.9	50	0.961538	1
55	59	1.13462	1
55.1	53	1.01923	1
55.2	48	0.923077	1
55.3	60	1.15385	1.1
55.4	55	1.05769	1
55.5	52	1	1
55.6	45	0.865385	1.1
55.7	52	1	1.2
55.8	71	1.36538	1.3
55.9	71	1.36538	1.3
56	68	1.30769	1.3
56.1	70	1.34615	1.2
56.2	63	1.21154	1.3
56.3	61	1.17308	1.3
56.4	78	1.5	1.3
56.5	67	1.28846	1.1
56.6	53	1.01923	1.1
56.7	53	1.01923	1.1
56.8	61	1.17308	1.2
56.9	62	1.19231	1.2
57	63	1.21154	1.2
57.1	57	1.09615	1.3
57.2	72	1.38462	1.3
57.3	68	1.30769	1.3
57.4	66	1.26923	1.3
57.5	65	1.25	1.2
57.6	71	1.36538	1.2
57.7	52	1	1.1
57.8	57	1.09615	1.1
57.9	58	1.11538	1.2
58	62	1.19231	1.2
58.1	60	1.15385	1.1
58.2	59	1.13462	1.1
58.3	52	1	1.1
58.4	60	1.15385	1.1
58.5	58	1.11538	1.1
58.6	51	0.980769	1.1
58.7	57	1.09615	1.1
58.8	63	1.21154	1
58.9	49	0.942308	0.9
59	49	0.942308	1
59.1	48	0.923077	1
59.2	53	1.01923	1.1
59.3	56	1.07692	1.2
59.4	63	1.21154	1.2
59.5	63	1.21154	1.2
59.6	60	1.15385	1.2
59.7	58	1.11538	1.2
59.8	64	1.23077	1.3
59.9	65	1.25	1.4
60	77	1.48077	1.5
60.1	69	1.32692	1.4
60.2	81	1.55769	1.5
60.3	73	1.40385	1.4
60.4	75	1.44231	1.3
60.5	66	1.26923	1.2
60.6	57	1.09615	1.2
60.7	62	1.19231	1.1
60.8	61	1.17308	1.1
60.9	56	1.07692	1.1
61	57	1.09615	1.2
61.1	56	1.07692	1.2
61.2	69	1.32692	1.2
61.3	59	1.13462	1.1
61.4	60	1.15385	1.1
61.5	53	1.01923	1.1
61.6	54	1.03846	1.1
61.7	60	1.15385	1.2
61.8	51	0.980769	1.4
61.9	70	1.34615	1.6
62	92	1.76923	1.9
62.1	91	1.75	2
62.2	111	2.13462	2
62.3	105	2.01923	1.8
62.4	89	1.71154	1.7
62.5	94	1.80769	1.6
62.6	84	1.61538	1.5
62.7	73	1.40385	1.4
62.8	73	1.40385	1.4
62.9	71	1.36538	1.4
63	70	1.34615	1.4
63.1	73	1.40385	1.3
63.2	69	1.32692	1.3
63.3	63	1.21154	1.3
63.4	64	1.23077	1.2
63.5	70	1.34615	1.3
63.6	56	1.07692	1.3
63.7	73	1.40385	1.3
63.8	70	1.34615	1.3
63.9	62	1.19231	1.3
64	69	1.32692	1.3
64.1	69	1.32692	1.3
64.2	68	1.30769	1.3
64.3	69	1.32692	1.3
64.4	58	1.11538	1.2
64.5	68	1.30769	1.3
64.6	64	1.23077	1.2
64.7	68	1.30769	1.3
64.8	57	1.09615	1.3
64.9	73	1.40385	1.3
65	71	1.36538	1.3
65.1	66	1.26923	1.2
65.2	61	1.17308	1.2
65.3	66	1.26923	1.2
65.4	57	1.09615	1.1
65.5	59	1.13462	1.1
65.6	52	1	1.1
65.7	58	1.11538	1.1
65.8	56	1.07692	1.1
65.9	64	1.23077	1.2
66	55	1.05769	1.1
66.1	63	1.21154	1.2
66.2	59	1.13462	1.1
66.3	60	1.15385	1.1
66.4	55	1.05769	1.1
66.5	60	1.15385	1.1
66.6	53	1.01923	1.1
66.7	56	1.07692	1.1
66.8	59	1.13462	1.1
66.9	58	1.11538	1.2
67	62	1.19231	1.1
67.1	60	1.15385	1.1
67.2	55	1.05769	1
67.3	54	1.03846	1.1
67.4	53	1.01923	1.1
67.5	59	1.13462	1.1
67.6	54	1.03846	1.1
67.7	60	1.15385	1.2
67.8	63	1.21154	1.3
67.9	62	1.19231	1.3
68	70	1.34615	1.6
68.1	78	1.5	1.9
68.2	99	1.90385	2.1
68.3	123	2.36538	2.2
68.4	110	2.11538	2
68.5	111	2.13462	1.8
68.6	98	1.88462	1.6
68.7	78	1.5	1.4
68.8	72	1.38462	1.4
68.9	74	1.42308	1.4
69	72	1.38462	1.4
69.1	74	1.42308	1.3
69.2	72	1.38462	1.3
69.3	61	1.17308	1.3
69.4	65	1.25	1.3
69.5	76	1.46154	1.4
69.6	66	1.26923	1.4
69.7	76	1.46154	1.4
69.8	69	1.32692	1.3
69.9	71	1.36538	1.3
70	67	1.28846	1.2
70.1	63	1.21154	1.2
70.2	56	1.07692	1.1
70.3	62	1.19231	1.2
70.4	58	1.11538	1.1
70.5	64	1.23077	1.2
70.6	52	1	1.2
70.7	66	1.26923	1.2
70.8	63	1.21154	1.2
70.9	59	1.13462	1.1
71	59	1.13462	1.2
71.1	58	1.11538	1.2
71.2	69	1.32692	1.2
71.3	60	1.15385	1.1
71.4	57	1.09615	1.1
71.5	57	1.09615	1.1
71.6	59	1.13462	1.2
71.7	58	1.11538	1.2
71.8	65	1.25	1.2
71.9	57	1.09615	1.2
72	63	1.21154	1.3
72.1	67	1.28846	1.3
72.2	68	1.30769	1.3
72.3	68	1.30769	1.3
72.4	70	1.34615	1.3
72.5	67	1.28846	1.3
72.6	70	1.34615	1.3
72.7	63	1.21154	1.3
72.8	68	1.30769	1.3
72.9	66	1.26923	1.3
73	69	1.32692	1.3
73.1	65	1.25	1.2
73.2	64	1.23077	1.2
73.3	57	1.09615	1.1
73.4	63	1.21154	1.2
73.5	57	1.09615	1.3
73.6	66	1.26923	1.4
73.7	77	1.48077	1.5
73.8	73	1.40385	1.6
73.9	81	1.55769	1.9
74	103	1.98077	2.1
74.1	113	2.17308	2
74.2	105	2.01923	1.8
74.3	96	1.84615	1.7
74.4	86	1.65385	1.6
74.5	78	1.5	1.4
74.6	78	1.5	1.4
74.7	67	1.28846	1.4
74.8	76	1.46154	1.4
74.9	74	1.42308	1.3
75	66	1.26923	1.3
75.1	67	1.28846	1.3
75.2	67	1.28846	1.3
75.3	69	1.32692	1.3
75.4	66	1.26923	1.3
75.5	69	1.32692	1.2
75.6	61	1.17308	1.3
75.7	63	1.21154	1.3
75.8	73	1.40385	1.3
75.9	66	1.26923	1.3
76	64	1.23077	1.3
76.1	66	1.26923	1.2
76.2	68	1.30769	1.3
76.3	59	1.13462	1.3
76.4	72	1.38462	1.3
76.5	68	1.30769	1.2
76.6	62	1.19231	1.2
76.7	64	1.23077	1.2
76.8	62	1.19231	1.2
76.9	62	1.19231	1.2
77	59	1.13462	1.2
77.1	64	1.23077	1.1
77.2	58	1.11538	1.1
77.3	57	1.09615	1.1
77.4	49	0.942308	1.1
77.5	63	1.21154	1.2
77.6	63	1.21154	1.2
77.7	59	1.13462	1.1
77.8	59	1.13462	1.2
77.9	59	1.13462	1.2
78	65	1.25	1.2
78.1	63	1.21154	1.1
78.2	57	1.09615	1.1
78.3	56	1.07692	1.1
78.4	54	1.03846	1.1
78.5	60	1.15385	1.1
78.6	57	1.09615	1.1
78.7	60	1.15385	1.1
78.8	55	1.05769	1.1
78.9	60	1.15385	1.2
79	63	1.21154	1.2
79.1	60	1.15385	1.2
79.2	60	1.15385	1.2
79.3	60	1.15385	1.3
79.4	67	1.28846	1.4
79.5	69	1.32692	1.4
79.6	79	1.51923	1.4
79.7	71	1.36538	1.4
79.8	71	1.36538	1.4
79.9	78	1.5	1.3
80	65	1.25	1.2
80.1	65	1.25	1.2
80.2	64	1.23077	1.4
80.3	65	1.25	1.5
80.4	85	1.63462	1.7
80.5	86	1.65385	1.7
80.6	96	1.84615	1.8
80.7	89	1.71154	1.7
80.8	97	1.86538	1.7
80.9	84	1.61538	1.7
81	82	1.57692	1.7
81.1	97	1.86538	1.6
81.2	81	1.55769	1.4
81.3	77	1.48077	1.4
81.4	64	1.23077	1.3
81.5	70	1.34615	1.4
81.6	72	1.38462	1.3
81.7	69	1.32692	1.3
81.8	68	1.30769	1.2
81.9	59	1.13462	1.2
82	64	1.23077	1.2
82.1	62	1.19231	1.2
82.2	61	1.17308	1.3
82.3	64	1.23077	1.2
82.4	70	1.34615	1.2
82.5	58	1.11538	1.1
82.6	61	1.17308	1.1
82.7	57	1.09615	1.1
82.8	54	1.03846	1.1
82.9	58	1.11538	1.2
83	62	1.19231	1.1
83.1	61	1.17308	1.1
83.2	54	1.03846	1.2
83.3	62	1.19231	1.2
83.4	64	1.23077	1.2
83.5	61	1.17308	1.2
83.6	59	1.13462	1.1
83.7	63	1.21154	1.1
83.8	57	1.09615	1.1
83.9	58	1.11538	1.2
84	58	1.11538	1.3
84.1	70	1.34615	1.3
84.2	67	1.28846	1.6
84.3	71	1.36538	1.9
84.4	114	2.19231	2.1
84.5	119	2.28846	2
84.6	100	1.92308	1.8
84.7	95	1.82692	1.7
84.8	87	1.67308	1.6
84.9	83	1.59615	1.5
85	78	1.5	1.4
85.1	76	1.46154	1.4
85.2	69	1.32692	1.3
85.3	67	1.28846	1.3
85.4	70	1.34615	1.3
85.5	58	1.11538	1.2
85.6	67	1.28846	1.2
85.7	65	1.25	1.2
85.8	55	1.05769	1.2
85.9	60	1.15385	1.3
86	67	1.28846	1.3
86.1	70	1.34615	1.3
86.2	63	1.21154	1.3
86.3	63	1.21154	1.3
86.4	75	1.44231	1.4
86.5	67	1.28846	1.3
86.6	69	1.32692	1.4
86.7	71	1.36538	1.4
86.8	76	1.46154	1.3
86.9	68	1.30769	1.3
87	64	1.23077	1.2
87.1	63	1.21154	1.2
87.2	64	1.23077	1.2
87.3	66	1.26923	1.2
87.4	56	1.07692	1.1
87.5	60	1.15385	1.1
87.6	61	1.17308	1.1
87.7	56	1.07692	1.1
87.8	61	1.17308	1.2
87.9	62	1.19231	1.2
88	63	1.21154	1.1
88.1	60	1.15385	1.1
88.2	56	1.07692	1.1
88.3	59	1.13462	1.2
88.4	64	1.23077	1.2
88.5	57	1.09615	1.2
88.6	65	1.25	1.2
88.7	63	1.21154	1.3
88.8	61	1.17308	1.3
88.9	72	1.38462	1.3
89	66	1.26923	1.2
89.1	61	1.17308	1.1
89.2	58	1.11538	1.1
89.3	57	1.09615	1.2
89.4	63	1.21154	1.3
89.5	74	1.42308	1.3
89.6	59	1.13462	1.2
89.7	62	1.19231	1.3
89.8	69	1.32692	1.4
89.9	70	1.34615	1.4
90	72	1.38462	1.4
90.1	70	1.34615	1.5
90.2	79	1.51923	1.5
90.3	84	1.61538	1.5
90.4	69	1.32692	1.5
90.5	76	1.46154	1.7
90.6	85	1.63462	1.7
90.7	102	1.96154	1.7
90.8	82	1.57692	1.5
90.9	80	1.53846	1.5
91	75	1.44231	1.4
91.1	75	1.44231	1.3
91.2	66	1.26923	1.3
91.3	64	1.23077	1.3
91.4	68	1.30769	1.4
91.5	69	1.32692	1.4
91.6	75	1.44231	1.4
91.7	69	1.32692	1.4
91.8	74	1.42308	1.4
91.9	74	1.42308	1.4
92	78	1.5	1.4
92.1	72	1.38462	1.3
92.2	64	1.23077	1.2
92.3	67	1.28846	1.2
92.4	62	1.19231	1.3
92.5	61	1.17308	1.3
92.6	74	1.42308	1.3
92.7	62	1.19231	1.2
92.8	64	1.23077	1.2
92.9	66	1.26923	1.3
93	64	1.23077	1.3
93.1	65	1.25	1.3
93.2	69	1.32692	1.5
93.3	67	1.28846	1.7
93.4	99	1.90385	1.8
93.5	101	1.94231	1.8
93.6	88	1.69231	1.6
93.7	90	1.73077	1.5
93.8	75	1.44231	1.3
93.9	71	1.36538	1.3
94	63	1.21154	1.3
94.1	72	1.38462	1.3
94.2	68	1.30769	1.3
94.3	66	1.26923	1.3
94.4	68	1.30769	1.3
94.5	65	1.25	1.3
94.6	72	1.38462	1.3
94.7	65	1.25	1.3
94.8	70	1.34615	1.3
94.9	71	1.36538	1.3
95	59	1.13462	1.1
95.1	65	1.25	1.1
95.2	54	1.03846	1.1
95.3	58	1.11538	1.1
95.4	58	1.11538	1.1
95.5	59	1.13462	1.1
95.6	53	1.01923	1.1
95.7	60	1.15385	1.2
95.8	61	1.17308	1.2
95.9	60	1.15385	1.3
96	72	1.38462	1.3
96.1	64	1.23077	1.2
96.2	64	1.23077	1.3
96.3	61	1.17308	1.3
96.4	71	1.36538	1.4
96.5	66	1.26923	1.6
96.6	81	1.55769	1.8
96.7	105	2.01923	1.9
96.8	100	1.92308	1.9
96.9	97	1.86538	1.9
97	104	2	1.8
97.1	91	1.75	1.6
97.2	89	1.71154	1.5
97.3	74	1.42308	1.4
97.4	76	1.46154	1.4
97.5	74	1.42308	1.4
97.6	69	1.32692	1.3
97.7	68	1.30769	1.3
97.8	73	1.40385	1.3
97.9	66	1.26923	1.2
98	59	1.13462	1.2
98.1	66	1.26923	1.3
98.2	66	1.26923	1.3
98.3	65	1.25	1.3
98.4	64	1.23077	1.3
98.5	68	1.30769	1.3
98.6	64	1.23077	1.4
98.7	73	1.40385	1.4
98.8	76	1.46154	1.4
98.9	73	1.40385	1.3
99	73	1.40385	1.2
99.1	60	1.15385	1.2
99.2	61	1.17308	1.2
99.3	61	1.17308	1.3
99.4	65	1.25	1.2
99.5	69	1.32692	1.2
99.6	58	1.11538	1.2
99.7	63	1.21154	1.3
99.8	61	1.17308	1.4
99.9	79	1.51923	1.4
100	71	1.36538	1.4
100.1	68	1.30769	1.5
100.2	86	1.65385	1.6
100.3	86	1.65385	1.6
100.4	81	1.55769	1.5
100.5	79	1.51923	1.5
100.6	79	1.51923	1.5
100.7	71	1.36538	1.5
100.8	83	1.59615	1.5
100.9	83	1.59615	1.5
101	75	1.44231	1.4
101.1	71	1.36538	1.4
101.2	69	1.32692	1.4
101.3	71	1.36538	1.5
101.4	79	1.51923	1.8
101.5	83	1.59615	2.1
101.6	117	2.25	2.2
101.7	121	2.32692	2
101.8	105	2.01923	1.8
101.9	92	1.76923	1.7
102	90	1.73077	1.6
102.1	84	1.61538	1.5
102.2	73	1.40385	1.4
102.3	70	1.34615	1.3
102.4	71	1.36538	1.3
102.5	68	1.30769	1.2
102.6	63	1.21154	1.2
102.7	59	1.13462	1.2
102.8	71	1.36538	1.2
102.9	55	1.05769	1.2
103	65	1.25	1.2
103.1	61	1.17308	1.2
103.2	66	1.26923	1.3
103.3	67	1.28846	1.2
103.4	63	1.21154	1.2
103.5	63	1.21154	1.2
103.6	63	1.21154	1.2
103.7	64	1.23077	1.2
103.8	59	1.13462	1.2
103.9	60	1.15385	1.2
104	62	1.19231	1.2
104.1	64	1.23077	1.3
104.2	66	1.26923	1.4
104.3	72	1.38462	1.4
104.4	79	1.51923	1.6
104.5	74	1.42308	1.6
104.6	89	1.71154	1.7
104.7	89	1.71154	1.6
104.8	91	1.75	1.6
104.9	77	1.48077	1.5
105	82	1.57692	1.5
105.1	74	1.42308	1.5
105.2	76	1.46154	1.5
105.3	82	1.57692	1.6
105.4	79	1.51923	1.5
105.5	82	1.57692	1.4
105.6	76	1.46154	1.4
105.7	68	1.30769	1.4
105.8	71	1.36538	1.4
105.9	74	1.42308	1.4
106	76	1.46154	1.4
106.1	67	1.28846	1.3
106.2	68	1.30769	1.3
106.3	61	1.17308	1.3
106.4	71	1.36538	1.3
106.5	74	1.42308	1.3
106.6	64	1.23077	1.3
106.7	65	1.25	1.3
106.8	70	1.34615	1.4
106.9	74	1.42308	1.4
107	72	1.38462	1.4
107.1	74	1.42308	1.4
107.2	71	1.36538	1.4
107.3	81	1.55769	1.4
107.4	74	1.42308	1.4
107.5	68	1.30769	1.5
107.6	77	1.48077	1.4
107.7	85	1.63462	1.3
107.8	62	1.19231	1.2
107.9	61	1.17308	1.3
108	63	1.21154	1.3
108.1	73	1.40385	1.3
108.2	65	1.25	1.3
108.3	61	1.17308	1.3
108.4	73	1.40385	1.3
108.5	71	1.36538	1.2
108.6	61	1.17308	1.2
108.7	62	1.19231	1.3
108.8	70	1.34615	1.3
108.9	65	1.25	1.3
109	68	1.30769	1.3
109.1	66	1.26923	1.3
109.2	74	1.42308	1.3
109.3	64	1.23077	1.2
109.4	62	1.19231	1.3
109.5	68	1.30769	1.3
109.6	67	1.28846	1.3
109.7	69	1.32692	1.5
109.8	69	1.32692	1.7
109.9	101	1.94231	2
110	99	1.90385	1.9
110.1	108	2.07692	1.9
110.2	94	1.80769	1.7
110.3	89	1.71154	1.6
110.4	89	1.71154	1.5
110.5	69	1.32692	1.4
110.6	76	1.46154	1.4
110.7	69	1.32692	1.3
110.8	70	1.34615	1.4
110.9	68	1.30769	1.4
111	73	1.40385	1.3
111.1	70	1.34615	1.3
111.2	65	1.25	1.3
111.3	72	1.38462	1.3
111.4	70	1.34615	1.3
111.5	65	1.25	1.3
111.6	72	1.38462	1.3
111.7	69	1.32692	1.3
111.8	66	1.26923	1.3
111.9	64	1.23077	1.3
112	69	1.32692	1.3
112.1	72	1.38462	1.2
112.2	58	1.11538	1.1
112.3	55	1.05769	1.1
112.4	61	1.17308	1.4
112.5	62	1.19231	1.7
112.6	98	1.88462	2
112.7	110	2.11538	2
112.8	104	2	1.9
112.9	97	1.86538	1.8
113	93	1.78846	1.7
113.1	93	1.78846	1.5
113.2	75	1.44231	1.4
113.3	73	1.40385	1.3
113.4	75	1.44231	1.3
113.5	59	1.13462	1.3
113.6	75	1.44231	1.3
113.7	63	1.21154	1.2
113.8	65	1.25	1.2
113.9	59	1.13462	1.2
114	65	1.25	1.3
114.1	69	1.32692	1.4
114.2	74	1.42308	1.4
114.3	74	1.42308	1.4
114.4	76	1.46154	1.4
114.5	71	1.36538	1.4
114.6	76	1.46154	1.4
114.7	70	1.34615	1.3
114.8	69	1.32692	1.3
114.9	70	1.34615	1.3
115	65	1.25	1.2
115.1	63	1.21154	1.1
115.2	56	1.07692	1.1
115.3	56	1.07692	1.2
115.4	62	1.19231	1.2
115.5	70	1.34615	1.2
115.6	59	1.13462	1.2
115.7	60	1.15385	1.2
115.8	71	1.36538	1.3
115.9	60	1.15385	1.3
116	74	1.42308	1.3
116.1	61	1.17308	1.3
116.2	74	1.42308	1.4
116.3	75	1.44231	1.4
116.4	75	1.44231	1.5
116.5	69	1.32692	1.7
116.6	97	1.86538	1.8
116.7	96	1.84615	1.7
116.8	89	1.71154	1.6
116.9	86	1.65385	1.6
117	81	1.55769	1.6
117.1	84	1.61538	1.6
117.2	85	1.63462	1.4
117.3	75	1.44231	1.4
117.4	65	1.25	1.3
117.5	71	1.36538	1.4
117.6	68	1.30769	1.4
117.7	73	1.40385	1.5
117.8	76	1.46154	1.5
117.9	88	1.69231	1.5
118	71	1.36538	1.5
118.1	79	1.51923	1.6
118.2	87	1.67308	1.6
118.3	82	1.57692	1.6
118.4	77	1.48077	1.7
118.5	85	1.63462	1.8
118.6	103	1.98077	1.8
118.7	91	1.75	1.7
118.8	85	1.63462	1.6
118.9	84	1.61538	1.6
119	83	1.59615	1.5
119.1	79	1.51923	1.4
119.2	71	1.36538	1.4
119.3	76	1.46154	1.4
119.4	66	1.26923	1.3
119.5	74	1.42308	1.3
119.6	67	1.28846	1.2
119.7	58	1.11538	1.2
119.8	63	1.21154	1.2
119.9	61	1.17308	1.2
120	60	1.15385	1.2
120.1	60	1.15385	1.2
120.2	62	1.19231	1.3
120.3	70	1.34615	1.4
120.4	73	1.40385	1.5
120.5	79	1.51923	1.6
120.6	82	1.57692	1.6
120.7	84	1.61538	1.5
120.8	81	1.55769	1.4
120.9	73	1.40385	1.4
121	71	1.36538	1.5
121.1	77	1.48077	1.8
121.2	92	1.76923	1.9
121.3	110	2.11538	1.9
121.4	96	1.84615	1.7
121.5	90	1.73077	1.5
121.6	75	1.44231	1.4
121.7	75	1.44231	1.3
121.8	64	1.23077	1.3
121.9	71	1.36538	1.3
122	64	1.23077	1.3
122.1	67	1.28846	1.3
122.2	68	1.30769	1.3
122.3	63	1.21154	1.3
122.4	68	1.30769	1.3
122.5	69	1.32692	1.3
122.6	72	1.38462	1.3
122.7	62	1.19231	1.3
122.8	76	1.46154	1.4
122.9	72	1.38462	1.4
123	65	1.25	1.3
123.1	74	1.42308	1.3
123.2	59	1.13462	1.1
123.3	63	1.21154	1.2
123.4	55	1.05769	1.2
123.5	67	1.28846	1.3
123.6	64	1.23077	1.3
123.7	66	1.26923	1.3
123.8	71	1.36538	1.2
123.9	63	1.21154	1.2
124	60	1.15385	1.3
124.1	70	1.34615	1.4
124.2	71	1.36538	1.4
124.3	75	1.44231	1.6
124.4	71	1.36538	1.8
124.5	98	1.88462	2
124.6	112	2.15385	2
124.7	107	2.05769	1.8
124.8	89	1.71154	1.6
124.9	82	1.57692	1.5
125	71	1.36538	1.4
125.1	75	1.44231	1.4
125.2	75	1.44231	1.4
125.3	68	1.30769	1.4
125.4	71	1.36538	1.4
125.5	77	1.48077	1.4
125.6	72	1.38462	1.4
125.7	71	1.36538	1.4
125.8	75	1.44231	1.4
125.9	70	1.34615	1.3
126	66	1.26923	1.3
126.1	63	1.21154	1.4
126.2	77	1.48077	1.4
126.3	75	1.44231	1.3
126.4	67	1.28846	1.3
126.5	66	1.26923	1.3
126.6	67	1.28846	1.3
126.7	64	1.23077	1.3
126.8	70	1.34615	1.4
126.9	69	1.32692	1.3
127	74	1.42308	1.3
127.1	65	1.25	1.4
127.2	71	1.36538	1.4
127.3	78	1.5	1.5
127.4	74	1.42308	1.6
127.5	85	1.63462	1.7
127.6	90	1.73077	1.8
127.7	85	1.63462	1.8
127.8	99	1.90385	1.8
127.9	99	1.90385	1.7
128	85	1.63462	1.5
128.1	81	1.55769	1.4
128.2	68	1.30769	1.3
128.3	71	1.36538	1.4
128.4	70	1.34615	1.4
128.5	75	1.44231	1.4
128.6	74	1.42308	1.3
128.7	67	1.28846	1.2
128.8	58	1.11538	1.3
128.9	65	1.25	1.4
129	76	1.46154	1.4
129.1	73	1.40385	1.5
129.2	75	1.44231	1.7
129.3	91	1.75	1.9
129.4	101	1.94231	1.9
129.5	97	1.86538	1.8
129.6	93	1.78846	1.7
129.7	88	1.69231	1.6
129.8	80	1.53846	1.6
129.9	82	1.57692	1.6
130	84	1.61538	1.6
130.1	80	1.53846	1.5
130.2	79	1.51923	1.4
130.3	70	1.34615	1.3
130.4	69	1.32692	1.3
130.5	70	1.34615	1.3
130.6	68	1.30769	1.3
130.7	70	1.34615	1.3
130.8	69	1.32692	1.4
130.9	68	1.30769	1.4
131	74	1.42308	1.6
131.1	72	1.38462	1.7
131.2	96	1.84615	1.9
131.3	104	2	1.9
131.4	103	1.98077	1.8
131.5	97	1.86538	1.7
131.6	85	1.63462	1.6
131.7	87	1.67308	1.5
131.8	73	1.40385	1.4
131.9	75	1.44231	1.4
132	72	1.38462	1.4
132.1	71	1.36538	1.3
132.2	70	1.34615	1.3
132.3	60	1.15385	1.3
132.4	74	1.42308	1.4
132.5	71	1.36538	1.4
132.6	75	1.44231	1.4
132.7	67	1.28846	1.3
132.8	71	1.36538	1.3
132.9	70	1.34615	1.3
133	69	1.32692	1.3
133.1	70	1.34615	1.4
133.2	70	1.34615	1.4
133.3	75	1.44231	1.3
133.4	72	1.38462	1.3
133.5	61	1.17308	1.2
133.6	65	1.25	1.3
133.7	63	1.21154	1.3
133.8	73	1.40385	1.3
133.9	68	1.30769	1.2
134	60	1.15385	1.2
134.1	66	1.26923	1.3
134.2	66	1.26923	1.2
134.3	63	1.21154	1.2
134.4	62	1.19231	1.2
134.5	62	1.19231	1.4
134.6	68	1.30769	1.7
134.7	82	1.57692	1.9
134.8	114	2.19231	2
134.9	106	2.03846	1.9
135	98	1.88462	1.7
135.1	89	1.71154	1.5
135.2	75	1.44231	1.4
135.3	77	1.48077	1.4
135.4	66	1.26923	1.3
135.5	69	1.32692	1.2
135.6	63	1.21154	1.1
135.7	61	1.17308	1.1
135.8	53	1.01923	1.1
135.9	63	1.21154	1.1
136	57	1.09615	1.2
136.1	58	1.11538	1.3
136.2	69	1.32692	1.4
136.3	73	1.40385	1.4
136.4	72	1.38462	1.3
136.5	69	1.32692	1.3
136.6	58	1.11538	1.3
136.7	76	1.46154	1.4
136.8	73	1.40385	1.4
136.9	70	1.34615	1.3
137	72	1.38462	1.3
137.1	67	1.28846	1.3
137.2	64	1.23077	1.4
137.3	69	1.32692	1.5
137.4	80	1.53846	1.6
137.5	79	1.51923	1.7
137.6	90	1.73077	1.8
137.7	99	1.90385	1.8
137.8	94	1.80769	1.7
137.9	83	1.59615	1.6
138	82	1.57692	1.6
138.1	78	1.5	1.5
138.2	83	1.59615	1.5
138.3	77	1.48077	1.5
138.4	77	1.48077	1.4
138.5	73	1.40385	1.4
138.6	69	1.32692	1.4
138.7	75	1.44231	1.5
138.8	76	1.46154	1.4
138.9	78	1.5	1.4
139	69	1.32692	1.3
139.1	64	1.23077	1.3
139.2	65	1.25	1.3
139.3	72	1.38462	1.3
139.4	67	1.28846	1.2
139.5	66	1.26923	1.2
139.6	55	1.05769	1.1
139.7	61	1.17308	1.2
139.8	63	1.21154	1.2
139.9	64	1.23077	1.2
140	63	1.21154	1.3
140.1	62	1.19231	1.4
140.2	72	1.38462	1.4
140.3	77	1.48077	1.5
140.4	74	1.42308	1.7
140.5	80	1.53846	1.9
140.6	106	2.03846	1.9
140.7	104	2	1.8
140.8	92	1.76923	1.7
140.9	90	1.73077	1.6
141	76	1.46154	1.4
141.1	77	1.48077	1.5
141.2	73	1.40385	1.5
141.3	83	1.59615	1.7
141.4	80	1.53846	1.7
141.5	96	1.84615	1.7
141.6	84	1.61538	1.6
141.7	86	1.65385	1.5
141.8	77	1.48077	1.4
141.9	77	1.48077	1.4
142	67	1.28846	1.4
142.1	82	1.57692	1.5
142.2	77	1.48077	1.4
142.3	71	1.36538	1.4
142.4	76	1.46154	1.5
142.5	78	1.5	1.5
142.6	81	1.55769	1.4
142.7	72	1.38462	1.3
142.8	67	1.28846	1.3
142.9	66	1.26923	1.2
143	64	1.23077	1.2
143.1	63	1.21154	1.3
143.2	67	1.28846	1.3
143.3	71	1.36538	1.3
143.4	65	1.25	1.3
143.5	74	1.42308	1.3
143.6	65	1.25	1.3
143.7	67	1.28846	1.3
143.8	67	1.28846	1.4
143.9	73	1.40385	1.4
144	73	1.40385	1.4
144.1	71	1.36538	1.4
144.2	74	1.42308	1.3
144.3	66	1.26923	1.3
144.4	70	1.34615	1.3
144.5	67	1.28846	1.3
144.6	67	1.28846	1.4
144.7	69	1.32692	1.3
144.8	75	1.44231	1.5
144.9	61	1.17308	1.6
145	93	1.78846	1.7
145.1	94	1.80769	1.6
145.2	81	1.55769	1.5
145.3	72	1.38462	1.5
145.4	85	1.63462	1.4
145.5	73	1.40385	1.4
145.6	65	1.25	1.4
145.7	76	1.46154	1.5
145.8	77	1.48077	1.6
145.9	84	1.61538	1.7
146	94	1.80769	1.7
146.1	91	1.75	1.7
146.2	81	1.55769	1.6
146.3	86	1.65385	1.5
146.4	78	1.5	1.4
146.5	72	1.38462	1.3
146.6	65	1.25	1.2
146.7	68	1.30769	1.3
146.8	59	1.13462	1.2
146.9	68	1.30769	1.3
147	64	1.23077	1.2
147.1	63	1.21154	1.3
147.2	67	1.28846	1.3
147.3	70	1.34615	1.3
147.4	63	1.21154	1.2
147.5	68	1.30769	1.3
147.6	61	1.17308	1.3
147.7	69	1.32692	1.4
147.8	77	1.48077	1.4
147.9	75	1.44231	1.4
148	73	1.40385	1.4
148.1	73	1.40385	1.3
148.2	69	1.32692	1.3
148.3	65	1.25	1.3
148.4	69	1.32692	1.4
148.5	69	1.32692	1.4
148.6	75	1.44231	1.4
148.7	68	1.30769	1.4
148.8	76	1.46154	1.6
148.9	82	1.57692	1.8
149	99	1.90385	1.8
149.1	98	1.88462	1.7
149.2	91	1.75	1.7
149.3	83	1.59615	1.5
149.4	85	1.63462	1.5
149.5	70	1.34615	1.4
149.6	78	1.5	1.4
149.7	65	1.25	1.3
149.8	73	1.40385	1.3
149.9	63	1.21154	1.3
150	71	1.36538	1.4
150.1	70	1.34615	1.3
150.2	70	1.34615	1.3
150.3	67	1.28846	1.3
150.4	67	1.28846	1.3
150.5	71	1.36538	1.4
150.6	71	1.36538	1.4
150.7	74	1.42308	1.4
150.8	72	1.38462	1.4
150.9	69	1.32692	1.4
151	72	1.38462	1.4
151.1	71	1.36538	1.5
151.2	78	1.5	1.7
151.3	91	1.75	1.9
151.4	99	1.90385	1.9
151.5	104	2	1.9
151.6	98	1.88462	1.7
151.7	89	1.71154	1.5
151.8	75	1.44231	1.5
151.9	76	1.46154	1.4
152	77	1.48077	1.4
152.1	65	1.25	1.4
152.2	80	1.53846	1.4
152.3	69	1.32692	1.3
152.4	67	1.28846	1.3
152.5	64	1.23077	1.3
152.6	65	1.25	1.3
152.7	71	1.36538	1.3
152.8	64	1.23077	1.3
152.9	66	1.26923	1.3
153	69	1.32692	1.2
153.1	62	1.19231	1.2
153.2	61	1.17308	1.3
153.3	67	1.28846	1.3
153.4	71	1.36538	1.3
153.5	70	1.34615	1.3
153.6	63	1.21154	1.3
153.7	76	1.46154	1.4
153.8	71	1.36538	1.6
153.9	72	1.38462	1.8
154	104	2	1.9
154.1	98	1.88462	1.8
154.2	95	1.82692	1.7
154.3	88	1.69231	1.6
154.4	82	1.57692	1.5
154.5	81	1.55769	1.5
154.6	78	1.5	1.4
154.7	73	1.40385	1.4
154.8	75	1.44231	1.3
154.9	66	1.26923	1.2
155	63	1.21154	1.2
155.1	65	1.25	1.2
155.2	62	1.19231	1.3
155.3	67	1.28846	1.3
155.4	68	1.30769	1.3
155.5	62	1.19231	1.2
155.6	67	1.28846	1.2
155.7	63	1.21154	1.1
155.8	54	1.03846	1.1
155.9	61	1.17308	1.2
156	62	1.19231	1.2
156.1	64	1.23077	1.2
156.2	63	1.21154	1.2
156.3	60	1.15385	1.3
156.4	67	1.28846	1.5
156.5	82	1.57692	1.6
156.6	85	1.63462	1.7
156.7	89	1.71154	1.8
156.8	87	1.67308	1.9
156.9	99	1.90385	1.9
157	103	1.98077	1.7
157.1	87	1.67308	1.6
157.2	80	1.53846	1.4
157.3	76	1.46154	1.4
157.4	69	1.32692	1.3
157.5	70	1.34615	1.3
157.6	68	1.30769	1.3
157.7	68	1.30769	1.3
157.8	59	1.13462	1.3
157.9	71	1.36538	1.4
158	75	1.44231	1.4
158.1	77	1.48077	1.4
158.2	66	1.26923	1.4
158.3	73	1.40385	1.4
158.4	72	1.38462	1.4
158.5	73	1.40385	1.3
158.6	66	1.26923	1.2
158.7	56	1.07692	1.2
158.8	67	1.28846	1.2
158.9	62	1.19231	1.3
159	65	1.25	1.5
159.1	72	1.38462	1.7
159.2	97	1.86538	1.8
159.3	97	1.86538	1.8
159.4	93	1.78846	1.7
159.5	86	1.65385	1.6
159.6	90	1.73077	1.6
159.7	78	1.5	1.5
159.8	82	1.57692	1.5
159.9	74	1.42308	1.4
160	77	1.48077	1.4
160.1	67	1.28846	1.3
160.2	70	1.34615	1.4
160.3	70	1.34615	1.3
160.4	74	1.42308	1.3
160.5	63	1.21154	1.3
160.6	64	1.23077	1.3
160.7	72	1.38462	1.5
160.8	71	1.36538	1.6
160.9	88	1.69231	1.8
161	96	1.84615	1.7
161.1	90	1.73077	1.6
161.2	85	1.63462	1.5
161.3	79	1.51923	1.5
161.4	75	1.44231	1.5
161.5	77	1.48077	1.5
161.6	76	1.46154	1.5
161.7	82	1.57692	1.6
161.8	79	1.51923	1.5
161.9	82	1.57692	1.5
162	74	1.42308	1.4
162.1	71	1.36538	1.5
162.2	77	1.48077	1.5
162.3	81	1.55769	1.4
162.4	70	1.34615	1.4
162.5	69	1.32692	1.4
162.6	75	1.44231	1.5
162.7	75	1.44231	1.5
162.8	84	1.61538	1.5
162.9	73	1.40385	1.5
163	78	1.5	1.5
163.1	82	1.57692	1.5
163.2	73	1.40385	1.5
163.3	73	1.40385	1.5
163.4	84	1.61538	1.5
163.5	75	1.44231	1.5
163.6	79	1.51923	1.5
163.7	78	1.5	1.4
163.8	74	1.42308	1.4
163.9	73	1.40385	1.4
164	70	1.34615	1.4
164.1	70	1.34615	1.5
164.2	77	1.48077	1.5
164.3	80	1.53846	1.5
164.4	73	1.40385	1.4
164.5	75	1.44231	1.4
164.6	64	1.23077	1.3
164.7	75	1.44231	1.4
164.8	66	1.26923	1.3
164.9	71	1.36538	1.3
165	68	1.30769	1.4
165.1	67	1.28846	1.4
165.2	82	1.57692	1.4
165.3	68	1.30769	1.3
165.4	65	1.25	1.3
165.5	73	1.40385	1.4
165.6	68	1.30769	1.3
165.7	71	1.36538	1.3
165.8	67	1.28846	1.3
165.9	68	1.30769	1.3
166	68	1.30769	1.4
166.1	73	1.40385	1.6
166.2	76	1.46154	1.6
166.3	96	1.84615	1.7
166.4	83	1.59615	1.7
166.5	92	1.76923	1.8
166.6	94	1.80769	1.7
166.7	88	1.69231	1.6
166.8	77	1.48077	1.5
166.9	77	1.48077	1.4
167	74	1.42308	1.4
167.1	71	1.36538	1.3
167.2	67	1.28846	1.2
167.3	60	1.15385	1.2
167.4	61	1.17308	1.3
167.5	68	1.30769	1.4
167.6	76	1.46154	1.4
167.7	73	1.40385	1.4
167.8	70	1.34615	1.4
167.9	72	1.38462	1.4
168	69	1.32692	1.4
168.1	71	1.36538	1.4
168.2	71	1.36538	1.3
168.3	70	1.34615	1.3
168.4	61	1.17308	1.2
168.5	65	1.25	1.3
168.6	68	1.30769	1.4
168.7	68	1.30769	1.4
168.8	79	1.51923	1.5
168.9	79	1.51923	1.4
169	71	1.36538	1.5
169.1	76	1.46154	1.5
169.2	81	1.55769	1.4
169.3	72	1.38462	1.3
169.4	63	1.21154	1.2
169.5	63	1.21154	1.3
169.6	68	1.30769	1.3
169.7	69	1.32692	1.4
169.8	67	1.28846	1.4
169.9	75	1.44231	1.5
170	78	1.5	1.5
170.1	75	1.44231	1.5
170.2	78	1.5	1.5
170.3	85	1.63462	1.6
170.4	78	1.5	1.5
170.5	79	1.51923	1.5
170.6	78	1.5	1.4
170.7	76	1.46154	1.4
170.8	67	1.28846	1.3
170.9	68	1.30769	1.4
171	75	1.44231	1.4
171.1	75	1.44231	1.4
171.2	74	1.42308	1.3
171.3	65	1.25	1.4
171.4	62	1.19231	1.6
171.5	85	1.63462	1.8
171.6	107	2.05769	1.8
171.7	91	1.75	1.6
171.8	80	1.53846	1.5
171.9	77	1.48077	1.4
172	73	1.40385	1.4
172.1	76	1.46154	1.4
172.2	70	1.34615	1.4
172.3	78	1.5	1.4
172.4	73	1.40385	1.4
172.5	71	1.36538	1.4
172.6	78	1.5	1.4
172.7	73	1.40385	1.4
172.8	72	1.38462	1.3
172.9	67	1.28846	1.2
173	63	1.21154	1.2
173.1	64	1.23077	1.3
173.2	66	1.26923	1.3
173.3	68	1.30769	1.4
173.4	73	1.40385	1.5
173.5	83	1.59615	1.5
173.6	81	1.55769	1.5
173.7	75	1.44231	1.4
173.8	75	1.44231	1.3
173.9	68	1.30769	1.2
174	59	1.13462	1.1
174.1	60	1.15385	1.2
174.2	60	1.15385	1.2
174.3	61	1.17308	1.2
174.4	63	1.21154	1.3
174.5	69	1.32692	1.5
174.6	71	1.36538	1.6
174.7	94	1.80769	1.7
174.8	90	1.73077	1.6
174.9	86	1.65385	1.5
175	77	1.48077	1.4
175.1	78	1.5	1.4
175.2	71	1.36538	1.4
175.3	72	1.38462	1.3
175.4	70	1.34615	1.4
175.5	67	1.28846	1.3
175.6	78	1.5	1.4
175.7	64	1.23077	1.5
175.8	75	1.44231	1.7
175.9	94	1.80769	1.8
176	99	1.90385	1.8
176.1	89	1.71154	1.6
176.2	85	1.63462	1.5
176.3	79	1.51923	1.4
176.4	76	1.46154	1.3
176.5	65	1.25	1.3
176.6	69	1.32692	1.3
176.7	63	1.21154	1.3
176.8	70	1.34615	1.3
176.9	67	1.28846	1.3
177	69	1.32692	1.4
177.1	70	1.34615	1.4
177.2	72	1.38462	1.4
177.3	70	1.34615	1.4
177.4	74	1.42308	1.4
177.5	75	1.44231	1.4
177.6	68	1.30769	1.3
177.7	70	1.34615	1.3
177.8	66	1.26923	1.2
177.9	62	1.19231	1.1
178	61	1.17308	1.1
178.1	56	1.07692	1
178.2	53	1.01923	1.1
178.3	54	1.03846	1.2
178.4	71	1.36538	1.2
178.5	63	1.21154	1.3
178.6	56	1.07692	1.4
178.7	80	1.53846	1.6
178.8	85	1.63462	1.6
178.9	85	1.63462	1.7
179	81	1.55769	1.7
179.1	97	1.86538	1.8
179.2	90	1.73077	1.7
179.3	94	1.80769	1.6
179.4	84	1.61538	1.6
179.5	78	1.5	1.5
179.6	81	1.55769	1.4
179.7	69	1.32692	1.4
179.8	68	1.30769	1.4
179.9	76	1.46154	1.4
180	71	1.36538	1.5
180.1	66	1.26923	1.6
180.2	91	1.75	1.8
180.3	96	1.84615	1.7
180.4	93	1.78846	1.5
180.5	70	1.34615	1.3
180.6	64	1.23077	1.3
180.7	61	1.17308	1.2
180.8	71	1.36538	1.2
180.9	55	1.05769	1.1
181	58	1.11538	1.2
181.1	61	1.17308	1.2
181.2	64	1.23077	1.2
181.3	57	1.09615	1.2
181.4	65	1.25	1.2
181.5	58	1.11538	1.2
181.6	60	1.15385	1.2
181.7	62	1.19231	1.3
181.8	68	1.30769	1.5
181.9	73	1.40385	1.6
182	91	1.75	1.8
182.1	88	1.69231	1.8
182.2	104	2	1.8
182.3	87	1.67308	1.6
182.4	86	1.65385	1.6
182.5	78	1.5	1.5
182.6	83	1.59615	1.4
182.7	75	1.44231	1.3
182.8	63	1.21154	1.2
182.9	59	1.13462	1.3
183	68	1.30769	1.3
183.1	69	1.32692	1.3
183.2	65	1.25	1.3
183.3	67	1.28846	1.2
183.4	66	1.26923	1.2
183.5	61	1.17308	1.3
183.6	62	1.19231	1.3
183.7	72	1.38462	1.3
183.8	67	1.28846	1.3
183.9	63	1.21154	1.3
184	68	1.30769	1.3
184.1	64	1.23077	1.3
184.2	72	1.38462	1.4
184.3	66	1.26923	1.3
184.4	75	1.44231	1.4
184.5	68	1.30769	1.3
184.6	70	1.34615	1.3
184.7	66	1.26923	1.4
184.8	71	1.36538	1.5
184.9	87	1.67308	1.5
185	77	1.48077	1.4
185.1	73	1.40385	1.4
185.2	75	1.44231	1.4
185.3	70	1.34615	1.4
185.4	69	1.32692	1.5
185.5	81	1.55769	1.5
185.6	79	1.51923	1.4
185.7	69	1.32692	1.3
185.8	65	1.25	1.3
185.9	65	1.25	1.3
186	71	1.36538	1.4
186.1	67	1.28846	1.3
186.2	74	1.42308	1.4
186.3	67	1.28846	1.3
186.4	70	1.34615	1.3
186.5	68	1.30769	1.3
186.6	66	1.26923	1.3
186.7	70	1.34615	1.3
186.8	62	1.19231	1.3
186.9	63	1.21154	1.5
187	78	1.5	1.7
187.1	93	1.78846	1.9
187.2	99	1.90385	1.9
187.3	100	1.92308	1.9
187.4	103	1.98077	1.8
187.5	92	1.76923	1.7
187.6	89	1.71154	1.6
187.7	90	1.73077	1.5
187.8	76	1.46154	1.4
187.9	67	1.28846	1.4
188	73	1.40385	1.4
188.1	73	1.40385	1.4
188.2	74	1.42308	1.3
188.3	69	1.32692	1.3
188.4	63	1.21154	1.2
188.5	64	1.23077	1.1
188.6	59	1.13462	1.1
188.7	55	1.05769	1.1
188.8	55	1.05769	1.2
188.9	62	1.19231	1.2
189	65	1.25	1.2
189.1	59	1.13462	1.3
189.2	62	1.19231	1.3
189.3	76	1.46154	1.5
189.4	62	1.19231	1.6
189.5	89	1.71154	1.8
189.6	101	1.94231	1.8
189.7	91	1.75	1.8
189.8	94	1.80769	1.7
189.9	92	1.76923	1.7
190	84	1.61538	1.5
190.1	82	1.57692	1.4
190.2	65	1.25	1.4
190.3	74	1.42308	1.4
190.4	75	1.44231	1.3
190.5	68	1.30769	1.3
190.6	62	1.19231	1.4
190.7	74	1.42308	1.4
190.8	78	1.5	1.4
190.9	74	1.42308	1.4
191	72	1.38462	1.4
191.1	75	1.44231	1.4
191.2	76	1.46154	1.4
191.3	74	1.42308	1.3
191.4	65	1.25	1.3
191.5	71	1.36538	1.3
191.6	63	1.21154	1.3
191.7	69	1.32692	1.4
191.8	74	1.42308	1.5
191.9	75	1.44231	1.4
192	82	1.57692	1.4
192.1	68	1.30769	1.3
192.2	62	1.19231	1.3
192.3	65	1.25	1.4
192.4	79	1.51923	1.4
192.5	70	1.34615	1.3
192.6	68	1.30769	1.3
192.7	65	1.25	1.3
192.8	71	1.36538	1.2
192.9	65	1.25	1.2
193	56	1.07692	1.1
193.1	64	1.23077	1.2
193.2	58	1.11538	1.3
193.3	69	1.32692	1.4
193.4	69	1.32692	1.5
193.5	82	1.57692	1.8
193.6	90	1.73077	1.9
193.7	103	1.98077	1.9
193.8	97	1.86538	1.7
193.9	91	1.75	1.6
194	77	1.48077	1.5
194.1	81	1.55769	1.4
194.2	70	1.34615	1.3
194.3	75	1.44231	1.3
194.4	65	1.25	1.3
194.5	68	1.30769	1.3
194.6	65	1.25	1.2
194.7	66	1.26923	1.2
194.8	62	1.19231	1.2
194.9	63	1.21154	1.2
195	63	1.21154	1.2
195.1	59	1.13462	1.2
195.2	63	1.21154	1.2
195.3	60	1.15385	1.1
195.4	59	1.13462	1.2
195.5	59	1.13462	1.2
195.6	63	1.21154	1.2
195.7	61	1.17308	1.2
195.8	58	1.11538	1.2
195.9	65	1.25	1.2
196	62	1.19231	1.2
196.1	64	1.23077	1.2
196.2	63	1.21154	1.3
196.3	67	1.28846	1.4
196.4	69	1.32692	1.5
196.5	75	1.44231	1.6
196.6	87	1.67308	1.6
196.7	92	1.76923	1.5
196.8	70	1.34615	1.4
196.9	79	1.51923	1.3
197	65	1.25	1.3
197.1	64	1.23077	1.3
197.2	72	1.38462	1.3
197.3	61	1.17308	1.3
197.4	66	1.26923	1.3
197.5	69	1.32692	1.3
197.6	61	1.17308	1.2
197.7	65	1.25	1.1
197.8	58	1.11538	1.1
197.9	55	1.05769	1.2
198	64	1.23077	1.2
198.1	65	1.25	1.2
198.2	60	1.15385	1.1
198.3	56	1.07692	1.1
198.4	57	1.09615	1.2
198.5	61	1.17308	1.3
198.6	69	1.32692	1.6
198.7	75	1.44231	1.7
198.8	99	1.90385	1.8
198.9	98	1.88462	1.6
199	80	1.53846	1.4
199.1	71	1.36538	1.4
199.2	69	1.32692	1.4
199.3	79	1.51923	1.4
199.4	75	1.44231	1.3
199.5	67	1.28846	1.2
199.6	67	1.28846	1.2
199.7	60	1.15385	1.2
199.8	62	1.19231	1.2
199.9	62	1.19231	1.2
[truncated: 1,947 more rows]
