# Supplementary material for: A Deterministic Model Predicts the Properties of Stochastic Calcium Oscillations in Airway Smooth Muscle Cells
Source: PLoS Comput Biol. 2014 Aug 14;10(8):e1003783. doi: 10.1371/journal.pcbi.1003783 (PMC4133161; doi:10.1371/journal.pcbi.1003783)
Supplement: Dataset S1 — ASMC calcium fluorescence trace data. The data files are in Excel format and compressed in a zip file. Each Excel file has a name showing their information. For example, “S2_SMC6_MCh200nM” means data are from ASMC No. 6 in lung slice No. 2 by using 200 nM MCh. In each file, there are four columns which represent (from left to right) time(s), fluorescence intensity, and average . (ZIP) [file pcbi.1003783.s001.zip › S4_SMC3_MCh100nM.xlsx]

## Sheet: Sheet1
0	41	1	0.9
0.1	41	1	0.9
0.2	33	0.804878	0.8
0.3	32	0.780488	0.8
0.4	37	0.902439	0.8
0.5	31	0.756098	0.9
0.6	34	0.829268	1
0.7	44	1.07317	1
0.8	41	1	0.9
0.9	33	0.804878	0.9
1	42	1.02439	0.9
1.1	34	0.829268	0.9
1.2	35	0.853659	1
1.3	41	1	1
1.4	42	1.02439	1
1.5	37	0.902439	1
1.6	44	1.07317	1
1.7	40	0.97561	1
1.8	37	0.902439	1
1.9	41	1	1
2	42	1.02439	1
2.1	36	0.878049	0.9
2.2	39	0.95122	1
2.3	39	0.95122	0.9
2.4	39	0.95122	0.9
2.5	32	0.780488	0.9
2.6	41	1	1
2.7	39	0.95122	1
2.8	41	1	1
2.9	43	1.04878	1
3	41	1	1.1
3.1	36	0.878049	1.1
3.2	53	1.29268	1.2
3.3	49	1.19512	1.1
3.4	46	1.12195	1.1
3.5	45	1.09756	1.2
3.6	49	1.19512	1.2
3.7	48	1.17073	1.1
3.8	46	1.12195	1.2
3.9	47	1.14634	1.2
4	49	1.19512	1
4.1	47	1.14634	1
4.2	33	0.804878	0.9
4.3	40	0.97561	1
4.4	42	1.02439	1
4.5	42	1.02439	0.9
4.6	40	0.97561	0.9
4.7	34	0.829268	0.9
4.8	36	0.878049	1
4.9	46	1.12195	1.1
5	44	1.07317	1
5.1	44	1.07317	1.1
5.2	41	1	1
5.3	46	1.12195	1
5.4	36	0.878049	1.1
5.5	45	1.09756	1.2
5.6	50	1.21951	1.3
5.7	58	1.41463	1.2
5.8	51	1.2439	1.1
5.9	41	1	1
6	44	1.07317	1.1
6.1	44	1.07317	1
6.2	46	1.12195	0.9
6.3	39	0.95122	0.9
6.4	31	0.756098	0.9
6.5	41	1	1
6.6	41	1	1
6.7	39	0.95122	0.9
6.8	39	0.95122	1
6.9	34	0.829268	1
7	46	1.12195	1
7.1	40	0.97561	1
7.2	42	1.02439	1
7.3	40	0.97561	1
7.4	35	0.853659	0.9
7.5	43	1.04878	1
7.6	36	0.878049	1
7.7	47	1.14634	1
7.8	37	0.902439	0.9
7.9	40	0.97561	0.9
8	36	0.878049	1
8.1	39	0.95122	1.1
8.2	46	1.12195	1.1
8.3	48	1.17073	1.2
8.4	42	1.02439	1.1
8.5	52	1.26829	1.1
8.6	37	0.902439	0.9
8.7	41	1	0.9
8.8	33	0.804878	0.8
8.9	34	0.829268	0.8
9	33	0.804878	0.8
9.1	35	0.853659	0.8
9.2	36	0.878049	0.8
9.3	29	0.707317	0.9
9.4	38	0.926829	0.9
9.5	44	1.07317	0.9
9.6	32	0.780488	0.8
9.7	31	0.756098	0.9
9.8	39	0.95122	0.9
9.9	35	0.853659	0.9
10	34	0.829268	0.9
10.1	38	0.926829	0.9
10.2	42	1.02439	1
10.3	36	0.878049	0.9
10.4	39	0.95122	0.9
10.5	34	0.829268	0.8
10.6	37	0.902439	0.9
10.7	33	0.804878	0.8
10.8	36	0.878049	0.8
10.9	30	0.731707	0.8
11	37	0.902439	0.9
11.1	37	0.902439	0.9
11.2	36	0.878049	0.9
11.3	37	0.902439	0.9
11.4	35	0.853659	0.8
11.5	34	0.829268	0.8
11.6	34	0.829268	0.9
11.7	33	0.804878	0.9
11.8	47	1.14634	1
11.9	36	0.878049	0.9
12	45	1.09756	0.9
12.1	34	0.829268	0.8
12.2	36	0.878049	0.9
12.3	34	0.829268	0.9
12.4	39	0.95122	0.9
12.5	32	0.780488	1
12.6	43	1.04878	1
12.7	42	1.02439	1
12.8	36	0.878049	0.9
12.9	39	0.95122	0.9
13	34	0.829268	0.8
13.1	33	0.804878	0.9
13.2	35	0.853659	0.9
13.3	38	0.926829	0.9
13.4	37	0.902439	0.9
13.5	41	1	0.9
13.6	34	0.829268	0.8
13.7	37	0.902439	0.9
13.8	32	0.780488	0.8
13.9	42	1.02439	0.8
14	30	0.731707	0.8
14.1	31	0.756098	1
14.2	40	0.97561	1.1
14.3	51	1.2439	1.1
14.4	47	1.14634	1.1
14.5	43	1.04878	1
14.6	41	1	1
14.7	45	1.09756	1
14.8	35	0.853659	0.9
14.9	39	0.95122	0.9
15	33	0.804878	1
15.1	43	1.04878	1.1
15.2	41	1	1.1
15.3	54	1.31707	1.2
15.4	46	1.12195	1.1
15.5	46	1.12195	1.1
15.6	40	0.97561	1.2
15.7	49	1.19512	1.2
15.8	55	1.34146	1.2
15.9	43	1.04878	1.1
16	48	1.17073	1.2
16.1	45	1.09756	1.2
16.2	49	1.19512	1.2
16.3	49	1.19512	1.3
16.4	53	1.29268	1.4
16.5	59	1.43902	1.5
16.6	57	1.39024	1.5
16.7	66	1.60976	1.7
16.8	67	1.63415	1.8
16.9	71	1.73171	1.8
17	78	1.90244	1.9
17.1	76	1.85366	1.9
17.2	80	1.95122	1.9
17.3	73	1.78049	1.9
17.4	77	1.87805	2
17.5	85	2.07317	2.2
17.6	89	2.17073	2.2
17.7	97	2.36585	2.1
17.8	80	1.95122	2.1
17.9	87	2.12195	2.1
18	86	2.09756	2.2
18.1	90	2.19512	2.2
18.2	95	2.31707	2.1
18.3	83	2.02439	2
18.4	75	1.82927	2.1
18.5	91	2.21951	2.3
18.6	98	2.39024	2.2
18.7	88	2.14634	2
18.8	79	1.92683	2
18.9	81	1.97561	2
19	80	1.95122	2
19.1	85	2.07317	2
19.2	86	2.09756	1.9
19.3	72	1.7561	1.7
19.4	76	1.85366	1.6
19.5	63	1.53659	1.5
19.6	59	1.43902	1.4
19.7	59	1.43902	1.2
19.8	49	1.19512	1.1
19.9	44	1.07317	1.1
20	45	1.09756	1
20.1	43	1.04878	1
20.2	36	0.878049	1
20.3	41	1	1
20.4	41	1	1
20.5	40	0.97561	1
20.6	41	1	1.1
20.7	44	1.07317	1.1
20.8	47	1.14634	1.1
20.9	43	1.04878	1
21	45	1.09756	1
21.1	38	0.926829	0.9
21.2	40	0.97561	1
21.3	34	0.829268	1
21.4	45	1.09756	1
21.5	44	1.07317	0.9
21.6	34	0.829268	0.9
21.7	38	0.926829	0.8
21.8	34	0.829268	0.8
21.9	31	0.756098	0.8
22	35	0.853659	0.9
22.1	34	0.829268	0.9
22.2	40	0.97561	0.9
22.3	39	0.95122	0.9
22.4	32	0.780488	0.9
22.5	42	1.02439	1
22.6	36	0.878049	0.9
22.7	43	1.04878	1
22.8	36	0.878049	1
22.9	39	0.95122	1
23	45	1.09756	0.9
23.1	34	0.829268	1
23.2	37	0.902439	1
23.3	47	1.14634	1.1
23.4	39	0.95122	1
23.5	45	1.09756	0.9
23.6	37	0.902439	0.9
23.7	34	0.829268	0.9
23.8	40	0.97561	0.9
23.9	38	0.926829	1
24	36	0.878049	1
24.1	43	1.04878	1
24.2	40	0.97561	1
24.3	39	0.95122	0.9
24.4	40	0.97561	1
24.5	37	0.902439	1
24.6	41	1	1
24.7	42	1.02439	1
24.8	39	0.95122	1
24.9	43	1.04878	1.1
25	45	1.09756	1
25.1	46	1.12195	0.9
25.2	37	0.902439	0.8
25.3	32	0.780488	0.8
25.4	35	0.853659	0.8
25.5	35	0.853659	0.8
25.6	30	0.731707	0.9
25.7	37	0.902439	0.9
25.8	38	0.926829	0.9
25.9	40	0.97561	0.9
26	33	0.804878	0.9
26.1	38	0.926829	1
26.2	40	0.97561	1
26.3	42	1.02439	1
26.4	42	1.02439	1
26.5	43	1.04878	0.9
26.6	35	0.853659	0.8
26.7	31	0.756098	0.8
26.8	33	0.804878	0.8
26.9	35	0.853659	0.9
27	35	0.853659	0.9
27.1	37	0.902439	1
27.2	41	1	1
27.3	40	0.97561	1
27.4	45	1.09756	1
27.5	39	0.95122	0.9
27.6	35	0.853659	0.9
27.7	41	1	0.9
27.8	36	0.878049	1
27.9	34	0.829268	1
28	47	1.14634	1
28.1	41	1	1
28.2	41	1	1
28.3	41	1	0.9
28.4	37	0.902439	0.8
28.5	32	0.780488	0.8
28.6	34	0.829268	0.8
28.7	32	0.780488	0.8
28.8	37	0.902439	0.9
28.9	34	0.829268	0.9
29	36	0.878049	0.9
29.1	36	0.878049	0.9
29.2	38	0.926829	0.9
29.3	34	0.829268	0.9
29.4	33	0.804878	0.8
29.5	38	0.926829	0.8
29.6	27	0.658537	0.9
29.7	38	0.926829	1
29.8	45	1.09756	1
29.9	42	1.02439	1
30	42	1.02439	1
30.1	42	1.02439	1
30.2	41	1	0.9
30.3	35	0.853659	0.9
30.4	39	0.95122	1
30.5	38	0.926829	0.9
30.6	41	1	0.9
30.7	37	0.902439	1
30.8	38	0.926829	0.9
30.9	44	1.07317	0.9
31	34	0.829268	0.9
31.1	38	0.926829	0.9
31.2	44	1.07317	1
31.3	32	0.780488	0.9
31.4	44	1.07317	1
31.5	40	0.97561	0.9
31.6	37	0.902439	0.9
31.7	38	0.926829	1
31.8	40	0.97561	1
31.9	43	1.04878	1
32	37	0.902439	0.9
32.1	42	1.02439	1
32.2	35	0.853659	1
32.3	44	1.07317	1
32.4	38	0.926829	1
32.5	41	1	1
32.6	43	1.04878	1
32.7	34	0.829268	0.9
32.8	40	0.97561	0.9
32.9	35	0.853659	0.9
33	38	0.926829	0.9
33.1	41	1	0.9
33.2	35	0.853659	1
33.3	40	0.97561	1
33.4	43	1.04878	1
33.5	40	0.97561	1
33.6	43	1.04878	1
33.7	40	0.97561	0.9
33.8	36	0.878049	1
33.9	38	0.926829	1
34	44	1.07317	1
34.1	40	0.97561	0.9
34.2	37	0.902439	1
34.3	38	0.926829	1.1
34.4	45	1.09756	1.1
34.5	54	1.31707	1.1
34.6	42	1.02439	1.1
34.7	43	1.04878	1.1
34.8	46	1.12195	1.1
34.9	42	1.02439	1
35	43	1.04878	1
35.1	39	0.95122	1.1
35.2	45	1.09756	1.2
35.3	49	1.19512	1.1
35.4	49	1.19512	1.1
35.5	39	0.95122	1.1
35.6	51	1.2439	1.3
35.7	49	1.19512	1.3
35.8	54	1.31707	1.2
35.9	51	1.2439	1.2
36	43	1.04878	1.1
36.1	51	1.2439	1.1
36.2	42	1.02439	1.1
36.3	41	1	1.1
36.4	55	1.34146	1
36.5	39	0.95122	0.9
36.6	34	0.829268	0.8
36.7	35	0.853659	0.9
36.8	33	0.804878	0.9
36.9	37	0.902439	0.9
37	36	0.878049	0.9
37.1	34	0.829268	0.9
37.2	37	0.902439	1
37.3	45	1.09756	1.1
37.4	44	1.07317	1.2
37.5	51	1.2439	1.2
37.6	51	1.2439	1.2
37.7	51	1.2439	1.2
37.8	50	1.21951	1.2
37.9	46	1.12195	1.3
38	52	1.26829	1.5
38.1	64	1.56098	1.6
38.2	65	1.58537	1.6
38.3	64	1.56098	1.6
38.4	70	1.70732	1.6
38.5	60	1.46341	1.5
38.6	65	1.58537	1.6
38.7	56	1.36585	1.5
38.8	72	1.7561	1.6
38.9	57	1.39024	1.5
39	63	1.53659	1.7
39.1	67	1.63415	1.8
39.2	78	1.90244	1.9
39.3	81	1.97561	1.9
39.4	76	1.85366	1.9
39.5	82	2	1.9
39.6	81	1.97561	1.9
39.7	73	1.78049	1.9
39.8	84	2.04878	1.9
39.9	81	1.97561	2
40	70	1.70732	2
40.1	91	2.21951	2.2
40.2	83	2.02439	2.1
40.3	93	2.26829	2
40.4	83	2.02439	2
40.5	76	1.85366	1.9
40.6	81	1.97561	2
40.7	79	1.92683	1.9
40.8	81	1.97561	2
40.9	79	1.92683	2
41	87	2.12195	2
41.1	75	1.82927	2
41.2	89	2.17073	2
41.3	78	1.90244	1.9
41.4	76	1.85366	1.9
41.5	75	1.82927	1.9
41.6	81	1.97561	1.9
41.7	78	1.90244	1.8
41.8	73	1.78049	1.7
41.9	66	1.60976	1.8
42	73	1.78049	1.9
42.1	79	1.92683	1.9
42.2	79	1.92683	1.9
42.3	74	1.80488	1.8
42.4	79	1.92683	1.8
42.5	67	1.63415	1.7
42.6	73	1.78049	1.7
42.7	65	1.58537	1.6
42.8	65	1.58537	1.4
42.9	61	1.4878	1.3
43	48	1.17073	1.4
43.1	55	1.34146	1.4
43.2	66	1.60976	1.4
43.3	51	1.2439	1.3
43.4	55	1.34146	1.2
43.5	52	1.26829	1.1
43.6	40	0.97561	1
43.7	41	1	1
43.8	43	1.04878	1
43.9	44	1.07317	1
44	40	0.97561	1
44.1	39	0.95122	1
44.2	39	0.95122	1
44.3	40	0.97561	0.9
44.4	40	0.97561	0.9
44.5	35	0.853659	1
44.6	41	1	1.1
44.7	48	1.17073	1
44.8	45	1.09756	1
44.9	35	0.853659	1
45	42	1.02439	1.1
45.1	45	1.09756	1.1
45.2	45	1.09756	1.2
45.3	45	1.09756	1.2
45.4	52	1.26829	1.2
45.5	49	1.19512	1.1
45.6	44	1.07317	1
45.7	40	0.97561	1
45.8	42	1.02439	1
45.9	44	1.07317	1
46	37	0.902439	0.9
46.1	38	0.926829	1
46.2	40	0.97561	1.1
46.3	49	1.19512	1.2
46.4	44	1.07317	1.2
46.5	49	1.19512	1.3
46.6	49	1.19512	1.3
46.7	57	1.39024	1.2
46.8	48	1.17073	1.1
46.9	43	1.04878	1.1
47	42	1.02439	1.1
47.1	46	1.12195	1.1
47.2	43	1.04878	1.1
47.3	47	1.14634	1.1
47.4	48	1.17073	1
47.5	43	1.04878	0.9
47.6	36	0.878049	0.8
47.7	33	0.804878	0.9
47.8	34	0.829268	0.9
47.9	40	0.97561	1
48	40	0.97561	1
48.1	40	0.97561	1
48.2	46	1.12195	1
48.3	41	1	0.9
48.4	40	0.97561	0.9
48.5	34	0.829268	1
48.6	40	0.97561	1
48.7	43	1.04878	1.1
48.8	46	1.12195	1
48.9	41	1	1
49	36	0.878049	1
49.1	42	1.02439	1
49.2	46	1.12195	1
49.3	39	0.95122	1
49.4	38	0.926829	0.9
49.5	40	0.97561	0.9
49.6	34	0.829268	0.9
49.7	39	0.95122	1
49.8	41	1	0.9
49.9	38	0.926829	0.9
50	36	0.878049	0.9
50.1	31	0.756098	0.9
50.2	43	1.04878	0.9
50.3	31	0.756098	0.9
50.4	38	0.926829	0.9
50.5	39	0.95122	0.9
50.6	36	0.878049	0.9
50.7	39	0.95122	0.9
50.8	34	0.829268	0.9
50.9	39	0.95122	0.9
51	39	0.95122	0.9
51.1	36	0.878049	1
51.2	39	0.95122	1
51.3	42	1.02439	1
51.4	41	1	1
51.5	44	1.07317	1.1
51.6	42	1.02439	1.1
51.7	45	1.09756	1.1
51.8	44	1.07317	1.2
51.9	50	1.21951	1.2
52	51	1.2439	1.2
52.1	44	1.07317	1.2
52.2	47	1.14634	1.2
52.3	52	1.26829	1.2
52.4	52	1.26829	1.2
52.5	49	1.19512	1.2
52.6	49	1.19512	1.3
52.7	50	1.21951	1.5
52.8	64	1.56098	1.7
52.9	75	1.82927	1.8
53	69	1.68293	1.7
53.1	72	1.7561	1.8
53.2	74	1.80488	1.9
53.3	76	1.85366	2
53.4	83	2.02439	2
53.5	81	1.97561	2
53.6	83	2.02439	2
53.7	77	1.87805	1.9
53.8	86	2.09756	1.9
53.9	74	1.80488	1.9
54	79	1.92683	1.9
54.1	81	1.97561	2
54.2	72	1.7561	1.9
54.3	87	2.12195	2
54.4	78	1.90244	2
54.5	83	2.02439	2
54.6	80	1.95122	1.9
54.7	85	2.07317	1.8
54.8	72	1.7561	1.7
54.9	65	1.58537	1.7
55	74	1.80488	1.8
55.1	69	1.68293	1.8
55.2	75	1.82927	1.8
55.3	74	1.80488	1.7
55.4	67	1.63415	1.6
55.5	70	1.70732	1.6
55.6	57	1.39024	1.6
55.7	74	1.80488	1.7
55.8	61	1.4878	1.6
55.9	73	1.78049	1.6
56	59	1.43902	1.6
56.1	67	1.63415	1.6
56.2	69	1.68293	1.6
56.3	65	1.58537	1.6
56.4	63	1.53659	1.6
56.5	64	1.56098	1.6
56.6	71	1.73171	1.6
56.7	63	1.53659	1.5
56.8	61	1.4878	1.5
56.9	61	1.4878	1.4
57	62	1.5122	1.4
57.1	55	1.34146	1.3
57.2	57	1.39024	1.3
57.3	53	1.29268	1.3
57.4	54	1.31707	1.3
57.5	50	1.21951	1.4
57.6	55	1.34146	1.5
57.7	63	1.53659	1.5
57.8	66	1.60976	1.4
57.9	51	1.2439	1.2
58	52	1.26829	1.2
58.1	47	1.14634	1.1
58.2	48	1.17073	1.2
58.3	46	1.12195	1.1
58.4	54	1.31707	1.1
58.5	40	0.97561	0.9
58.6	42	1.02439	1
58.7	34	0.829268	1
58.8	43	1.04878	1
58.9	41	1	1
59	43	1.04878	1
59.1	40	0.97561	1
59.2	45	1.09756	0.9
59.3	35	0.853659	0.9
59.4	35	0.853659	1.1
59.5	45	1.09756	1.1
59.6	51	1.2439	1
59.7	39	0.95122	0.9
59.8	34	0.829268	0.9
59.9	39	0.95122	0.9
60	40	0.97561	0.8
60.1	33	0.804878	0.9
60.2	31	0.756098	0.9
60.3	43	1.04878	0.9
60.4	35	0.853659	0.8
60.5	34	0.829268	0.9
60.6	35	0.853659	0.9
60.7	41	1	0.9
60.8	38	0.926829	0.8
60.9	29	0.707317	0.9
61	33	0.804878	1
61.1	48	1.17073	1.1
61.2	43	1.04878	0.9
61.3	39	0.95122	1
61.4	32	0.780488	1
61.5	47	1.14634	1
61.6	40	0.97561	1
61.7	39	0.95122	1
61.8	39	0.95122	1.1
61.9	47	1.14634	1.1
62	49	1.19512	1.1
62.1	44	1.07317	1
62.2	40	0.97561	1
62.3	43	1.04878	1
62.4	41	1	1.1
62.5	37	0.902439	1.2
62.6	62	1.5122	1.3
62.7	43	1.04878	1.3
62.8	57	1.39024	1.3
62.9	54	1.31707	1.2
63	46	1.12195	1.3
63.1	51	1.2439	1.3
63.2	60	1.46341	1.4
63.3	52	1.26829	1.4
63.4	60	1.46341	1.4
63.5	61	1.4878	1.4
63.6	56	1.36585	1.3
63.7	55	1.34146	1.2
63.8	46	1.12195	1.1
63.9	41	1	1.1
64	48	1.17073	1.2
64.1	52	1.26829	1.2
64.2	48	1.17073	1.1
64.3	44	1.07317	1
64.4	43	1.04878	1
64.5	38	0.926829	0.9
64.6	38	0.926829	0.9
64.7	36	0.878049	0.9
64.8	42	1.02439	0.9
64.9	31	0.756098	0.9
65	42	1.02439	1
65.1	38	0.926829	1
65.2	48	1.17073	1
65.3	37	0.902439	1
65.4	36	0.878049	1.2
65.5	54	1.31707	1.3
65.6	53	1.29268	1.2
65.7	57	1.39024	1.1
65.8	40	0.97561	1
65.9	43	1.04878	1.1
66	40	0.97561	1.2
66.1	51	1.2439	1.3
66.2	51	1.2439	1.2
66.3	56	1.36585	1.2
66.4	46	1.12195	1.1
66.5	48	1.17073	1
66.6	43	1.04878	1
66.7	38	0.926829	0.9
66.8	38	0.926829	0.9
66.9	38	0.926829	1
67	38	0.926829	0.9
67.1	44	1.07317	0.9
67.2	33	0.804878	0.9
67.3	35	0.853659	0.9
67.4	39	0.95122	1
67.5	38	0.926829	1
67.6	44	1.07317	1
67.7	39	0.95122	1
67.8	38	0.926829	0.9
67.9	40	0.97561	0.9
68	36	0.878049	1
68.1	40	0.97561	1.1
68.2	50	1.21951	1.1
68.3	40	0.97561	1
68.4	44	1.07317	1.1
68.5	42	1.02439	1.2
68.6	47	1.14634	1.4
68.7	55	1.34146	1.4
68.8	67	1.63415	1.7
68.9	56	1.36585	1.7
69	80	1.95122	1.9
69.1	74	1.80488	1.8
69.2	76	1.85366	1.9
69.3	74	1.80488	2
69.4	86	2.09756	2
69.5	81	1.97561	1.8
69.6	73	1.78049	1.7
69.7	69	1.68293	1.7
69.8	70	1.70732	1.7
69.9	69	1.68293	1.7
70	65	1.58537	1.7
70.1	73	1.78049	1.8
70.2	74	1.80488	1.7
70.3	69	1.68293	1.7
70.4	69	1.68293	1.7
70.5	66	1.60976	1.7
70.6	73	1.78049	1.7
70.7	69	1.68293	1.7
70.8	68	1.65854	1.7
70.9	68	1.65854	1.7
71	73	1.78049	1.6
71.1	65	1.58537	1.5
71.2	55	1.34146	1.4
71.3	59	1.43902	1.5
71.4	56	1.36585	1.5
71.5	65	1.58537	1.4
71.6	59	1.43902	1.3
71.7	46	1.12195	1.3
71.8	50	1.21951	1.4
71.9	59	1.43902	1.3
72	59	1.43902	1.2
72.1	47	1.14634	1.1
72.2	43	1.04878	1
72.3	43	1.04878	1
72.4	42	1.02439	1
72.5	40	0.97561	1
72.6	38	0.926829	1
72.7	39	0.95122	1
72.8	43	1.04878	1
72.9	40	0.97561	1
73	41	1	1
73.1	41	1	0.9
73.2	41	1	0.9
73.3	33	0.804878	0.8
73.4	33	0.804878	0.9
73.5	36	0.878049	1
73.6	40	0.97561	1.1
73.7	53	1.29268	1.1
73.8	42	1.02439	1
73.9	40	0.97561	0.9
74	35	0.853659	0.9
74.1	35	0.853659	1
74.2	42	1.02439	1.1
74.3	46	1.12195	1.1
74.4	45	1.09756	1.2
74.5	46	1.12195	1.2
74.6	56	1.36585	1.2
74.7	45	1.09756	1
74.8	42	1.02439	1
74.9	41	1	0.9
75	39	0.95122	1
75.1	36	0.878049	1
75.2	44	1.07317	1
75.3	37	0.902439	0.9
75.4	36	0.878049	0.9
75.5	39	0.95122	0.9
75.6	38	0.926829	0.9
75.7	35	0.853659	0.9
75.8	41	1	1
75.9	39	0.95122	1
76	42	1.02439	0.9
76.1	36	0.878049	0.9
76.2	35	0.853659	0.9
76.3	41	1	0.9
76.4	33	0.804878	0.9
76.5	37	0.902439	1
76.6	46	1.12195	1
76.7	36	0.878049	1
76.8	41	1	1.1
76.9	50	1.21951	1.2
77	43	1.04878	1.2
77.1	51	1.2439	1.2
77.2	48	1.17073	1.1
77.3	48	1.17073	1
77.4	41	1	1.1
77.5	40	0.97561	1.2
77.6	55	1.34146	1.3
77.7	53	1.29268	1.2
77.8	51	1.2439	1.2
77.9	44	1.07317	1.1
78	48	1.17073	1.1
78.1	45	1.09756	1.1
78.2	43	1.04878	1.1
78.3	45	1.09756	1.2
78.4	47	1.14634	1.1
78.5	50	1.21951	1.2
78.6	42	1.02439	1.1
78.7	51	1.2439	1.2
78.8	39	0.95122	1.2
78.9	54	1.31707	1.2
79	54	1.31707	1.3
79.1	43	1.04878	1.4
79.2	66	1.60976	1.6
79.3	62	1.5122	1.7
79.4	73	1.78049	1.8
79.5	77	1.87805	1.7
79.6	67	1.63415	1.6
79.7	67	1.63415	1.6
79.8	68	1.65854	1.7
79.9	63	1.53659	1.8
80	78	1.90244	1.9
80.1	77	1.87805	1.8
80.2	76	1.85366	1.9
80.3	69	1.68293	1.9
80.4	88	2.14634	2
80.5	76	1.85366	1.9
80.6	78	1.90244	1.9
80.7	84	2.04878	1.9
80.8	75	1.82927	1.9
80.9	79	1.92683	1.9
81	82	2	1.8
81.1	71	1.73171	1.8
81.2	73	1.78049	1.9
81.3	81	1.97561	1.9
81.4	83	2.02439	1.8
81.5	68	1.65854	1.7
81.6	70	1.70732	1.7
81.7	73	1.78049	1.7
81.8	71	1.73171	1.6
81.9	62	1.5122	1.6
82	69	1.68293	1.7
82.1	67	1.63415	1.6
82.2	73	1.78049	1.6
82.3	58	1.41463	1.5
82.4	67	1.63415	1.5
82.5	63	1.53659	1.5
82.6	59	1.43902	1.5
82.7	58	1.41463	1.4
82.8	62	1.5122	1.4
82.9	57	1.39024	1.3
83	50	1.21951	1.3
83.1	54	1.31707	1.3
83.2	50	1.21951	1.2
83.3	58	1.41463	1.2
83.4	41	1	1.1
83.5	50	1.21951	1.2
83.6	50	1.21951	1.2
83.7	48	1.17073	1.1
83.8	48	1.17073	1
83.9	35	0.853659	0.9
84	39	0.95122	1
84.1	40	0.97561	1
84.2	41	1	1
84.3	39	0.95122	1
84.4	43	1.04878	1
84.5	43	1.04878	1
84.6	38	0.926829	1
84.7	39	0.95122	0.9
84.8	41	1	1
84.9	35	0.853659	1
85	45	1.09756	1
85.1	41	1	1
85.2	40	0.97561	1
85.3	40	0.97561	1
85.4	39	0.95122	1
85.5	42	1.02439	1
85.6	39	0.95122	1
85.7	39	0.95122	1
85.8	40	0.97561	0.9
85.9	38	0.926829	0.9
86	37	0.902439	0.9
86.1	38	0.926829	0.9
86.2	35	0.853659	1
86.3	39	0.95122	1.1
86.4	48	1.17073	1.1
86.5	47	1.14634	1
86.6	41	1	1
86.7	37	0.902439	1
86.8	42	1.02439	1
86.9	40	0.97561	1
87	42	1.02439	1.1
87.1	41	1	1.2
87.2	54	1.31707	1.3
87.3	54	1.31707	1.2
87.4	55	1.34146	1.2
87.5	44	1.07317	1.2
87.6	46	1.12195	1.3
87.7	53	1.29268	1.3
87.8	56	1.36585	1.3
87.9	51	1.2439	1.3
88	52	1.26829	1.3
88.1	52	1.26829	1.3
88.2	53	1.29268	1.3
88.3	61	1.4878	1.3
88.4	52	1.26829	1.3
88.5	53	1.29268	1.4
88.6	58	1.41463	1.5
88.7	61	1.4878	1.5
88.8	65	1.58537	1.5
88.9	58	1.41463	1.4
89	60	1.46341	1.4
89.1	57	1.39024	1.5
89.2	61	1.4878	1.5
89.3	62	1.5122	1.6
89.4	66	1.60976	1.7
89.5	72	1.7561	1.7
89.6	69	1.68293	1.7
89.7	70	1.70732	1.8
89.8	74	1.80488	1.8
89.9	79	1.92683	1.7
90	67	1.63415	1.7
90.1	65	1.58537	1.7
90.2	72	1.7561	1.7
90.3	68	1.65854	1.7
90.4	71	1.73171	1.8
90.5	71	1.73171	1.8
90.6	82	2	1.8
90.7	64	1.56098	1.7
90.8	72	1.7561	1.7
90.9	72	1.7561	1.6
91	63	1.53659	1.6
91.1	59	1.43902	1.6
91.2	74	1.80488	1.7
91.3	67	1.63415	1.7
91.4	69	1.68293	1.8
91.5	76	1.85366	1.7
91.6	71	1.73171	1.6
91.7	65	1.58537	1.6
91.8	58	1.41463	1.5
91.9	72	1.7561	1.6
92	56	1.36585	1.5
92.1	67	1.63415	1.5
92.2	57	1.39024	1.4
92.3	61	1.4878	1.4
92.4	53	1.29268	1.3
92.5	53	1.29268	1.2
92.6	56	1.36585	1.2
92.7	44	1.07317	1.2
92.8	50	1.21951	1.2
92.9	53	1.29268	1.2
93	50	1.21951	1.2
93.1	42	1.02439	1.2
93.2	58	1.41463	1.3
93.3	50	1.21951	1.3
93.4	51	1.2439	1.3
93.5	53	1.29268	1.3
93.6	59	1.43902	1.4
93.7	54	1.31707	1.4
93.8	62	1.5122	1.3
93.9	55	1.34146	1.3
94	49	1.19512	1.4
94.1	58	1.41463	1.6
94.2	65	1.58537	1.6
94.3	68	1.65854	1.5
94.4	62	1.5122	1.6
94.5	57	1.39024	1.6
94.6	72	1.7561	1.7
94.7	68	1.65854	1.6
94.8	65	1.58537	1.6
94.9	64	1.56098	1.6
95	67	1.63415	1.6
95.1	64	1.56098	1.7
95.2	69	1.68293	1.7
95.3	72	1.7561	1.7
95.4	73	1.78049	1.6
95.5	59	1.43902	1.4
95.6	62	1.5122	1.4
95.7	57	1.39024	1.4
95.8	59	1.43902	1.5
95.9	62	1.5122	1.5
96	66	1.60976	1.4
96.1	52	1.26829	1.2
96.2	54	1.31707	1.2
96.3	44	1.07317	1.1
96.4	46	1.12195	1.3
96.5	49	1.19512	1.4
96.6	62	1.5122	1.4
96.7	56	1.36585	1.4
96.8	56	1.36585	1.3
96.9	57	1.39024	1.4
97	51	1.2439	1.3
97.1	60	1.46341	1.3
97.2	53	1.29268	1.2
97.3	53	1.29268	1.1
97.4	47	1.14634	1.1
97.5	39	0.95122	1.1
97.6	45	1.09756	1.1
97.7	51	1.2439	1.1
97.8	39	0.95122	1
97.9	44	1.07317	1
98	37	0.902439	0.9
98.1	41	1	1
98.2	36	0.878049	1
98.3	44	1.07317	1.2
98.4	49	1.19512	1.2
98.5	49	1.19512	1.2
98.6	50	1.21951	1.1
98.7	44	1.07317	1.1
98.8	45	1.09756	1.1
98.9	49	1.19512	1
99	41	1	1
99.1	39	0.95122	1
99.2	40	0.97561	1
99.3	40	0.97561	1
99.4	44	1.07317	1
99.5	45	1.09756	1
99.6	39	0.95122	0.9
99.7	39	0.95122	0.9
99.8	38	0.926829	0.9
99.9	39	0.95122	1
100	37	0.902439	1
100.1	44	1.07317	1.1
100.2	45	1.09756	1.1
100.3	45	1.09756	1.1
100.4	47	1.14634	1
100.5	42	1.02439	1
100.6	37	0.902439	1
100.7	43	1.04878	1
100.8	37	0.902439	0.9
100.9	37	0.902439	0.9
101	38	0.926829	1
101.1	40	0.97561	1.1
101.2	42	1.02439	1.1
101.3	48	1.17073	1.1
101.4	41	1	1.1
101.5	44	1.07317	1.2
101.6	53	1.29268	1.1
101.7	46	1.12195	1.1
101.8	42	1.02439	1
101.9	43	1.04878	1
102	41	1	1
102.1	40	0.97561	1
102.2	43	1.04878	1
102.3	43	1.04878	1
102.4	40	0.97561	1
102.5	39	0.95122	0.9
102.6	39	0.95122	0.9
102.7	33	0.804878	0.9
102.8	39	0.95122	0.9
102.9	42	1.02439	1
103	35	0.853659	1
103.1	40	0.97561	1.1
103.2	50	1.21951	1.1
103.3	42	1.02439	1.1
103.4	43	1.04878	1.2
103.5	50	1.21951	1.4
103.6	58	1.41463	1.6
103.7	65	1.58537	1.7
103.8	71	1.73171	1.7
103.9	69	1.68293	1.7
104	73	1.78049	1.8
104.1	70	1.70732	1.7
104.2	77	1.87805	1.8
104.3	65	1.58537	1.7
104.4	75	1.82927	1.8
104.5	72	1.7561	1.7
104.6	69	1.68293	1.7
104.7	68	1.65854	1.7
104.8	68	1.65854	1.7
104.9	73	1.78049	1.8
105	70	1.70732	1.7
105.1	74	1.80488	1.8
105.2	66	1.60976	1.7
105.3	77	1.87805	1.7
105.4	71	1.73171	1.6
105.5	65	1.58537	1.7
105.6	66	1.60976	1.7
105.7	75	1.82927	1.6
105.8	63	1.53659	1.5
105.9	61	1.4878	1.5
106	66	1.60976	1.6
106.1	62	1.5122	1.5
106.2	63	1.53659	1.5
106.3	57	1.39024	1.5
106.4	67	1.63415	1.5
106.5	55	1.34146	1.4
106.6	57	1.39024	1.5
106.7	65	1.58537	1.5
106.8	68	1.65854	1.5
106.9	56	1.36585	1.4
107	59	1.43902	1.3
107.1	56	1.36585	1.3
107.2	49	1.19512	1.2
107.3	53	1.29268	1.2
107.4	49	1.19512	1.1
107.5	46	1.12195	1
107.6	40	0.97561	1
107.7	39	0.95122	1
107.8	42	1.02439	1
107.9	41	1	1
108	35	0.853659	1
108.1	44	1.07317	1.1
108.2	40	0.97561	1.1
108.3	50	1.21951	1.1
108.4	43	1.04878	1.1
108.5	45	1.09756	1.1
108.6	43	1.04878	1.1
108.7	42	1.02439	1.1
108.8	50	1.21951	1.1
108.9	46	1.12195	1
109	39	0.95122	1
109.1	41	1	1
109.2	42	1.02439	1.1
109.3	41	1	1.1
109.4	49	1.19512	1.1
109.5	41	1	1
109.6	41	1	1
109.7	45	1.09756	1
109.8	43	1.04878	1
109.9	40	0.97561	1
110	46	1.12195	1
110.1	37	0.902439	0.9
110.2	37	0.902439	0.9
110.3	38	0.926829	0.9
110.4	37	0.902439	1
110.5	40	0.97561	1.1
110.6	47	1.14634	1.2
110.7	47	1.14634	1.1
110.8	48	1.17073	1.2
110.9	43	1.04878	1.2
111	52	1.26829	1.2
111.1	49	1.19512	1.1
111.2	47	1.14634	1.1
111.3	45	1.09756	1
111.4	40	0.97561	1
111.5	40	0.97561	1.1
111.6	47	1.14634	1.2
111.7	47	1.14634	1.1
111.8	48	1.17073	1
111.9	41	1	1
112	38	0.926829	1.1
112.1	48	1.17073	1.2
112.2	47	1.14634	1.2
112.3	49	1.19512	1.3
112.4	53	1.29268	1.3
112.5	54	1.31707	1.4
112.6	57	1.39024	1.5
112.7	64	1.56098	1.5
112.8	61	1.4878	1.6
112.9	63	1.53659	1.6
113	68	1.65854	1.7
113.1	66	1.60976	1.6
113.2	69	1.68293	1.6
113.3	66	1.60976	1.6
113.4	64	1.56098	1.7
113.5	68	1.65854	1.7
113.6	72	1.7561	1.7
113.7	69	1.68293	1.7
113.8	71	1.73171	1.7
113.9	66	1.60976	1.7
114	77	1.87805	1.7
114.1	67	1.63415	1.6
114.2	69	1.68293	1.7
114.3	57	1.39024	1.6
114.4	78	1.90244	1.7
114.5	67	1.63415	1.6
114.6	61	1.4878	1.6
114.7	70	1.70732	1.6
114.8	61	1.4878	1.4
114.9	64	1.56098	1.4
115	52	1.26829	1.3
115.1	52	1.26829	1.3
115.2	55	1.34146	1.2
115.3	51	1.2439	1.2
115.4	45	1.09756	1.1
115.5	49	1.19512	1.2
115.6	46	1.12195	1.1
115.7	47	1.14634	1.2
115.8	48	1.17073	1.2
115.9	50	1.21951	1.3
116	51	1.2439	1.3
116.1	58	1.41463	1.3
116.2	46	1.12195	1.3
116.3	51	1.2439	1.3
116.4	57	1.39024	1.3
116.5	56	1.36585	1.2
116.6	47	1.14634	1.1
116.7	46	1.12195	1
116.8	45	1.09756	1
116.9	38	0.926829	1
117	43	1.04878	1
117.1	38	0.926829	1
117.2	41	1	1.1
117.3	50	1.21951	1
117.4	39	0.95122	1
117.5	34	0.829268	1
117.6	48	1.17073	1.2
117.7	47	1.14634	1.1
117.8	49	1.19512	1.1
117.9	41	1	1.1
118	49	1.19512	1.2
118.1	50	1.21951	1.1
118.2	49	1.19512	1.1
118.3	39	0.95122	1
118.4	43	1.04878	1
118.5	39	0.95122	1
118.6	39	0.95122	1
118.7	40	0.97561	1
118.8	42	1.02439	1.1
118.9	41	1	1.2
119	57	1.39024	1.3
119.1	50	1.21951	1.3
119.2	47	1.14634	1.3
119.3	62	1.5122	1.4
119.4	57	1.39024	1.4
119.5	58	1.41463	1.4
119.6	55	1.34146	1.4
119.7	60	1.46341	1.5
119.8	60	1.46341	1.5
119.9	63	1.53659	1.5
120	62	1.5122	1.6
120.1	64	1.56098	1.6
120.2	65	1.58537	1.6
120.3	66	1.60976	1.7
120.4	64	1.56098	1.7
120.5	74	1.80488	1.6
120.6	66	1.60976	1.5
120.7	58	1.41463	1.4
120.8	58	1.41463	1.4
120.9	61	1.4878	1.5
121	58	1.41463	1.6
121.1	69	1.68293	1.6
121.2	66	1.60976	1.5
121.3	59	1.43902	1.4
121.4	62	1.5122	1.4
121.5	57	1.39024	1.3
121.6	51	1.2439	1.3
121.7	53	1.29268	1.4
121.8	59	1.43902	1.4
121.9	57	1.39024	1.4
122	62	1.5122	1.4
122.1	58	1.41463	1.4
122.2	56	1.36585	1.5
122.3	62	1.5122	1.5
122.4	61	1.4878	1.6
122.5	62	1.5122	1.7
122.6	69	1.68293	1.7
122.7	72	1.7561	1.6
122.8	70	1.70732	1.5
122.9	59	1.43902	1.4
123	59	1.43902	1.4
123.1	52	1.26829	1.4
123.2	61	1.4878	1.3
123.3	54	1.31707	1.3
123.4	50	1.21951	1.2
123.5	51	1.2439	1.3
123.6	51	1.2439	1.3
123.7	58	1.41463	1.3
123.8	49	1.19512	1.3
123.9	52	1.26829	1.3
124	56	1.36585	1.3
124.1	49	1.19512	1.2
124.2	53	1.29268	1.3
124.3	51	1.2439	1.3
124.4	57	1.39024	1.3
124.5	51	1.2439	1.3
124.6	47	1.14634	1.3
124.7	58	1.41463	1.3
124.8	55	1.34146	1.3
124.9	48	1.17073	1.2
125	51	1.2439	1.2
125.1	52	1.26829	1.2
