# Supplementary material for: A Deterministic Model Predicts the Properties of Stochastic Calcium Oscillations in Airway Smooth Muscle Cells
Source: PLoS Comput Biol. 2014 Aug 14;10(8):e1003783. doi: 10.1371/journal.pcbi.1003783 (PMC4133161; doi:10.1371/journal.pcbi.1003783)
Supplement: Dataset S1 — ASMC calcium fluorescence trace data. The data files are in Excel format and compressed in a zip file. Each Excel file has a name showing their information. For example, “S2_SMC6_MCh200nM” means data are from ASMC No. 6 in lung slice No. 2 by using 200 nM MCh. In each file, there are four columns which represent (from left to right) time(s), fluorescence intensity, and average . (ZIP) [file pcbi.1003783.s001.zip › S4_SMC4_MCh200nM.xlsx]

## Sheet: Sheet1
0	19	1	1
0.1	19	1	1
0.2	18	0.947368	1
0.3	20	1.05263	1
0.4	19	1	1
0.5	19	1	1
0.6	17	0.894737	1
0.7	21	1.10526	1.1
0.8	20	1.05263	1.1
0.9	20	1.05263	1
1	20	1.05263	1
1.1	19	1	1
1.2	18	0.947368	1
1.3	21	1.10526	1
1.4	17	0.894737	1.1
1.5	20	1.05263	1.1
1.6	23	1.21053	1.2
1.7	21	1.10526	1.1
1.8	22	1.15789	1
1.9	17	0.894737	1
2	20	1.05263	1
2.1	18	0.947368	1
2.2	17	0.894737	0.9
2.3	20	1.05263	1
2.4	17	0.894737	1
2.5	21	1.10526	1
2.6	18	0.947368	1
2.7	19	1	1
2.8	19	1	1
2.9	20	1.05263	1
3	17	0.894737	0.9
3.1	19	1	1
3.2	18	0.947368	1
3.3	19	1	0.9
3.4	18	0.947368	0.9
3.5	15	0.789474	0.9
3.6	18	0.947368	0.9
3.7	17	0.894737	0.9
3.8	17	0.894737	0.9
3.9	16	0.842105	0.9
4	19	1	1
4.1	16	0.842105	0.9
4.2	20	1.05263	1
4.3	17	0.894737	0.9
4.4	18	0.947368	0.9
4.5	14	0.736842	0.8
4.6	17	0.894737	0.9
4.7	17	0.894737	0.8
4.8	16	0.842105	0.8
4.9	15	0.789474	0.9
5	17	0.894737	1
5.1	22	1.15789	1.1
5.2	19	1	1.1
5.3	24	1.26316	1.1
5.4	21	1.10526	1
5.5	16	0.842105	1
5.6	19	1	1
5.7	20	1.05263	1
5.8	17	0.894737	1
5.9	20	1.05263	1
6	18	0.947368	1
6.1	21	1.10526	1
6.2	19	1	1
6.3	19	1	1
6.4	18	0.947368	1
6.5	18	0.947368	1.1
6.6	20	1.05263	1
6.7	22	1.15789	1
6.8	16	0.842105	0.9
6.9	19	1	1
7	18	0.947368	1
7.1	18	0.947368	1
7.2	20	1.05263	1
7.3	19	1	0.9
7.4	16	0.842105	0.9
7.5	16	0.842105	0.9
7.6	18	0.947368	0.9
7.7	19	1	0.9
7.8	16	0.842105	0.9
7.9	16	0.842105	0.9
8	20	1.05263	0.9
8.1	16	0.842105	0.9
8.2	18	0.947368	1
8.3	19	1	1
8.4	20	1.05263	0.9
8.5	17	0.894737	0.9
8.6	16	0.842105	0.9
8.7	17	0.894737	1
8.8	20	1.05263	1
8.9	18	0.947368	1
9	20	1.05263	1
9.1	18	0.947368	1
9.2	20	1.05263	1
9.3	18	0.947368	1
9.4	20	1.05263	1
9.5	18	0.947368	0.9
9.6	18	0.947368	0.9
9.7	17	0.894737	1
9.8	18	0.947368	0.9
9.9	20	1.05263	0.9
10	16	0.842105	1
10.1	18	0.947368	1
10.2	24	1.26316	1
10.3	17	0.894737	0.9
10.4	18	0.947368	1
10.5	18	0.947368	1
10.6	19	1	1
10.7	20	1.05263	1
10.8	19	1	1
10.9	20	1.05263	1
11	18	0.947368	0.9
11.1	19	1	0.9
11.2	16	0.842105	0.9
11.3	17	0.894737	0.9
11.4	18	0.947368	1
11.5	18	0.947368	1
11.6	20	1.05263	1
11.7	19	1	1
11.8	20	1.05263	1
11.9	19	1	0.9
12	19	1	1
12.1	16	0.842105	1
12.2	22	1.15789	1.1
12.3	21	1.10526	1
12.4	20	1.05263	1
12.5	18	0.947368	1
12.6	21	1.10526	1
12.7	18	0.947368	1
12.8	18	0.947368	1
12.9	21	1.10526	1.1
13	19	1	1.1
13.1	22	1.15789	1
13.2	19	1	1
13.3	17	0.894737	0.9
13.4	19	1	1
13.5	18	0.947368	1
13.6	21	1.10526	1
13.7	18	0.947368	1
13.8	19	1	1.1
13.9	20	1.05263	1.1
14	21	1.10526	1
14.1	19	1	1
14.2	18	0.947368	0.9
14.3	19	1	1
14.4	17	0.894737	1
14.5	21	1.10526	1.1
14.6	20	1.05263	1
14.7	19	1	1
14.8	20	1.05263	1.1
14.9	19	1	1.1
15	25	1.31579	1.1
15.1	18	0.947368	1
15.2	19	1	1
15.3	18	0.947368	1
15.4	19	1	1
15.5	18	0.947368	1.1
15.6	22	1.15789	1.1
15.7	23	1.21053	1
15.8	19	1	0.9
15.9	17	0.894737	0.9
16	15	0.789474	0.9
16.1	20	1.05263	1
16.2	19	1	1.1
16.3	20	1.05263	1.1
16.4	21	1.10526	1.1
16.5	21	1.10526	1
16.6	20	1.05263	0.9
16.7	18	0.947368	0.9
16.8	15	0.789474	0.9
16.9	16	0.842105	0.9
17	19	1	1
17.1	18	0.947368	1
17.2	18	0.947368	1
17.3	19	1	1
17.4	20	1.05263	1
17.5	19	1	1
17.6	19	1	1
17.7	18	0.947368	0.9
17.8	19	1	0.9
17.9	14	0.736842	0.9
18	20	1.05263	1
18.1	19	1	1
18.2	19	1	1
18.3	20	1.05263	1
18.4	18	0.947368	1
18.5	20	1.05263	1
18.6	17	0.894737	0.9
18.7	19	1	1
18.8	16	0.842105	0.9
18.9	20	1.05263	1
19	18	0.947368	1
19.1	18	0.947368	1
19.2	19	1	1
19.3	18	0.947368	0.9
19.4	19	1	0.9
19.5	15	0.789474	0.9
19.6	19	1	1
19.7	17	0.894737	0.9
19.8	19	1	1
19.9	17	0.894737	0.9
20	19	1	1
20.1	18	0.947368	1
20.2	22	1.15789	1
20.3	18	0.947368	0.9
20.4	15	0.789474	1
20.5	20	1.05263	1.1
20.6	20	1.05263	1
20.7	20	1.05263	0.9
20.8	16	0.842105	0.9
20.9	16	0.842105	1
21	18	0.947368	1
21.1	21	1.10526	1.1
21.2	20	1.05263	1
21.3	20	1.05263	1
21.4	19	1	1.1
21.5	20	1.05263	1.1
21.6	24	1.26316	1.1
21.7	20	1.05263	0.9
21.8	18	0.947368	1
21.9	16	0.842105	1
22	22	1.15789	1
22.1	18	0.947368	1
22.2	19	1	1
22.3	19	1	1.1
22.4	20	1.05263	1.1
22.5	22	1.15789	1.1
22.6	22	1.15789	1.1
22.7	21	1.10526	1.1
22.8	21	1.10526	1
22.9	18	0.947368	1
23	18	0.947368	1
23.1	21	1.10526	1
23.2	16	0.842105	1
23.3	19	1	1
23.4	22	1.15789	1.1
23.5	18	0.947368	1
23.6	20	1.05263	1.1
23.7	19	1	1.1
23.8	21	1.10526	1.1
23.9	20	1.05263	1
24	19	1	1
24.1	19	1	1
24.2	20	1.05263	1
24.3	17	0.894737	1
24.4	19	1	1
24.5	21	1.10526	1
24.6	18	0.947368	0.9
24.7	18	0.947368	1
24.8	18	0.947368	1
24.9	20	1.05263	1
25	18	0.947368	1
25.1	17	0.894737	1.1
25.2	24	1.26316	1.2
25.3	19	1	1.1
25.4	23	1.21053	1.2
25.5	21	1.10526	1.1
25.6	23	1.21053	1.2
25.7	19	1	1.1
25.8	24	1.26316	1.1
25.9	19	1	1
26	19	1	1.1
26.1	21	1.10526	1.1
26.2	20	1.05263	1.1
26.3	23	1.21053	1.1
26.4	21	1.10526	1.1
26.5	21	1.10526	1.1
26.6	18	0.947368	1.1
26.7	23	1.21053	1.1
26.8	22	1.15789	1.1
26.9	19	1	1
27	20	1.05263	1
27.1	18	0.947368	1
27.2	18	0.947368	1.1
27.3	23	1.21053	1.1
27.4	22	1.15789	1.1
27.5	19	1	1
27.6	19	1	1
27.7	18	0.947368	1
27.8	19	1	1
27.9	20	1.05263	1
28	17	0.894737	1.1
28.1	20	1.05263	1.1
28.2	23	1.21053	1.1
28.3	20	1.05263	1
28.4	20	1.05263	1
28.5	19	1	0.9
28.6	18	0.947368	0.9
28.7	17	0.894737	0.9
28.8	18	0.947368	1
28.9	19	1	1.1
29	22	1.15789	1.1
29.1	19	1	1.1
29.2	19	1	1.1
29.3	22	1.15789	1
29.4	19	1	1
29.5	18	0.947368	1.1
29.6	19	1	1.1
29.7	23	1.21053	1.1
29.8	18	0.947368	1
29.9	22	1.15789	1.1
30	19	1	1
30.1	20	1.05263	1
30.2	17	0.894737	0.9
30.3	19	1	1
30.4	18	0.947368	1.1
30.5	22	1.15789	1.1
30.6	22	1.15789	1.1
30.7	20	1.05263	1
30.8	19	1	1
30.9	19	1	1
31	18	0.947368	1
31.1	18	0.947368	1
31.2	19	1	1
31.3	19	1	1
31.4	20	1.05263	1
31.5	19	1	0.9
31.6	17	0.894737	1
31.7	18	0.947368	1
31.8	20	1.05263	1.1
31.9	18	0.947368	1
32	22	1.15789	1.1
32.1	18	0.947368	1
32.2	20	1.05263	1
32.3	20	1.05263	1
32.4	19	1	0.9
32.5	18	0.947368	0.9
32.6	16	0.842105	1
32.7	18	0.947368	1
32.8	22	1.15789	1
32.9	18	0.947368	0.9
33	17	0.894737	1
33.1	19	1	1
33.2	19	1	1
33.3	19	1	1
33.4	20	1.05263	1.1
33.5	20	1.05263	1.2
33.6	22	1.15789	1.1
33.7	24	1.26316	1
33.8	18	0.947368	1
33.9	17	0.894737	1
34	20	1.05263	1
34.1	20	1.05263	1
34.2	18	0.947368	1
34.3	19	1	1
34.4	20	1.05263	1.1
34.5	20	1.05263	1
34.6	20	1.05263	1.1
34.7	19	1	1
34.8	21	1.10526	1
34.9	17	0.894737	0.9
35	17	0.894737	0.9
35.1	18	0.947368	1
35.2	19	1	1.1
35.3	22	1.15789	1.1
35.4	22	1.15789	1.1
35.5	21	1.10526	1
35.6	17	0.894737	1
35.7	19	1	1
35.8	19	1	0.9
35.9	18	0.947368	0.9
36	15	0.789474	1
36.1	21	1.10526	1.1
36.2	21	1.10526	1.1
36.3	21	1.10526	1.1
36.4	20	1.05263	1.1
36.5	19	1	1.1
36.6	21	1.10526	1.1
36.7	20	1.05263	1.1
36.8	20	1.05263	1.1
36.9	22	1.15789	1
37	18	0.947368	1
37.1	19	1	1
37.2	18	0.947368	1
37.3	21	1.10526	1.1
37.4	20	1.05263	1.1
37.5	20	1.05263	1.1
37.6	20	1.05263	1.1
37.7	22	1.15789	1.1
37.8	23	1.21053	1.1
37.9	20	1.05263	1.1
38	19	1	1
38.1	22	1.15789	1
38.2	17	0.894737	1
38.3	19	1	1.1
38.4	19	1	1.1
38.5	22	1.15789	1.1
38.6	20	1.05263	1.1
38.7	21	1.10526	1.1
38.8	22	1.15789	1.1
38.9	18	0.947368	1
39	20	1.05263	1.1
39.1	21	1.10526	1
39.2	19	1	0.9
39.3	19	1	1
39.4	16	0.842105	1
39.5	20	1.05263	1.1
39.6	22	1.15789	1.1
39.7	21	1.10526	1.1
39.8	21	1.10526	1.1
39.9	22	1.15789	1.1
40	19	1	1.1
40.1	21	1.10526	1.1
40.2	21	1.10526	1.1
40.3	19	1	1.1
40.4	21	1.10526	1.2
40.5	22	1.15789	1.1
40.6	23	1.21053	1.1
40.7	20	1.05263	1.1
40.8	22	1.15789	1.2
40.9	23	1.21053	1.2
41	21	1.10526	1.1
41.1	22	1.15789	1.1
41.2	22	1.15789	1.2
41.3	20	1.05263	1.2
41.4	25	1.31579	1.3
41.5	25	1.31579	1.2
41.6	22	1.15789	1.1
41.7	23	1.21053	1.1
41.8	20	1.05263	1.1
41.9	21	1.10526	1.2
42	22	1.15789	1.2
42.1	24	1.26316	1.2
42.2	25	1.31579	1.2
42.3	22	1.15789	1.1
42.4	21	1.10526	1.1
42.5	19	1	1.1
42.6	21	1.10526	1.2
42.7	23	1.21053	1.2
42.8	22	1.15789	1.2
42.9	22	1.15789	1.2
43	25	1.31579	1.1
43.1	19	1	1
43.2	20	1.05263	1.1
43.3	20	1.05263	1.1
43.4	22	1.15789	1.1
43.5	20	1.05263	1.1
43.6	22	1.15789	1.2
43.7	22	1.15789	1.2
43.8	22	1.15789	1.2
43.9	24	1.26316	1.2
44	22	1.15789	1.2
44.1	22	1.15789	1.2
44.2	22	1.15789	1.1
44.3	22	1.15789	1.1
44.4	20	1.05263	1.1
44.5	20	1.05263	1.2
44.6	22	1.15789	1.2
44.7	24	1.26316	1.2
44.8	24	1.26316	1.2
44.9	20	1.05263	1.1
45	23	1.21053	1.1
45.1	22	1.15789	1.1
45.2	20	1.05263	1.1
45.3	22	1.15789	1.1
45.4	20	1.05263	1.1
45.5	19	1	1.2
45.6	25	1.31579	1.2
45.7	22	1.15789	1.2
45.8	20	1.05263	1.1
45.9	24	1.26316	1.2
46	20	1.05263	1.2
46.1	22	1.15789	1.2
46.2	24	1.26316	1.1
46.3	20	1.05263	1
46.4	19	1	1
46.5	19	1	1.1
46.6	21	1.10526	1.1
46.7	22	1.15789	1.2
46.8	20	1.05263	1.2
46.9	25	1.31579	1.2
47	22	1.15789	1.1
47.1	20	1.05263	1.1
47.2	22	1.15789	1.2
47.3	23	1.21053	1.2
47.4	21	1.10526	1.2
47.5	22	1.15789	1.2
47.6	25	1.31579	1.3
47.7	24	1.26316	1.2
47.8	23	1.21053	1.1
47.9	20	1.05263	1.1
48	20	1.05263	1.1
48.1	21	1.10526	1.1
48.2	21	1.10526	1.1
48.3	21	1.10526	1.2
48.4	23	1.21053	1.2
48.5	22	1.15789	1.1
48.6	21	1.10526	1.2
48.7	22	1.15789	1.1
48.8	23	1.21053	1.1
48.9	20	1.05263	1.1
49	21	1.10526	1.1
49.1	19	1	1.1
49.2	21	1.10526	1.2
49.3	23	1.21053	1.1
49.4	22	1.15789	1.1
49.5	16	0.842105	1.1
49.6	23	1.21053	1.2
49.7	22	1.15789	1.2
49.8	24	1.26316	1.2
49.9	21	1.10526	1.2
50	23	1.21053	1.3
50.1	25	1.31579	1.3
50.2	25	1.31579	1.3
50.3	23	1.21053	1.2
50.4	24	1.26316	1.2
50.5	23	1.21053	1.1
50.6	23	1.21053	1.1
50.7	18	0.947368	1.1
50.8	21	1.10526	1.1
50.9	22	1.15789	1.1
51	19	1	1
51.1	20	1.05263	1
51.2	20	1.05263	1.1
51.3	19	1	1.1
51.4	23	1.21053	1.1
51.5	20	1.05263	1.1
51.6	20	1.05263	1.1
51.7	20	1.05263	1.1
51.8	22	1.15789	1.1
51.9	19	1	1.2
52	23	1.21053	1.3
52.1	26	1.36842	1.3
52.2	24	1.26316	1.2
52.3	23	1.21053	1.2
52.4	20	1.05263	1.2
52.5	25	1.31579	1.3
52.6	24	1.26316	1.3
52.7	25	1.31579	1.2
52.8	23	1.21053	1.2
52.9	23	1.21053	1.1
53	22	1.15789	1.1
53.1	20	1.05263	1
53.2	22	1.15789	1.1
53.3	17	0.894737	1.1
53.4	22	1.15789	1.1
53.5	21	1.10526	1.1
53.6	20	1.05263	1
53.7	20	1.05263	1
53.8	17	0.894737	1
53.9	20	1.05263	1.1
54	22	1.15789	1.1
54.1	20	1.05263	1.1
54.2	20	1.05263	1.1
54.3	20	1.05263	1.1
54.4	21	1.10526	1.1
54.5	24	1.26316	1.2
54.6	19	1	1.1
54.7	25	1.31579	1.2
54.8	21	1.10526	1.2
54.9	23	1.21053	1.2
55	22	1.15789	1.2
55.1	22	1.15789	1.2
55.2	23	1.21053	1.2
55.3	23	1.21053	1.2
55.4	24	1.26316	1.2
55.5	24	1.26316	1.1
55.6	19	1	1.1
55.7	21	1.10526	1.1
55.8	22	1.15789	1.2
55.9	21	1.10526	1.1
56	24	1.26316	1.1
56.1	19	1	1
56.2	19	1	1
56.3	20	1.05263	1.1
56.4	20	1.05263	1
56.5	20	1.05263	1
56.6	19	1	1
56.7	19	1	1
56.8	18	0.947368	1
56.9	21	1.10526	1.1
57	20	1.05263	1.1
57.1	21	1.10526	1.1
57.2	19	1	1.2
57.3	23	1.21053	1.2
57.4	25	1.31579	1.2
57.5	22	1.15789	1.1
57.6	21	1.10526	1.1
57.7	20	1.05263	1
57.8	19	1	1
57.9	17	0.894737	1.1
58	23	1.21053	1.2
58.1	22	1.15789	1.1
58.2	23	1.21053	1.1
58.3	19	1	1
58.4	20	1.05263	1.1
58.5	19	1	1.1
58.6	22	1.15789	1.2
58.7	22	1.15789	1.1
58.8	22	1.15789	1.1
58.9	21	1.10526	1.1
59	18	0.947368	1
59.1	21	1.10526	1.1
59.2	20	1.05263	1.1
59.3	21	1.10526	1.1
59.4	21	1.10526	1
59.5	18	0.947368	1
59.6	20	1.05263	1
59.7	18	0.947368	1
59.8	19	1	0.9
59.9	18	0.947368	1
60	17	0.894737	1.1
60.1	21	1.10526	1.1
60.2	22	1.15789	1.1
60.3	21	1.10526	1
60.4	17	0.894737	1
60.5	19	1	1
60.6	21	1.10526	1
60.7	17	0.894737	1
60.8	20	1.05263	1.1
60.9	20	1.05263	1.1
61	20	1.05263	1.1
61.1	21	1.10526	1.2
61.2	23	1.21053	1.3
61.3	25	1.31579	1.2
61.4	24	1.26316	1.2
61.5	20	1.05263	1.1
61.6	24	1.26316	1.1
61.7	20	1.05263	1
61.8	20	1.05263	1.1
61.9	19	1	1.1
62	22	1.15789	1.2
62.1	20	1.05263	1.2
62.2	24	1.26316	1.2
62.3	22	1.15789	1.2
62.4	22	1.15789	1.2
62.5	23	1.21053	1.1
62.6	23	1.21053	1.1
62.7	18	0.947368	1
62.8	20	1.05263	1
62.9	18	0.947368	1
63	20	1.05263	1
63.1	19	1	1
63.2	19	1	1.1
63.3	21	1.10526	1.1
63.4	20	1.05263	1.1
63.5	22	1.15789	1.2
63.6	22	1.15789	1.2
63.7	23	1.21053	1.2
63.8	21	1.10526	1.1
63.9	22	1.15789	1.1
64	22	1.15789	1.1
64.1	20	1.05263	1
64.2	19	1	1
64.3	18	0.947368	1
64.4	20	1.05263	1.1
64.5	17	0.894737	1
64.6	23	1.21053	1.1
64.7	19	1	1.1
64.8	18	0.947368	1.1
64.9	23	1.21053	1.2
65	23	1.21053	1.1
65.1	20	1.05263	1.1
65.2	19	1	1.1
65.3	22	1.15789	1.1
65.4	20	1.05263	1
65.5	20	1.05263	1
65.6	18	0.947368	1
65.7	18	0.947368	1
65.8	19	1	1
65.9	19	1	1
66	19	1	1
66.1	17	0.894737	0.9
66.2	19	1	1
66.3	18	0.947368	1
66.4	19	1	1.1
66.5	20	1.05263	1
66.6	21	1.10526	1
66.7	18	0.947368	1
66.8	19	1	1
66.9	19	1	1
67	20	1.05263	0.9
67.1	18	0.947368	1
67.2	16	0.842105	1
67.3	21	1.10526	1.1
67.4	19	1	1
67.5	21	1.10526	1
67.6	17	0.894737	1
67.7	20	1.05263	1
67.8	20	1.05263	1
67.9	16	0.842105	0.9
68	19	1	1
68.1	19	1	1
68.2	21	1.10526	1.1
68.3	19	1	1.1
68.4	20	1.05263	1
68.5	21	1.10526	1
68.6	17	0.894737	0.9
68.7	19	1	0.9
68.8	16	0.842105	0.9
68.9	19	1	0.9
69	16	0.842105	1
69.1	19	1	1
69.2	20	1.05263	0.9
69.3	18	0.947368	0.9
69.4	16	0.842105	0.9
69.5	18	0.947368	1
69.6	17	0.894737	1
69.7	20	1.05263	1.1
69.8	21	1.10526	1
69.9	19	1	1
70	18	0.947368	1
70.1	21	1.10526	1
70.2	20	1.05263	1
70.3	17	0.894737	1
70.4	19	1	1.1
70.5	21	1.10526	1.3
70.6	23	1.21053	1.4
70.7	31	1.63158	1.4
70.8	26	1.36842	1.3
70.9	23	1.21053	1.2
71	23	1.21053	1.1
71.1	22	1.15789	1.1
71.2	20	1.05263	1
71.3	19	1	1
71.4	18	0.947368	1
71.5	19	1	1
71.6	20	1.05263	0.9
71.7	17	0.894737	0.9
71.8	17	0.894737	0.9
71.9	18	0.947368	0.9
72	17	0.894737	0.9
72.1	15	0.789474	0.9
72.2	17	0.894737	0.9
72.3	19	1	0.9
72.4	18	0.947368	0.9
72.5	14	0.736842	0.9
72.6	19	1	0.9
72.7	16	0.842105	1
72.8	19	1	1
72.9	20	1.05263	1
73	17	0.894737	0.9
73.1	18	0.947368	0.9
73.2	19	1	1
73.3	17	0.894737	1
73.4	22	1.15789	1
73.5	18	0.947368	1
73.6	18	0.947368	1.1
73.7	21	1.10526	1.1
73.8	21	1.10526	1
73.9	19	1	1
74	19	1	1.1
74.1	20	1.05263	1.3
74.2	24	1.26316	1.5
74.3	32	1.68421	1.5
74.4	27	1.42105	1.4
74.5	25	1.31579	1.3
74.6	26	1.36842	1.2
74.7	24	1.26316	1.1
74.8	18	0.947368	0.9
74.9	18	0.947368	0.9
75	18	0.947368	0.9
75.1	15	0.789474	0.9
75.2	18	0.947368	1
75.3	20	1.05263	0.9
75.4	19	1	0.9
75.5	14	0.736842	0.9
75.6	19	1	1
75.7	21	1.10526	1
75.8	19	1	1
75.9	18	0.947368	0.9
76	18	0.947368	0.9
76.1	14	0.736842	0.9
76.2	18	0.947368	1
76.3	20	1.05263	1.1
76.4	18	0.947368	1
76.5	22	1.15789	1
76.6	17	0.894737	0.9
76.7	16	0.842105	1.1
76.8	21	1.10526	1.2
76.9	24	1.26316	1.2
77	23	1.21053	1.1
77.1	20	1.05263	1.1
77.2	22	1.15789	1.1
77.3	19	1	1.2
77.4	22	1.15789	1.4
77.5	26	1.36842	1.6
77.6	33	1.73684	1.6
77.7	32	1.68421	1.6
77.8	29	1.52632	1.4
77.9	29	1.52632	1.2
78	21	1.10526	1.1
78.1	17	0.894737	1.1
78.2	22	1.15789	1.1
78.3	23	1.21053	1.1
78.4	19	1	1.1
78.5	22	1.15789	1.1
78.6	19	1	1
78.7	21	1.10526	1
78.8	18	0.947368	0.9
78.9	19	1	1
79	17	0.894737	1
79.1	19	1	1
79.2	22	1.15789	1
79.3	18	0.947368	1
79.4	17	0.894737	1
79.5	21	1.10526	1.1
79.6	18	0.947368	1
79.7	21	1.10526	1.2
79.8	19	1	1.4
79.9	27	1.42105	1.7
80	36	1.89474	1.8
80.1	33	1.73684	1.8
80.2	36	1.89474	1.6
80.3	31	1.63158	1.4
80.4	24	1.26316	1.3
80.5	25	1.31579	1.2
80.6	25	1.31579	1.1
80.7	20	1.05263	1
80.8	19	1	1.1
80.9	18	0.947368	1.1
81	23	1.21053	1.2
81.1	20	1.05263	1.2
81.2	23	1.21053	1.2
81.3	24	1.26316	1.2
81.4	21	1.10526	1.2
81.5	22	1.15789	1.2
81.6	24	1.26316	1.1
81.7	21	1.10526	1.1
81.8	20	1.05263	1.1
81.9	20	1.05263	1.2
82	22	1.15789	1.5
82.1	27	1.42105	1.7
82.2	34	1.78947	1.7
82.3	34	1.78947	1.6
82.4	30	1.57895	1.4
82.5	25	1.31579	1.3
82.6	23	1.21053	1.2
82.7	25	1.31579	1.2
82.8	22	1.15789	1.1
82.9	22	1.15789	1.1
83	20	1.05263	1.1
83.1	19	1	1
83.2	21	1.10526	1
83.3	15	0.789474	1
83.4	21	1.10526	1.1
83.5	22	1.15789	1.3
83.6	19	1	1.5
83.7	33	1.73684	1.7
83.8	33	1.73684	1.6
83.9	30	1.57895	1.6
84	31	1.63158	1.4
84.1	28	1.47368	1.2
84.2	21	1.10526	1.2
84.3	22	1.15789	1.2
84.4	25	1.31579	1.1
84.5	19	1	1.1
84.6	18	0.947368	1.1
84.7	25	1.31579	1.1
84.8	20	1.05263	1
84.9	18	0.947368	1.1
85	21	1.10526	1.2
85.1	23	1.21053	1.2
85.2	24	1.26316	1.2
85.3	24	1.26316	1.2
85.4	19	1	1.5
85.5	27	1.42105	1.8
85.6	38	2	1.8
85.7	38	2	1.6
85.8	26	1.36842	1.5
85.9	26	1.36842	1.4
86	32	1.68421	1.4
86.1	22	1.15789	1.3
86.2	25	1.31579	1.2
86.3	25	1.31579	1.1
86.4	20	1.05263	1
86.5	17	0.894737	1
86.6	20	1.05263	1.1
86.7	20	1.05263	1.2
86.8	24	1.26316	1.2
86.9	24	1.26316	1.1
87	20	1.05263	1
87.1	19	1	1
87.2	18	0.947368	1.1
87.3	20	1.05263	1.1
87.4	22	1.15789	1.1
87.5	21	1.10526	1.1
87.6	19	1	1.1
87.7	22	1.15789	1.2
87.8	23	1.21053	1.2
87.9	24	1.26316	1.3
88	22	1.15789	1.2
88.1	26	1.36842	1.2
88.2	22	1.15789	1.1
88.3	20	1.05263	1.2
88.4	23	1.21053	1.5
88.5	28	1.47368	1.7
88.6	33	1.73684	1.7
88.7	35	1.84211	1.5
88.8	29	1.52632	1.4
88.9	24	1.26316	1.2
89	26	1.36842	1.2
89.1	20	1.05263	1.2
89.2	22	1.15789	1.2
89.3	27	1.42105	1.3
89.4	21	1.10526	1.2
89.5	26	1.36842	1.2
89.6	22	1.15789	1.2
89.7	22	1.15789	1.2
89.8	24	1.26316	1.2
89.9	20	1.05263	1.1
90	24	1.26316	1.2
90.1	21	1.10526	1.4
90.2	25	1.31579	1.6
90.3	33	1.73684	1.6
90.4	32	1.68421	1.5
90.5	28	1.47368	1.4
90.6	25	1.31579	1.2
90.7	24	1.26316	1.2
90.8	21	1.10526	1.1
90.9	21	1.10526	1
91	19	1	1
91.1	18	0.947368	1
91.2	22	1.15789	1.1
91.3	19	1	1.2
91.4	23	1.21053	1.3
91.5	24	1.26316	1.2
91.6	25	1.31579	1.2
91.7	22	1.15789	1.2
91.8	19	1	1.2
91.9	26	1.36842	1.3
92	24	1.26316	1.2
92.1	24	1.26316	1.2
92.2	19	1	1.2
92.3	23	1.21053	1.3
92.4	24	1.26316	1.5
92.5	27	1.42105	1.8
92.6	36	1.89474	1.9
92.7	37	1.94737	1.8
92.8	33	1.73684	1.7
92.9	32	1.68421	1.5
93	30	1.57895	1.3
93.1	22	1.15789	1.2
93.2	24	1.26316	1.2
93.3	24	1.26316	1.1
93.4	20	1.05263	1.1
93.5	20	1.05263	1
93.6	20	1.05263	1
93.7	19	1	1
93.8	17	0.894737	1.1
93.9	20	1.05263	1.2
94	23	1.21053	1.4
94.1	28	1.47368	1.6
94.2	29	1.52632	1.7
94.3	35	1.84211	1.8
94.4	34	1.78947	1.6
94.5	33	1.73684	1.4
94.6	24	1.26316	1.2
94.7	23	1.21053	1.1
94.8	19	1	1.1
94.9	21	1.10526	1.1
95	20	1.05263	1
95.1	19	1	1
95.2	18	0.947368	1
95.3	19	1	1.1
95.4	21	1.10526	1.2
95.5	24	1.26316	1.3
95.6	25	1.31579	1.4
95.7	25	1.31579	1.5
95.8	27	1.42105	1.8
95.9	34	1.78947	1.8
96	40	2.10526	1.8
96.1	31	1.63158	1.6
96.2	33	1.73684	1.4
96.3	28	1.47368	1.3
96.4	21	1.10526	1.1
96.5	24	1.26316	1.1
96.6	20	1.05263	1.1
96.7	20	1.05263	1.1
96.8	23	1.21053	1.2
96.9	20	1.05263	1.2
97	24	1.26316	1.4
97.1	25	1.31579	1.3
97.2	28	1.47368	1.5
97.3	22	1.15789	1.6
97.4	34	1.78947	1.8
97.5	36	1.89474	1.8
97.6	33	1.73684	1.6
97.7	35	1.84211	1.5
97.8	26	1.36842	1.2
97.9	23	1.21053	1.1
98	20	1.05263	1.1
98.1	21	1.10526	1.1
98.2	22	1.15789	1.1
98.3	19	1	1
98.4	20	1.05263	1.1
98.5	19	1	1.2
98.6	25	1.31579	1.3
98.7	24	1.26316	1.2
98.8	23	1.21053	1.2
98.9	24	1.26316	1.2
99	23	1.21053	1.2
99.1	23	1.21053	1.3
99.2	25	1.31579	1.4
99.3	24	1.26316	1.3
99.4	29	1.52632	1.4
99.5	21	1.10526	1.5
99.6	28	1.47368	1.8
99.7	34	1.78947	1.9
99.8	40	2.10526	1.8
99.9	33	1.73684	1.6
100	29	1.52632	1.4
100.1	27	1.42105	1.3
100.2	25	1.31579	1.2
100.3	22	1.15789	1.1
100.4	20	1.05263	1.1
100.5	21	1.10526	1.2
100.6	22	1.15789	1.2
100.7	27	1.42105	1.3
100.8	22	1.15789	1.2
100.9	23	1.21053	1.2
101	24	1.26316	1.3
101.1	22	1.15789	1.4
101.2	29	1.52632	1.5
101.3	29	1.52632	1.6
101.4	26	1.36842	1.6
101.5	35	1.84211	1.6
101.6	30	1.57895	1.4
101.7	27	1.42105	1.4
101.8	24	1.26316	1.3
101.9	26	1.36842	1.4
102	26	1.36842	1.4
102.1	26	1.36842	1.4
102.2	28	1.47368	1.4
102.3	26	1.36842	1.6
102.4	28	1.47368	1.8
102.5	35	1.84211	1.9
102.6	40	2.10526	1.9
102.7	34	1.78947	1.6
102.8	32	1.68421	1.4
102.9	24	1.26316	1.3
103	26	1.36842	1.2
103.1	22	1.15789	1.1
103.2	19	1	1.1
103.3	20	1.05263	1.1
103.4	24	1.26316	1.1
103.5	20	1.05263	1.1
103.6	20	1.05263	1.1
103.7	22	1.15789	1.1
103.8	23	1.21053	1.1
103.9	19	1	1.1
104	20	1.05263	1.3
104.1	26	1.36842	1.6
104.2	27	1.42105	1.7
104.3	38	2	1.8
104.4	32	1.68421	1.6
104.5	30	1.57895	1.4
104.6	27	1.42105	1.3
104.7	24	1.26316	1.2
104.8	22	1.15789	1.2
104.9	22	1.15789	1.2
105	23	1.21053	1.1
105.1	21	1.10526	1.1
105.2	19	1	1.1
105.3	20	1.05263	1.2
105.4	24	1.26316	1.2
105.5	24	1.26316	1.3
105.6	23	1.21053	1.3
105.7	26	1.36842	1.4
105.8	24	1.26316	1.3
105.9	27	1.42105	1.4
106	24	1.26316	1.4
106.1	29	1.52632	1.4
106.2	28	1.47368	1.3
106.3	23	1.21053	1.2
106.4	25	1.31579	1.3
106.5	23	1.21053	1.5
106.6	28	1.47368	1.6
106.7	35	1.84211	1.5
106.8	28	1.47368	1.2
106.9	22	1.15789	1.1
107	21	1.10526	1.1
107.1	18	0.947368	1.2
107.2	25	1.31579	1.3
107.3	24	1.26316	1.2
107.4	25	1.31579	1.2
107.5	20	1.05263	1.3
107.6	26	1.36842	1.5
107.7	30	1.57895	1.7
107.8	28	1.47368	1.7
107.9	37	1.94737	1.7
108	33	1.73684	1.5
108.1	28	1.47368	1.4
108.2	27	1.42105	1.4
108.3	26	1.36842	1.2
108.4	24	1.26316	1.1
108.5	20	1.05263	1
108.6	16	0.842105	1.1
108.7	21	1.10526	1.2
108.8	23	1.21053	1.2
108.9	22	1.15789	1.1
109	22	1.15789	1.1
109.1	18	0.947368	1.1
109.2	24	1.26316	1.2
109.3	18	0.947368	1.3
109.4	29	1.52632	1.6
109.5	25	1.31579	1.7
109.6	35	1.84211	1.8
109.7	37	1.94737	1.8
109.8	32	1.68421	1.7
109.9	35	1.84211	1.6
110	31	1.63158	1.4
110.1	24	1.26316	1.3
110.2	26	1.36842	1.2
110.3	23	1.21053	1.1
110.4	20	1.05263	1.1
110.5	20	1.05263	1.2
110.6	22	1.15789	1.2
110.7	24	1.26316	1.3
110.8	25	1.31579	1.4
110.9	25	1.31579	1.3
111	27	1.42105	1.4
111.1	24	1.26316	1.3
111.2	26	1.36842	1.3
111.3	24	1.26316	1.1
111.4	22	1.15789	1.2
111.5	19	1	1.3
111.6	30	1.57895	1.5
111.7	25	1.31579	1.5
111.8	30	1.57895	1.5
111.9	30	1.57895	1.4
112	27	1.42105	1.2
112.1	21	1.10526	1.2
112.2	20	1.05263	1.2
112.3	26	1.36842	1.3
112.4	24	1.26316	1.3
112.5	23	1.21053	1.3
112.6	27	1.42105	1.5
112.7	26	1.36842	1.6
112.8	34	1.78947	1.6
112.9	33	1.73684	1.5
113	27	1.42105	1.2
113.1	25	1.31579	1.1
113.2	18	0.947368	1.1
113.3	20	1.05263	1.2
113.4	25	1.31579	1.2
113.5	24	1.26316	1.2
113.6	22	1.15789	1.2
113.7	24	1.26316	1.2
113.8	24	1.26316	1.2
113.9	22	1.15789	1.2
114	23	1.21053	1.3
114.1	25	1.31579	1.5
114.2	28	1.47368	1.7
114.3	31	1.63158	1.9
114.4	38	2	1.8
114.5	39	2.05263	1.6
114.6	27	1.42105	1.3
114.7	25	1.31579	1.2
114.8	21	1.10526	1.1
114.9	20	1.05263	1.2
115	21	1.10526	1.2
115.1	25	1.31579	1.2
115.2	22	1.15789	1.1
115.3	22	1.15789	1.2
115.4	21	1.10526	1.2
115.5	25	1.31579	1.3
115.6	20	1.05263	1.5
115.7	30	1.57895	1.7
115.8	35	1.84211	1.7
115.9	30	1.57895	1.5
116	31	1.63158	1.4
116.1	25	1.31579	1.1
116.2	21	1.10526	1
116.3	19	1	1
116.4	19	1	1.1
116.5	21	1.10526	1.1
116.6	22	1.15789	1.2
116.7	22	1.15789	1.2
116.8	24	1.26316	1.2
116.9	22	1.15789	1.1
117	22	1.15789	1.1
117.1	21	1.10526	1.1
117.2	20	1.05263	1.2
117.3	23	1.21053	1.2
117.4	24	1.26316	1.3
117.5	23	1.21053	1.5
117.6	29	1.52632	1.7
117.7	32	1.68421	1.8
117.8	34	1.78947	1.8
117.9	37	1.94737	1.6
118	31	1.63158	1.4
118.1	26	1.36842	1.4
118.2	25	1.31579	1.3
118.3	26	1.36842	1.3
118.4	25	1.31579	1.2
118.5	21	1.10526	1.3
118.6	25	1.31579	1.4
118.7	27	1.42105	1.5
118.8	28	1.47368	1.8
118.9	32	1.68421	1.9
119	44	2.31579	1.9
119.1	34	1.78947	1.6
119.2	31	1.63158	1.5
119.3	26	1.36842	1.3
119.4	26	1.36842	1.2
119.5	23	1.21053	1.1
119.6	21	1.10526	1.1
119.7	18	0.947368	1
119.8	21	1.10526	1.2
119.9	19	1	1.4
120	27	1.42105	1.6
120.1	34	1.78947	1.6
120.2	28	1.47368	1.5
120.3	30	1.57895	1.4
120.4	25	1.31579	1.2
120.5	24	1.26316	1.2
120.6	21	1.10526	1.1
120.7	22	1.15789	1.1
120.8	22	1.15789	1.1
120.9	20	1.05263	1
121	19	1	1.1
121.1	18	0.947368	1.1
121.2	25	1.31579	1.2
121.3	22	1.15789	1.2
121.4	24	1.26316	1.2
121.5	23	1.21053	1.3
121.6	24	1.26316	1.5
121.7	27	1.42105	1.8
121.8	37	1.94737	2
121.9	40	2.10526	1.8
122	35	1.84211	1.6
122.1	29	1.52632	1.5
122.2	28	1.47368	1.3
122.3	27	1.42105	1.2
122.4	21	1.10526	1.1
122.5	19	1	1.2
122.6	21	1.10526	1.3
122.7	28	1.47368	1.3
122.8	23	1.21053	1.2
122.9	22	1.15789	1.2
123	24	1.26316	1.3
123.1	25	1.31579	1.4
123.2	25	1.31579	1.5
123.3	29	1.52632	1.6
123.4	29	1.52632	1.6
123.5	33	1.73684	1.6
123.6	31	1.63158	1.6
123.7	27	1.42105	1.5
123.8	31	1.63158	1.5
123.9	29	1.52632	1.4
124	26	1.36842	1.3
124.1	26	1.36842	1.3
124.2	24	1.26316	1.2
124.3	22	1.15789	1.2
124.4	21	1.10526	1.2
124.5	24	1.26316	1.2
124.6	22	1.15789	1.2
124.7	21	1.10526	1.2
124.8	23	1.21053	1.2
124.9	22	1.15789	1.2
125	22	1.15789	1.3
125.1	23	1.21053	1.5
125.2	31	1.63158	1.8
125.3	33	1.73684	1.8
125.4	39	2.05263	1.6
125.5	30	1.57895	1.3
125.6	24	1.26316	1.2
125.7	21	1.10526	1.1
125.8	22	1.15789	1.2
125.9	22	1.15789	1.2
126	22	1.15789	1.2
126.1	23	1.21053	1.2
126.2	25	1.31579	1.4
126.3	23	1.21053	1.6
126.4	32	1.68421	1.8
126.5	35	1.84211	1.7
126.6	33	1.73684	1.5
126.7	30	1.57895	1.3
126.8	21	1.10526	1.1
126.9	23	1.21053	1.1
127	20	1.05263	1.1
127.1	22	1.15789	1.1
127.2	21	1.10526	1.2
127.3	21	1.10526	1.2
127.4	24	1.26316	1.4
127.5	24	1.26316	1.6
127.6	32	1.68421	1.7
127.7	34	1.78947	1.6
127.8	30	1.57895	1.4
127.9	25	1.31579	1.3
128	27	1.42105	1.3
128.1	23	1.21053	1.2
128.2	23	1.21053	1.2
128.3	23	1.21053	1.2
128.4	23	1.21053	1.2
128.5	22	1.15789	1.1
128.6	22	1.15789	1.1
128.7	18	0.947368	1
128.8	22	1.15789	1
128.9	17	0.894737	1
129	19	1	1.1
129.1	23	1.21053	1.2
129.2	20	1.05263	1.2
129.3	26	1.36842	1.2
129.4	22	1.15789	1.2
129.5	21	1.10526	1.3
129.6	23	1.21053	1.7
129.7	31	1.63158	1.9
129.8	41	2.15789	1.8
129.9	39	2.05263	1.6
130	23	1.21053	1.4
130.1	28	1.47368	1.4
130.2	27	1.42105	1.2
130.3	23	1.21053	1.1
130.4	20	1.05263	1.1
130.5	21	1.10526	1.2
130.6	24	1.26316	1.2
130.7	23	1.21053	1.2
130.8	23	1.21053	1.2
130.9	23	1.21053	1.2
131	23	1.21053	1.2
131.1	23	1.21053	1.2
131.2	25	1.31579	1.2
131.3	23	1.21053	1.2
131.4	20	1.05263	1.4
131.5	26	1.36842	1.6
131.6	33	1.73684	1.6
131.7	33	1.73684	1.5
131.8	28	1.47368	1.4
131.9	23	1.21053	1.3
132	26	1.36842	1.2
132.1	23	1.21053	1.1
132.2	18	0.947368	1.1
132.3	21	1.10526	1.1
132.4	21	1.10526	1.1
132.5	23	1.21053	1.1
132.6	20	1.05263	1.1
132.7	20	1.05263	1.2
132.8	23	1.21053	1.5
132.9	25	1.31579	1.6
133	36	1.89474	1.7
133.1	28	1.47368	1.5
133.2	32	1.68421	1.4
133.3	25	1.31579	1.3
133.4	24	1.26316	1.2
133.5	24	1.26316	1.2
133.6	21	1.10526	1.1
133.7	21	1.10526	1.2
133.8	22	1.15789	1.2
133.9	25	1.31579	1.2
134	19	1	1.2
134.1	25	1.31579	1.3
134.2	23	1.21053	1.2
134.3	25	1.31579	1.3
134.4	23	1.21053	1.4
134.5	26	1.36842	1.4
134.6	28	1.47368	1.4
134.7	25	1.31579	1.5
134.8	28	1.47368	1.6
134.9	35	1.84211	1.6
135	28	1.47368	1.5
135.1	29	1.52632	1.4
135.2	31	1.63158	1.4
135.3	21	1.10526	1.2
135.4	27	1.42105	1.2
135.5	21	1.10526	1.1
135.6	23	1.21053	1.1
135.7	21	1.10526	1.1
135.8	19	1	1.1
135.9	21	1.10526	1.3
136	23	1.21053	1.6
136.1	29	1.52632	1.8
136.2	37	1.94737	1.8
136.3	35	1.84211	1.7
136.4	31	1.63158	1.5
136.5	29	1.52632	1.3
136.6	23	1.21053	1.2
136.7	22	1.15789	1.2
136.8	23	1.21053	1.1
136.9	21	1.10526	1
137	18	0.947368	0.9
137.1	18	0.947368	1
137.2	16	0.842105	1
137.3	22	1.15789	1.1
137.4	21	1.10526	1.2
137.5	22	1.15789	1.3
137.6	26	1.36842	1.4
137.7	26	1.36842	1.5
137.8	30	1.57895	1.4
137.9	28	1.47368	1.3
138	24	1.26316	1.3
138.1	21	1.10526	1.3
138.2	31	1.63158	1.4
138.3	22	1.15789	1.3
138.4	26	1.36842	1.4
138.5	28	1.47368	1.5
138.6	27	1.42105	1.5
138.7	33	1.73684	1.5
138.8	26	1.36842	1.3
138.9	27	1.42105	1.3
139	23	1.21053	1.2
139.1	25	1.31579	1.3
139.2	22	1.15789	1.6
139.3	29	1.52632	1.9
139.4	38	2	1.9
139.5	39	2.05263	1.7
139.6	33	1.73684	1.4
139.7	24	1.26316	1.3
139.8	24	1.26316	1.3
139.9	28	1.47368	1.3
140	22	1.15789	1.2
140.1	23	1.21053	1.2
140.2	24	1.26316	1.2
140.3	23	1.21053	1.2
140.4	21	1.10526	1.2
140.5	23	1.21053	1.2
140.6	22	1.15789	1.1
140.7	22	1.15789	1.1
140.8	20	1.05263	1.1
140.9	19	1	1.3
141	24	1.26316	1.5
141.1	29	1.52632	1.7
141.2	34	1.78947	1.7
141.3	33	1.73684	1.5
141.4	31	1.63158	1.5
141.5	23	1.21053	1.3
141.6	29	1.52632	1.4
141.7	21	1.10526	1.2
141.8	27	1.42105	1.2
141.9	23	1.21053	1.1
142	18	0.947368	1.1
142.1	22	1.15789	1.2
142.2	23	1.21053	1.2
142.3	22	1.15789	1.1
142.4	21	1.10526	1.2
142.5	20	1.05263	1.3
142.6	26	1.36842	1.5
142.7	28	1.47368	1.6
142.8	34	1.78947	1.6
142.9	29	1.52632	1.5
143	29	1.52632	1.4
143.1	27	1.42105	1.4
143.2	26	1.36842	1.4
143.3	24	1.26316	1.3
143.4	27	1.42105	1.3
143.5	21	1.10526	1.1
143.6	24	1.26316	1.2
143.7	20	1.05263	1.4
143.8	27	1.42105	1.6
143.9	35	1.84211	1.6
144	28	1.47368	1.4
144.1	28	1.47368	1.3
144.2	23	1.21053	1.3
144.3	25	1.31579	1.4
144.4	26	1.36842	1.4
144.5	26	1.36842	1.4
144.6	26	1.36842	1.4
144.7	26	1.36842	1.5
144.8	29	1.52632	1.5
144.9	33	1.73684	1.4
145	24	1.26316	1.2
145.1	23	1.21053	1.1
145.2	22	1.15789	1.1
145.3	20	1.05263	1.2
145.4	21	1.10526	1.2
145.5	27	1.42105	1.2
145.6	23	1.21053	1.2
145.7	20	1.05263	1.2
145.8	24	1.26316	1.4
145.9	24	1.26316	1.5
146	29	1.52632	1.8
146.1	35	1.84211	1.8
146.2	36	1.89474	1.6
146.3	30	1.57895	1.4
146.4	26	1.36842	1.2
146.5	22	1.15789	1.2
146.6	21	1.10526	1.2
146.7	23	1.21053	1.2
146.8	24	1.26316	1.2
146.9	23	1.21053	1.1
147	21	1.10526	1.1
147.1	19	1	1.2
147.2	20	1.05263	1.4
147.3	27	1.42105	1.7
147.4	32	1.68421	1.9
147.5	38	2	1.8
147.6	36	1.89474	1.6
147.7	28	1.47368	1.4
147.8	25	1.31579	1.4
147.9	27	1.42105	1.4
148	25	1.31579	1.2
148.1	25	1.31579	1.2
148.2	19	1	1.1
148.3	25	1.31579	1.3
148.4	20	1.05263	1.3
148.5	29	1.52632	1.3
148.6	25	1.31579	1.2
148.7	21	1.10526	1.4
148.8	23	1.21053	1.6
148.9	33	1.73684	1.7
149	33	1.73684	1.6
149.1	29	1.52632	1.4
149.2	30	1.57895	1.3
149.3	21	1.10526	1.2
149.4	22	1.15789	1.2
149.5	25	1.31579	1.3
149.6	23	1.21053	1.3
149.7	26	1.36842	1.5
149.8	27	1.42105	1.7
149.9	32	1.68421	1.8
150	36	1.89474	1.7
150.1	33	1.73684	1.5
150.2	26	1.36842	1.3
150.3	25	1.31579	1.3
150.4	23	1.21053	1.3
150.5	24	1.26316	1.2
150.6	25	1.31579	1.2
150.7	22	1.15789	1.2
150.8	20	1.05263	1.2
150.9	24	1.26316	1.2
151	22	1.15789	1.2
151.1	20	1.05263	1.3
151.2	24	1.26316	1.4
151.3	30	1.57895	1.5
151.4	27	1.42105	1.4
151.5	27	1.42105	1.4
151.6	27	1.42105	1.5
151.7	28	1.47368	1.5
151.8	28	1.47368	1.4
151.9	30	1.57895	1.5
152	24	1.26316	1.4
152.1	29	1.52632	1.3
152.2	25	1.31579	1.2
152.3	22	1.15789	1.2
152.4	22	1.15789	1.2
152.5	23	1.21053	1.3
152.6	26	1.36842	1.4
152.7	26	1.36842	1.5
152.8	28	1.47368	1.6
152.9	29	1.52632	1.7
153	35	1.84211	1.7
153.1	31	1.63158	1.6
153.2	31	1.63158	1.6
153.3	31	1.63158	1.4
153.4	29	1.52632	1.3
153.5	21	1.10526	1.2
153.6	26	1.36842	1.2
153.7	22	1.15789	1.2
153.8	20	1.05263	1.2
153.9	26	1.36842	1.4
154	24	1.26316	1.5
154.1	28	1.47368	1.6
154.2	33	1.73684	1.6
154.3	31	1.63158	1.5
154.4	29	1.52632	1.4
154.5	26	1.36842	1.4
154.6	26	1.36842	1.3
154.7	27	1.42105	1.3
154.8	23	1.21053	1.3
154.9	25	1.31579	1.3
155	25	1.31579	1.3
155.1	22	1.15789	1.3
155.2	25	1.31579	1.3
155.3	26	1.36842	1.4
155.4	22	1.15789	1.5
155.5	30	1.57895	1.7
155.6	36	1.89474	1.7
155.7	30	1.57895	1.6
155.8	30	1.57895	1.5
155.9	29	1.52632	1.4
156	26	1.36842	1.3
156.1	25	1.31579	1.3
156.2	23	1.21053	1.2
156.3	25	1.31579	1.3
156.4	22	1.15789	1.2
156.5	28	1.47368	1.3
156.6	20	1.05263	1.3
156.7	28	1.47368	1.4
156.8	26	1.36842	1.3
156.9	25	1.31579	1.3
157	22	1.15789	1.4
157.1	27	1.42105	1.5
157.2	31	1.63158	1.4
157.3	26	1.36842	1.2
157.4	22	1.15789	1.2
157.5	21	1.10526	1.2
157.6	23	1.21053	1.3
157.7	25	1.31579	1.3
157.8	24	1.26316	1.2
157.9	23	1.21053	1.2
158	21	1.10526	1.4
158.1	26	1.36842	1.6
158.2	35	1.84211	1.7
158.3	33	1.73684	1.6
158.4	30	1.57895	1.5
158.5	28	1.47368	1.3
158.6	26	1.36842	1.2
158.7	21	1.10526	1.1
158.8	20	1.05263	1.1
158.9	22	1.15789	1.1
159	23	1.21053	1.1
159.1	20	1.05263	1.1
159.2	20	1.05263	1.2
159.3	22	1.15789	1.2
159.4	25	1.31579	1.3
159.5	24	1.26316	1.3
159.6	24	1.26316	1.3
159.7	26	1.36842	1.4
159.8	25	1.31579	1.5
159.9	26	1.36842	1.6
160	33	1.73684	1.6
160.1	32	1.68421	1.4
160.2	27	1.42105	1.3
160.3	23	1.21053	1.2
160.4	24	1.26316	1.2
160.5	23	1.21053	1.2
160.6	24	1.26316	1.2
160.7	22	1.15789	1.1
160.8	20	1.05263	1.1
160.9	21	1.10526	1.3
161	24	1.26316	1.4
161.1	28	1.47368	1.5
161.2	27	1.42105	1.5
161.3	31	1.63158	1.4
161.4	25	1.31579	1.3
161.5	25	1.31579	1.3
161.6	23	1.21053	1.2
161.7	26	1.36842	1.2
161.8	22	1.15789	1.2
161.9	21	1.10526	1.2
162	25	1.31579	1.2
162.1	23	1.21053	1.2
162.2	21	1.10526	1.2
162.3	23	1.21053	1.3
162.4	23	1.21053	1.3
162.5	29	1.52632	1.3
162.6	24	1.26316	1.2
162.7	19	1	1.2
162.8	25	1.31579	1.2
162.9	25	1.31579	1.2
163	21	1.10526	1.3
163.1	25	1.31579	1.4
163.2	26	1.36842	1.5
163.3	27	1.42105	1.6
163.4	35	1.84211	1.5
163.5	27	1.42105	1.3
163.6	23	1.21053	1.2
163.7	25	1.31579	1.2
163.8	22	1.15789	1.1
163.9	22	1.15789	1.1
164	21	1.10526	1.1
164.1	21	1.10526	1.1
164.2	18	0.947368	1.2
164.3	21	1.10526	1.4
164.4	27	1.42105	1.5
164.5	31	1.63158	1.5
164.6	27	1.42105	1.3
164.7	25	1.31579	1.3
164.8	24	1.26316	1.2
164.9	24	1.26316	1.2
165	20	1.05263	1.1
165.1	23	1.21053	1.1
165.2	19	1	1.1
165.3	20	1.05263	1.1
165.4	21	1.10526	1.1
165.5	21	1.10526	1.2
165.6	20	1.05263	1.3
165.7	28	1.47368	1.5
165.8	26	1.36842	1.5
165.9	29	1.52632	1.5
166	28	1.47368	1.4
166.1	26	1.36842	1.3
166.2	24	1.26316	1.4
166.3	26	1.36842	1.4
166.4	27	1.42105	1.4
166.5	25	1.31579	1.2
166.6	25	1.31579	1.2
166.7	21	1.10526	1.1
166.8	25	1.31579	1.1
166.9	17	0.894737	1.1
167	23	1.21053	1.2
167.1	20	1.05263	1.2
167.2	24	1.26316	1.2
167.3	25	1.31579	1.3
167.4	20	1.05263	1.2
167.5	28	1.47368	1.3
167.6	19	1	1.2
167.7	25	1.31579	1.2
167.8	23	1.21053	1.2
167.9	19	1	1.2
168	25	1.31579	1.4
168.1	25	1.31579	1.4
168.2	28	1.47368	1.3
168.3	26	1.36842	1.3
168.4	22	1.15789	1.2
168.5	24	1.26316	1.2
168.6	21	1.10526	1.1
168.7	25	1.31579	1.2
168.8	18	0.947368	1.2
168.9	23	1.21053	1.3
169	25	1.31579	1.4
169.1	27	1.42105	1.5
169.2	28	1.47368	1.5
169.3	32	1.68421	1.4
169.4	25	1.31579	1.2
169.5	22	1.15789	1.2
169.6	24	1.26316	1.2
169.7	20	1.05263	1.2
169.8	24	1.26316	1.3
169.9	24	1.26316	1.4
170	27	1.42105	1.5
170.1	31	1.63158	1.5
170.2	28	1.47368	1.5
170.3	26	1.36842	1.5
170.4	32	1.68421	1.4
170.5	26	1.36842	1.3
170.6	23	1.21053	1.3
170.7	25	1.31579	1.2
170.8	24	1.26316	1.3
170.9	21	1.10526	1.3
171	27	1.42105	1.5
171.1	28	1.47368	1.6
171.2	28	1.47368	1.6
171.3	35	1.84211	1.6
171.4	30	1.57895	1.5
171.5	29	1.52632	1.5
171.6	29	1.52632	1.4
171.7	25	1.31579	1.3
171.8	25	1.31579	1.2
171.9	22	1.15789	1.1
172	23	1.21053	1.1
172.1	19	1	1.2
172.2	23	1.21053	1.3
172.3	26	1.36842	1.3
172.4	25	1.31579	1.4
172.5	25	1.31579	1.4
172.6	31	1.63158	1.4
172.7	25	1.31579	1.3
172.8	24	1.26316	1.3
172.9	24	1.26316	1.3
173	24	1.26316	1.2
173.1	24	1.26316	1.1
173.2	18	0.947368	1.1
173.3	22	1.15789	1.1
173.4	22	1.15789	1.1
173.5	17	0.894737	1.2
173.6	25	1.31579	1.4
173.7	27	1.42105	1.5
173.8	29	1.52632	1.6
173.9	31	1.63158	1.5
174	29	1.52632	1.4
174.1	28	1.47368	1.3
174.2	25	1.31579	1.2
174.3	23	1.21053	1.1
174.4	19	1	1.1
174.5	21	1.10526	1.1
174.6	21	1.10526	1.1
174.7	19	1	1.1
174.8	24	1.26316	1.1
174.9	20	1.05263	1.1
175	20	1.05263	1.1
175.1	20	1.05263	1.2
175.2	25	1.31579	1.3
175.3	26	1.36842	1.3
175.4	25	1.31579	1.3
175.5	23	1.21053	1.2
175.6	24	1.26316	1.3
175.7	22	1.15789	1.3
175.8	28	1.47368	1.4
175.9	24	1.26316	1.5
176	30	1.57895	1.6
176.1	34	1.78947	1.6
176.2	29	1.52632	1.4
176.3	27	1.42105	1.4
176.4	25	1.31579	1.2
176.5	25	1.31579	1.2
176.6	21	1.10526	1.1
176.7	20	1.05263	1.1
176.8	22	1.15789	1.1
176.9	19	1	1.1
177	20	1.05263	1.2
177.1	25	1.31579	1.2
177.2	21	1.10526	1.2
177.3	23	1.21053	1.2
177.4	27	1.42105	1.2
177.5	21	1.10526	1.1
177.6	19	1	1.2
177.7	24	1.26316	1.4
177.8	27	1.42105	1.7
177.9	31	1.63158	1.7
178	37	1.94737	1.7
178.1	31	1.63158	1.5
178.2	31	1.63158	1.3
178.3	26	1.36842	1.2
178.4	19	1	1.1
178.5	25	1.31579	1.1
178.6	18	0.947368	1.1
178.7	21	1.10526	1
178.8	21	1.10526	1
178.9	16	0.842105	1
179	20	1.05263	1
179.1	20	1.05263	1.1
179.2	19	1	1.3
179.3	25	1.31579	1.5
179.4	29	1.52632	1.6
179.5	29	1.52632	1.5
179.6	32	1.68421	1.5
179.7	27	1.42105	1.4
179.8	26	1.36842	1.2
179.9	24	1.26316	1.1
180	20	1.05263	1.1
180.1	21	1.10526	1.2
180.2	23	1.21053	1.2
180.3	23	1.21053	1.2
180.4	22	1.15789	1.3
180.5	24	1.26316	1.5
180.6	30	1.57895	1.5
180.7	30	1.57895	1.4
180.8	24	1.26316	1.2
180.9	26	1.36842	1.1
181	17	0.894737	1.1
181.1	22	1.15789	1.2
181.2	21	1.10526	1.2
181.3	23	1.21053	1.3
181.4	23	1.21053	1.3
181.5	26	1.36842	1.4
181.6	23	1.21053	1.3
181.7	28	1.47368	1.4
181.8	25	1.31579	1.3
181.9	25	1.31579	1.3
182	26	1.36842	1.2
182.1	23	1.21053	1.1
182.2	21	1.10526	1.2
182.3	21	1.10526	1.4
182.4	25	1.31579	1.4
182.5	31	1.63158	1.5
182.6	26	1.36842	1.4
182.7	27	1.42105	1.4
182.8	27	1.42105	1.3
182.9	26	1.36842	1.3
183	22	1.15789	1.2
183.1	27	1.42105	1.3
183.2	22	1.15789	1.2
183.3	24	1.26316	1.2
183.4	23	1.21053	1.1
183.5	22	1.15789	1.1
183.6	19	1	1
183.7	22	1.15789	1.1
183.8	17	0.894737	1
183.9	21	1.10526	1.2
184	20	1.05263	1.1
184.1	25	1.31579	1.1
184.2	17	0.894737	1
184.3	21	1.10526	1.1
184.4	21	1.10526	1.2
184.5	23	1.21053	1.4
184.6	22	1.15789	1.5
184.7	34	1.78947	1.7
184.8	31	1.63158	1.5
184.9	30	1.57895	1.4
185	27	1.42105	1.2
185.1	20	1.05263	1.1
185.2	24	1.26316	1.2
185.3	19	1	1.1
185.4	24	1.26316	1.2
185.5	20	1.05263	1.2
185.6	24	1.26316	1.2
185.7	23	1.21053	1.1
185.8	20	1.05263	1.1
185.9	22	1.15789	1.1
186	19	1	1.1
186.1	19	1	1.2
186.2	25	1.31579	1.2
186.3	23	1.21053	1.1
186.4	19	1	1.2
186.5	21	1.10526	1.3
186.6	26	1.36842	1.4
186.7	25	1.31579	1.4
186.8	28	1.47368	1.4
186.9	27	1.42105	1.3
187	22	1.15789	1.2
187.1	23	1.21053	1.2
187.2	21	1.10526	1.1
187.3	24	1.26316	1.1
187.4	20	1.05263	1.2
187.5	20	1.05263	1.4
187.6	27	1.42105	1.4
187.7	30	1.57895	1.4
187.8	25	1.31579	1.2
187.9	24	1.26316	1.2
188	22	1.15789	1.2
188.1	23	1.21053	1.3
188.2	25	1.31579	1.4
188.3	25	1.31579	1.4
188.4	30	1.57895	1.5
188.5	26	1.36842	1.4
188.6	27	1.42105	1.5
188.7	29	1.52632	1.5
188.8	30	1.57895	1.4
188.9	28	1.47368	1.4
189	24	1.26316	1.4
189.1	27	1.42105	1.5
189.2	30	1.57895	1.5
189.3	28	1.47368	1.4
189.4	28	1.47368	1.2
189.5	22	1.15789	1.1
189.6	21	1.10526	1.1
189.7	20	1.05263	1.1
189.8	23	1.21053	1.1
189.9	17	0.894737	1.1
190	24	1.26316	1.2
190.1	22	1.15789	1.1
190.2	20	1.05263	1.1
190.3	20	1.05263	1.2
190.4	23	1.21053	1.3
190.5	26	1.36842	1.3
190.6	27	1.42105	1.2
190.7	22	1.15789	1.1
190.8	19	1	1.1
190.9	19	1	1.1
191	23	1.21053	1.1
191.1	20	1.05263	1.1
191.2	19	1	1.1
191.3	23	1.21053	1.1
191.4	22	1.15789	1.1
191.5	20	1.05263	1.1
191.6	22	1.15789	1.2
191.7	21	1.10526	1.2
191.8	24	1.26316	1.2
191.9	22	1.15789	1.2
192	24	1.26316	1.2
192.1	21	1.10526	1.2
192.2	23	1.21053	1.2
192.3	22	1.15789	1.3
192.4	25	1.31579	1.4
192.5	28	1.47368	1.4
192.6	28	1.47368	1.4
192.7	24	1.26316	1.4
192.8	27	1.42105	1.4
192.9	27	1.42105	1.3
193	23	1.21053	1.2
193.1	23	1.21053	1.2
193.2	25	1.31579	1.2
193.3	23	1.21053	1.1
193.4	22	1.15789	1.1
193.5	20	1.05263	1.1
193.6	21	1.10526	1.2
193.7	24	1.26316	1.1
193.8	21	1.10526	1.1
193.9	20	1.05263	1.2
194	24	1.26316	1.2
194.1	22	1.15789	1.4
194.2	21	1.10526	1.6
194.3	35	1.84211	1.8
194.4	37	1.94737	1.7
194.5	31	1.63158	1.5
194.6	30	1.57895	1.4
194.7	25	1.31579	1.2
194.8	25	1.31579	1.1
194.9	19	1	1.1
195	20	1.05263	1.1
195.1	22	1.15789	1.1
195.2	23	1.21053	1.1
195.3	17	0.894737	1.1
195.4	24	1.26316	1.3
195.5	24	1.26316	1.3
195.6	26	1.36842	1.2
195.7	24	1.26316	1.2
195.8	21	1.10526	1.2
195.9	23	1.21053	1.2
196	22	1.15789	1.2
196.1	21	1.10526	1.4
196.2	26	1.36842	1.5
196.3	33	1.73684	1.6
196.4	28	1.47368	1.5
196.5	31	1.63158	1.4
196.6	24	1.26316	1.3
196.7	24	1.26316	1.3
196.8	27	1.42105	1.3
196.9	24	1.26316	1.2
197	23	1.21053	1.2
197.1	22	1.15789	1.2
197.2	21	1.10526	1.1
197.3	23	1.21053	1.1
197.4	21	1.10526	1.2
197.5	21	1.10526	1.2
197.6	25	1.31579	1.1
197.7	21	1.10526	1
197.8	17	0.894737	1
197.9	21	1.10526	1.1
198	21	1.10526	1.1
198.1	20	1.05263	1.2
198.2	23	1.21053	1.3
198.3	24	1.26316	1.3
198.4	25	1.31579	1.4
198.5	24	1.26316	1.5
198.6	33	1.73684	1.7
198.7	31	1.63158	1.7
198.8	34	1.78947	1.6
198.9	30	1.57895	1.5
199	29	1.52632	1.4
199.1	27	1.42105	1.3
199.2	25	1.31579	1.2
199.3	23	1.21053	1.2
199.4	23	1.21053	1.2
199.5	21	1.10526	1.1
199.6	23	1.21053	1.2
199.7	21	1.10526	1.2
199.8	24	1.26316	1.2
199.9	22	1.15789	1.1
[truncated: 1,947 more rows]
