# Supplementary material for: A Deterministic Model Predicts the Properties of Stochastic Calcium Oscillations in Airway Smooth Muscle Cells
Source: PLoS Comput Biol. 2014 Aug 14;10(8):e1003783. doi: 10.1371/journal.pcbi.1003783 (PMC4133161; doi:10.1371/journal.pcbi.1003783)
Supplement: Dataset S1 — ASMC calcium fluorescence trace data. The data files are in Excel format and compressed in a zip file. Each Excel file has a name showing their information. For example, “S2_SMC6_MCh200nM” means data are from ASMC No. 6 in lung slice No. 2 by using 200 nM MCh. In each file, there are four columns which represent (from left to right) time(s), fluorescence intensity, and average . (ZIP) [file pcbi.1003783.s001.zip › S5_SMC1_MCh100nM.xlsx]

## Sheet: Sheet1
0	41	1	1
0.1	41	1	1.1
0.2	43	1.04878	1.1
0.3	47	1.14634	1.1
0.4	40	0.97561	1
0.5	47	1.14634	1
0.6	40	0.97561	1.1
0.7	40	0.97561	1
0.8	52	1.26829	1
0.9	34	0.829268	1
1	43	1.04878	1
1.1	43	1.04878	1
1.2	42	1.02439	1.1
1.3	43	1.04878	1.1
1.4	46	1.12195	1.1
1.5	42	1.02439	1.1
1.6	44	1.07317	1.1
1.7	46	1.12195	1.1
1.8	46	1.12195	1.2
1.9	47	1.14634	1.1
2	50	1.21951	1.1
2.1	40	0.97561	1.1
2.2	48	1.17073	1.1
2.3	45	1.09756	1
2.4	41	1	1
2.5	41	1	1
2.6	46	1.12195	1
2.7	42	1.02439	1
2.8	40	0.97561	1
2.9	39	0.95122	1.1
3	43	1.04878	1.1
3.1	50	1.21951	1.1
3.2	42	1.02439	1.1
3.3	43	1.04878	1.1
3.4	53	1.29268	1.1
3.5	44	1.07317	1
3.6	43	1.04878	1
3.7	40	0.97561	1
3.8	43	1.04878	1.1
3.9	43	1.04878	1.1
4	47	1.14634	1.1
4.1	49	1.19512	1.1
4.2	44	1.07317	1.1
4.3	46	1.12195	1.1
4.4	43	1.04878	1.1
4.5	52	1.26829	1.1
4.6	43	1.04878	1.1
4.7	42	1.02439	1.1
4.8	46	1.12195	1.2
4.9	51	1.2439	1.2
5	48	1.17073	1.2
5.1	51	1.2439	1.2
5.2	49	1.19512	1.1
5.3	49	1.19512	1.1
5.4	43	1.04878	1
5.5	43	1.04878	1
5.6	41	1	1
5.7	45	1.09756	1.1
5.8	43	1.04878	1.1
5.9	48	1.17073	1.1
6	41	1	1
6.1	45	1.09756	1.1
6.2	43	1.04878	1.1
6.3	44	1.07317	1
6.4	43	1.04878	1
6.5	40	0.97561	1.1
6.6	44	1.07317	1.2
6.7	51	1.2439	1.2
6.8	50	1.21951	1.1
6.9	41	1	1.1
7	44	1.07317	1.1
7.1	45	1.09756	1.1
7.2	45	1.09756	1.1
7.3	49	1.19512	1.1
7.4	40	0.97561	1
7.5	46	1.12195	1.1
7.6	43	1.04878	1
7.7	44	1.07317	1
7.8	40	0.97561	1
7.9	45	1.09756	1.1
8	43	1.04878	1.1
8.1	48	1.17073	1.1
8.2	40	0.97561	1
8.3	45	1.09756	1
8.4	40	0.97561	1.1
8.5	43	1.04878	1.2
8.6	47	1.14634	1.2
8.7	54	1.31707	1.2
8.8	50	1.21951	1.1
8.9	45	1.09756	1.1
9	46	1.12195	1.1
9.1	49	1.19512	1.2
9.2	44	1.07317	1.2
9.3	50	1.21951	1.2
9.4	48	1.17073	1.1
9.5	49	1.19512	1.1
9.6	36	0.878049	1
9.7	45	1.09756	1.1
9.8	40	0.97561	1.1
9.9	52	1.26829	1.1
10	46	1.12195	1
10.1	41	1	1
10.2	41	1	1
10.3	43	1.04878	1.1
10.4	39	0.95122	1.1
10.5	53	1.29268	1.2
10.6	48	1.17073	1.2
10.7	50	1.21951	1.1
10.8	44	1.07317	1
10.9	41	1	1
11	42	1.02439	1.1
11.1	42	1.02439	1.1
11.2	49	1.19512	1.1
11.3	44	1.07317	1.1
11.4	46	1.12195	1.1
11.5	40	0.97561	1
11.6	44	1.07317	1
11.7	45	1.09756	1.1
11.8	33	0.804878	1
11.9	52	1.26829	1.2
12	41	1	1.1
12.1	49	1.19512	1.1
12.2	46	1.12195	1.1
12.3	42	1.02439	1.1
12.4	45	1.09756	1.1
12.5	43	1.04878	1.1
12.6	47	1.14634	1
12.7	44	1.07317	1
12.8	38	0.926829	1
12.9	44	1.07317	1
13	46	1.12195	1
13.1	36	0.878049	1
13.2	42	1.02439	1.1
13.3	47	1.14634	1.1
13.4	50	1.21951	1.1
13.5	39	0.95122	1
13.6	42	1.02439	1.1
13.7	45	1.09756	1
13.8	43	1.04878	1
13.9	37	0.902439	1
14	43	1.04878	1.1
14.1	43	1.04878	1.1
14.2	45	1.09756	1.1
14.3	44	1.07317	1.1
14.4	44	1.07317	1.1
14.5	44	1.07317	1.1
14.6	43	1.04878	1.1
14.7	44	1.07317	1.1
14.8	47	1.14634	1.1
14.9	46	1.12195	1.1
15	47	1.14634	1
15.1	38	0.926829	1
15.2	44	1.07317	1
15.3	40	0.97561	1
15.4	44	1.07317	1.1
15.5	43	1.04878	1.1
15.6	49	1.19512	1.1
15.7	41	1	1.1
15.8	50	1.21951	1.1
15.9	41	1	1.1
16	50	1.21951	1.1
16.1	44	1.07317	1.1
16.2	43	1.04878	1.1
16.3	45	1.09756	1.1
16.4	45	1.09756	1.1
16.5	46	1.12195	1.1
16.6	46	1.12195	1
16.7	42	1.02439	1.1
16.8	41	1	1
16.9	47	1.14634	1.1
17	39	0.95122	1.1
17.1	46	1.12195	1.1
17.2	54	1.31707	1.1
17.3	39	0.95122	1.1
17.4	47	1.14634	1.1
17.5	44	1.07317	1.1
17.6	43	1.04878	1.1
17.7	49	1.19512	1.1
17.8	44	1.07317	1.1
17.9	47	1.14634	1.1
18	47	1.14634	1.1
18.1	42	1.02439	1.1
18.2	45	1.09756	1.1
18.3	52	1.26829	1.2
18.4	43	1.04878	1.1
18.5	48	1.17073	1.1
18.6	45	1.09756	1.1
18.7	45	1.09756	1.1
18.8	46	1.12195	1
18.9	41	1	1
19	42	1.02439	1
19.1	39	0.95122	1
19.2	42	1.02439	1.1
19.3	43	1.04878	1.1
19.4	45	1.09756	1.1
19.5	46	1.12195	1
19.6	46	1.12195	1
19.7	37	0.902439	1
19.8	41	1	1.1
19.9	45	1.09756	1.1
20	44	1.07317	1.1
20.1	42	1.02439	1
20.2	48	1.17073	1.1
20.3	39	0.95122	1.1
20.4	47	1.14634	1.1
20.5	48	1.17073	1.2
20.6	46	1.12195	1.1
20.7	50	1.21951	1.1
20.8	38	0.926829	1.1
20.9	47	1.14634	1.2
21	52	1.26829	1.2
21.1	50	1.21951	1.1
21.2	46	1.12195	1.1
21.3	44	1.07317	1.1
21.4	45	1.09756	1.1
21.5	43	1.04878	1.1
21.6	46	1.12195	1.1
21.7	49	1.19512	1.1
21.8	44	1.07317	1.1
21.9	43	1.04878	1.1
22	44	1.07317	1.1
22.1	45	1.09756	1.1
22.2	45	1.09756	1.1
22.3	49	1.19512	1.1
22.4	38	0.926829	1
22.5	44	1.07317	1.1
22.6	43	1.04878	1.1
22.7	45	1.09756	1.1
22.8	49	1.19512	1.1
22.9	44	1.07317	1
23	39	0.95122	1
23.1	45	1.09756	1.1
23.2	45	1.09756	1.1
23.3	48	1.17073	1.1
23.4	45	1.09756	1.2
23.5	46	1.12195	1.3
23.6	52	1.26829	1.3
23.7	56	1.36585	1.2
23.8	49	1.19512	1.2
23.9	46	1.12195	1.2
24	51	1.2439	1.2
24.1	50	1.21951	1.2
24.2	47	1.14634	1.2
24.3	56	1.36585	1.2
24.4	45	1.09756	1.2
24.5	51	1.2439	1.2
24.6	48	1.17073	1.2
24.7	51	1.2439	1.2
24.8	45	1.09756	1.1
24.9	48	1.17073	1.1
25	44	1.07317	1.2
25.1	47	1.14634	1.2
25.2	58	1.41463	1.2
25.3	44	1.07317	1.1
25.4	46	1.12195	1
25.5	41	1	1
25.6	35	0.853659	1.1
25.7	49	1.19512	1.2
25.8	49	1.19512	1.2
25.9	48	1.17073	1.1
26	50	1.21951	1
26.1	40	0.97561	1
26.2	39	0.95122	1.1
26.3	45	1.09756	1.1
26.4	46	1.12195	1.1
26.5	45	1.09756	1.1
26.6	44	1.07317	1.1
26.7	44	1.07317	1.2
26.8	47	1.14634	1.1
26.9	51	1.2439	1.1
27	41	1	1
27.1	44	1.07317	1.1
27.2	43	1.04878	1.1
27.3	48	1.17073	1.1
27.4	48	1.17073	1.1
27.5	43	1.04878	1.1
27.6	44	1.07317	1.2
27.7	54	1.31707	1.2
27.8	46	1.12195	1.2
27.9	51	1.2439	1.2
28	52	1.26829	1.1
28.1	50	1.21951	1.1
28.2	39	0.95122	1
28.3	43	1.04878	1
28.4	39	0.95122	1
28.5	42	1.02439	1
28.6	38	0.926829	1
28.7	44	1.07317	1.1
28.8	44	1.07317	1.2
28.9	51	1.2439	1.2
29	48	1.17073	1.1
29.1	43	1.04878	1
29.2	44	1.07317	1
29.3	38	0.926829	1
29.4	38	0.926829	1.1
29.5	48	1.17073	1.1
29.6	45	1.09756	1.1
29.7	48	1.17073	1.2
29.8	47	1.14634	1.1
29.9	48	1.17073	1.1
30	46	1.12195	1.1
30.1	46	1.12195	1.1
30.2	47	1.14634	1.1
30.3	46	1.12195	1.1
30.4	38	0.926829	1
30.5	47	1.14634	1
30.6	42	1.02439	1
30.7	40	0.97561	1.1
30.8	45	1.09756	1.1
30.9	46	1.12195	1.1
31	45	1.09756	1.1
31.1	46	1.12195	1.1
31.2	49	1.19512	1.2
31.3	46	1.12195	1.2
31.4	53	1.29268	1.2
31.5	51	1.2439	1.2
31.6	41	1	1.2
31.7	55	1.34146	1.2
31.8	50	1.21951	1.1
31.9	43	1.04878	1
32	44	1.07317	1.1
32.1	41	1	1
32.2	47	1.14634	1
32.3	36	0.878049	1.1
32.4	43	1.04878	1.1
32.5	52	1.26829	1.2
32.6	46	1.12195	1.2
32.7	44	1.07317	1.2
32.8	55	1.34146	1.1
32.9	47	1.14634	1
33	37	0.902439	1
33.1	45	1.09756	1.1
33.2	46	1.12195	1.1
33.3	45	1.09756	1
33.4	49	1.19512	1.1
33.5	35	0.853659	1
33.6	46	1.12195	1.1
33.7	46	1.12195	1.1
33.8	46	1.12195	1
33.9	43	1.04878	1
34	40	0.97561	1.1
34.1	46	1.12195	1.2
34.2	52	1.26829	1.3
34.3	49	1.19512	1.2
34.4	54	1.31707	1.2
34.5	46	1.12195	1.2
34.6	48	1.17073	1.2
34.7	50	1.21951	1.2
34.8	45	1.09756	1.1
34.9	48	1.17073	1.1
35	43	1.04878	1
35.1	44	1.07317	1
35.2	41	1	1
35.3	41	1	1
35.4	37	0.902439	1.1
35.5	47	1.14634	1.1
35.6	46	1.12195	1.1
35.7	42	1.02439	1.1
35.8	45	1.09756	1
35.9	43	1.04878	1.1
36	41	1	1.1
36.1	49	1.19512	1.1
36.2	50	1.21951	1.1
36.3	39	0.95122	1.1
36.4	43	1.04878	1.1
36.5	48	1.17073	1.1
36.6	43	1.04878	1.1
36.7	46	1.12195	1.2
36.8	48	1.17073	1.2
36.9	53	1.29268	1.2
37	47	1.14634	1.2
37.1	46	1.12195	1.2
37.2	50	1.21951	1.2
37.3	49	1.19512	1.1
37.4	45	1.09756	1.1
37.5	45	1.09756	1.1
37.6	44	1.07317	1.1
37.7	50	1.21951	1.1
37.8	44	1.07317	1.1
37.9	43	1.04878	1.1
38	45	1.09756	1.1
38.1	44	1.07317	1.1
38.2	49	1.19512	1.1
38.3	44	1.07317	1.1
38.4	43	1.04878	1.1
38.5	43	1.04878	1.1
38.6	48	1.17073	1.2
38.7	44	1.07317	1.2
38.8	56	1.36585	1.3
38.9	50	1.21951	1.3
39	54	1.31707	1.2
39.1	50	1.21951	1.1
39.2	41	1	1.1
39.3	39	0.95122	1.1
39.4	53	1.29268	1.1
39.5	40	0.97561	1.1
39.6	47	1.14634	1.2
39.7	44	1.07317	1.2
39.8	53	1.29268	1.2
39.9	53	1.29268	1.2
40	42	1.02439	1.1
40.1	47	1.14634	1
40.2	44	1.07317	1
40.3	37	0.902439	1
40.4	44	1.07317	1.1
40.5	45	1.09756	1.1
40.6	43	1.04878	1.1
40.7	51	1.2439	1.1
40.8	43	1.04878	1
40.9	46	1.12195	1.1
41	40	0.97561	1
41.1	44	1.07317	1.1
41.2	44	1.07317	1.1
41.3	46	1.12195	1.1
41.4	48	1.17073	1.2
41.5	45	1.09756	1.2
41.6	49	1.19512	1.1
41.7	48	1.17073	1.1
41.8	44	1.07317	1.1
41.9	44	1.07317	1.2
42	51	1.2439	1.1
42.1	48	1.17073	1.1
42.2	41	1	1.1
42.3	48	1.17073	1.2
42.4	45	1.09756	1.2
42.5	49	1.19512	1.2
42.6	50	1.21951	1.2
42.7	51	1.2439	1.1
42.8	43	1.04878	1.1
42.9	45	1.09756	1.1
43	44	1.07317	1.2
43.1	47	1.14634	1.2
43.2	54	1.31707	1.2
43.3	50	1.21951	1.2
43.4	47	1.14634	1.2
43.5	51	1.2439	1.2
43.6	50	1.21951	1.2
43.7	48	1.17073	1.1
43.8	47	1.14634	1.1
43.9	44	1.07317	1.1
44	48	1.17073	1.2
44.1	48	1.17073	1.2
44.2	48	1.17073	1.2
44.3	51	1.2439	1.1
44.4	47	1.14634	1
44.5	42	1.02439	1
44.6	40	0.97561	1.1
44.7	44	1.07317	1.2
44.8	48	1.17073	1.2
44.9	53	1.29268	1.2
45	50	1.21951	1.1
45.1	45	1.09756	1.1
45.2	46	1.12195	1.1
45.3	43	1.04878	1.1
45.4	44	1.07317	1.1
45.5	48	1.17073	1.2
45.6	47	1.14634	1.2
45.7	55	1.34146	1.2
45.8	50	1.21951	1.2
45.9	46	1.12195	1.2
46	52	1.26829	1.2
46.1	52	1.26829	1.2
46.2	46	1.12195	1.2
46.3	51	1.2439	1.1
46.4	47	1.14634	1.1
46.5	42	1.02439	1.1
46.6	44	1.07317	1.2
46.7	50	1.21951	1.3
46.8	57	1.39024	1.3
46.9	49	1.19512	1.2
47	50	1.21951	1.2
47.1	54	1.31707	1.2
47.2	43	1.04878	1.1
47.3	45	1.09756	1.2
47.4	48	1.17073	1.2
47.5	51	1.2439	1.2
47.6	45	1.09756	1.1
47.7	47	1.14634	1.1
47.8	46	1.12195	1
47.9	40	0.97561	1
48	43	1.04878	1
48.1	40	0.97561	1
48.2	44	1.07317	1.1
48.3	45	1.09756	1.1
48.4	41	1	1
48.5	47	1.14634	1.1
48.6	40	0.97561	1.1
48.7	50	1.21951	1.2
48.8	50	1.21951	1.1
48.9	45	1.09756	1.1
49	43	1.04878	1.1
49.1	44	1.07317	1.1
49.2	52	1.26829	1.2
49.3	44	1.07317	1.2
49.4	51	1.2439	1.2
49.5	52	1.26829	1.2
49.6	47	1.14634	1.3
49.7	54	1.31707	1.3
49.8	54	1.31707	1.2
49.9	47	1.14634	1.2
50	52	1.26829	1.2
50.1	50	1.21951	1.2
50.2	49	1.19512	1.1
50.3	48	1.17073	1.1
50.4	41	1	1.1
50.5	43	1.04878	1.1
50.6	51	1.2439	1.2
50.7	46	1.12195	1.2
50.8	50	1.21951	1.3
50.9	52	1.26829	1.3
51	56	1.36585	1.3
51.1	49	1.19512	1.2
51.2	51	1.2439	1.2
51.3	49	1.19512	1.2
51.4	48	1.17073	1.2
51.5	52	1.26829	1.2
51.6	46	1.12195	1.1
51.7	44	1.07317	1.1
51.8	48	1.17073	1.2
51.9	49	1.19512	1.2
52	51	1.2439	1.2
52.1	47	1.14634	1.2
52.2	49	1.19512	1.2
52.3	50	1.21951	1.3
52.4	53	1.29268	1.4
52.5	63	1.53659	1.4
52.6	56	1.36585	1.3
52.7	56	1.36585	1.3
52.8	49	1.19512	1.2
52.9	52	1.26829	1.3
53	49	1.19512	1.3
53.1	54	1.31707	1.3
53.2	51	1.2439	1.2
53.3	56	1.36585	1.2
53.4	45	1.09756	1.2
53.5	49	1.19512	1.3
53.6	55	1.34146	1.4
53.7	54	1.31707	1.3
53.8	58	1.41463	1.4
53.9	52	1.26829	1.3
54	60	1.46341	1.3
54.1	49	1.19512	1.1
54.2	48	1.17073	1.2
54.3	42	1.02439	1.2
54.4	52	1.26829	1.3
54.5	55	1.34146	1.3
54.6	54	1.31707	1.3
54.7	53	1.29268	1.3
54.8	57	1.39024	1.2
54.9	47	1.14634	1.1
55	48	1.17073	1.2
55.1	46	1.12195	1.2
55.2	50	1.21951	1.2
55.3	52	1.26829	1.2
55.4	50	1.21951	1.2
55.5	43	1.04878	1.2
55.6	53	1.29268	1.3
55.7	49	1.19512	1.3
55.8	56	1.36585	1.3
55.9	51	1.2439	1.3
56	55	1.34146	1.3
56.1	53	1.29268	1.3
56.2	54	1.31707	1.3
56.3	48	1.17073	1.3
56.4	58	1.41463	1.3
56.5	52	1.26829	1.4
56.6	56	1.36585	1.4
56.7	60	1.46341	1.4
56.8	55	1.34146	1.4
56.9	60	1.46341	1.4
57	52	1.26829	1.3
57.1	57	1.39024	1.3
57.2	57	1.39024	1.4
57.3	52	1.26829	1.3
57.4	59	1.43902	1.3
57.5	53	1.29268	1.3
57.6	51	1.2439	1.4
57.7	58	1.41463	1.4
57.8	60	1.46341	1.3
57.9	51	1.2439	1.3
58	53	1.29268	1.3
58.1	55	1.34146	1.3
58.2	57	1.39024	1.3
58.3	54	1.31707	1.3
58.4	53	1.29268	1.3
58.5	55	1.34146	1.3
58.6	55	1.34146	1.3
58.7	49	1.19512	1.2
58.8	52	1.26829	1.2
58.9	50	1.21951	1.3
59	51	1.2439	1.3
59.1	56	1.36585	1.4
59.2	51	1.2439	1.4
59.3	62	1.5122	1.7
59.4	62	1.5122	2.1
59.5	83	2.02439	2.6
59.6	111	2.70732	2.8
59.7	124	3.02439	2.6
59.8	105	2.56098	2.2
59.9	89	2.17073	1.9
60	77	1.87805	1.8
60.1	69	1.68293	1.6
60.2	74	1.80488	1.6
60.3	58	1.41463	1.5
60.4	64	1.56098	1.5
60.5	66	1.60976	1.5
60.6	59	1.43902	1.4
60.7	55	1.34146	1.4
60.8	56	1.36585	1.4
60.9	62	1.5122	1.4
61	56	1.36585	1.4
61.1	57	1.39024	1.3
61.2	56	1.36585	1.4
61.3	51	1.2439	1.4
61.4	62	1.5122	1.4
61.5	54	1.31707	1.3
61.6	57	1.39024	1.3
61.7	53	1.29268	1.3
61.8	50	1.21951	1.3
61.9	56	1.36585	1.4
62	55	1.34146	1.4
62.1	61	1.4878	1.4
62.2	58	1.41463	1.4
62.3	59	1.43902	1.4
62.4	56	1.36585	1.3
62.5	60	1.46341	1.3
62.6	45	1.09756	1.2
62.7	56	1.36585	1.3
62.8	52	1.26829	1.3
62.9	46	1.12195	1.3
63	57	1.39024	1.4
63.1	54	1.31707	1.3
63.2	56	1.36585	1.3
63.3	46	1.12195	1.3
63.4	57	1.39024	1.4
63.5	53	1.29268	1.5
63.6	64	1.56098	1.6
63.7	63	1.53659	1.7
63.8	72	1.7561	1.8
63.9	78	1.90244	1.9
64	75	1.82927	2
64.1	82	2	2
64.2	85	2.07317	2
64.3	81	1.97561	2
64.4	85	2.07317	1.8
64.5	77	1.87805	1.8
64.6	65	1.58537	1.6
64.7	75	1.82927	1.6
64.8	54	1.31707	1.4
64.9	64	1.56098	1.5
65	57	1.39024	1.5
65.1	62	1.5122	1.5
65.2	65	1.58537	1.5
65.3	61	1.4878	1.4
65.4	57	1.39024	1.4
65.5	59	1.43902	1.3
65.6	51	1.2439	1.3
65.7	51	1.2439	1.4
65.8	58	1.41463	1.5
65.9	61	1.4878	1.5
66	60	1.46341	1.5
66.1	58	1.41463	1.5
66.2	62	1.5122	1.6
66.3	63	1.53659	1.7
66.4	73	1.78049	1.8
66.5	72	1.7561	1.8
66.6	73	1.78049	1.7
66.7	71	1.73171	1.7
66.8	68	1.65854	1.6
66.9	71	1.73171	1.5
67	55	1.34146	1.4
67.1	59	1.43902	1.5
67.2	63	1.53659	1.5
67.3	61	1.4878	1.5
67.4	60	1.46341	1.5
67.5	60	1.46341	1.5
67.6	62	1.5122	1.5
67.7	61	1.4878	1.6
67.8	62	1.5122	1.8
67.9	69	1.68293	2
68	93	2.26829	2.1
68.1	89	2.17073	2.3
68.2	82	2	2.4
68.3	106	2.58537	2.6
68.4	105	2.56098	2.4
68.5	105	2.56098	2.3
68.6	87	2.12195	2.1
68.7	89	2.17073	2.1
68.8	83	2.02439	1.9
68.9	81	1.97561	1.7
69	70	1.70732	1.7
69.1	59	1.43902	1.5
69.2	74	1.80488	1.6
69.3	57	1.39024	1.5
69.4	60	1.46341	1.5
69.5	64	1.56098	1.5
69.6	58	1.41463	1.5
69.7	61	1.4878	1.4
69.8	60	1.46341	1.4
69.9	54	1.31707	1.4
70	61	1.4878	1.4
70.1	56	1.36585	1.4
70.2	55	1.34146	1.4
70.3	64	1.56098	1.4
70.4	54	1.31707	1.4
70.5	57	1.39024	1.4
70.6	57	1.39024	1.4
70.7	53	1.29268	1.4
70.8	62	1.5122	1.5
70.9	54	1.31707	1.5
71	66	1.60976	1.6
71.1	62	1.5122	1.5
71.2	63	1.53659	1.5
71.3	64	1.56098	1.6
71.4	62	1.5122	1.6
71.5	67	1.63415	1.7
71.6	71	1.73171	1.7
71.7	73	1.78049	1.7
71.8	68	1.65854	1.8
71.9	72	1.7561	2
72	85	2.07317	2
72.1	85	2.07317	1.9
72.2	82	2	1.9
72.3	72	1.7561	1.8
72.4	82	2	1.8
72.5	64	1.56098	1.6
72.6	72	1.7561	1.6
72.7	66	1.60976	1.5
72.8	61	1.4878	1.6
72.9	63	1.53659	1.7
73	67	1.63415	1.9
73.1	80	1.95122	2.2
73.2	82	2	2.4
73.3	108	2.63415	2.5
73.4	104	2.53659	2.3
73.5	99	2.41463	2.1
73.6	77	1.87805	1.8
73.7	79	1.92683	1.7
73.8	64	1.56098	1.5
73.9	69	1.68293	1.5
74	55	1.34146	1.4
74.1	61	1.4878	1.5
74.2	57	1.39024	1.5
74.3	62	1.5122	1.6
74.4	62	1.5122	1.5
74.5	67	1.63415	1.5
74.6	56	1.36585	1.3
74.7	58	1.41463	1.4
74.8	52	1.26829	1.4
74.9	60	1.46341	1.6
75	64	1.56098	1.8
75.1	69	1.68293	2
75.2	88	2.14634	2.1
75.3	92	2.2439	1.9
75.4	81	1.97561	1.6
75.5	60	1.46341	1.4
75.6	61	1.4878	1.4
75.7	53	1.29268	1.4
75.8	61	1.4878	1.4
75.9	54	1.31707	1.3
76	53	1.29268	1.3
76.1	58	1.41463	1.3
76.2	51	1.2439	1.3
76.3	50	1.21951	1.4
76.4	64	1.56098	1.4
76.5	55	1.34146	1.4
76.6	49	1.19512	1.5
76.7	69	1.68293	1.7
76.8	65	1.58537	1.6
76.9	69	1.68293	1.6
77	59	1.43902	1.5
77.1	65	1.58537	1.6
77.2	63	1.53659	1.7
77.3	67	1.63415	1.7
77.4	73	1.78049	1.7
77.5	67	1.63415	1.6
77.6	68	1.65854	1.7
77.7	64	1.56098	1.8
77.8	77	1.87805	1.9
77.9	85	2.07317	1.9
78	72	1.7561	1.8
78.1	76	1.85366	1.8
78.2	73	1.78049	1.7
78.3	69	1.68293	1.6
78.4	62	1.5122	1.5
78.5	62	1.5122	1.5
78.6	58	1.41463	1.5
78.7	59	1.43902	1.5
78.8	62	1.5122	1.5
78.9	64	1.56098	1.6
79	56	1.36585	1.6
79.1	77	1.87805	1.6
79.2	58	1.41463	1.6
79.3	65	1.58537	1.7
79.4	69	1.68293	1.7
79.5	74	1.80488	1.7
79.6	66	1.60976	1.7
79.7	67	1.63415	1.7
79.8	70	1.70732	1.8
79.9	73	1.78049	2
80	81	1.97561	2.3
80.1	96	2.34146	2.3
80.2	107	2.60976	2.1
80.3	77	1.87805	1.8
80.4	76	1.85366	1.8
80.5	74	1.80488	1.8
80.6	75	1.82927	1.7
80.7	67	1.63415	1.6
80.8	66	1.60976	1.5
80.9	61	1.4878	1.5
81	60	1.46341	1.4
81.1	60	1.46341	1.4
81.2	52	1.26829	1.4
81.3	60	1.46341	1.5
81.4	61	1.4878	1.5
81.5	62	1.5122	1.5
81.6	57	1.39024	1.5
81.7	68	1.65854	1.4
81.8	57	1.39024	1.3
81.9	51	1.2439	1.3
82	47	1.14634	1.3
82.1	61	1.4878	1.4
82.2	54	1.31707	1.5
82.3	60	1.46341	1.6
82.4	65	1.58537	1.8
82.5	76	1.85366	2
82.6	77	1.87805	2.3
82.7	92	2.2439	2.5
82.8	116	2.82927	2.5
82.9	101	2.46341	2.1
83	90	2.19512	2
83.1	72	1.7561	1.8
83.2	78	1.90244	1.7
83.3	67	1.63415	1.6
83.4	60	1.46341	1.5
83.5	70	1.70732	1.6
83.6	60	1.46341	1.5
83.7	69	1.68293	1.5
83.8	53	1.29268	1.4
83.9	63	1.53659	1.5
84	59	1.43902	1.4
84.1	57	1.39024	1.4
84.2	58	1.41463	1.3
84.3	52	1.26829	1.3
84.4	51	1.2439	1.3
84.5	51	1.2439	1.3
84.6	52	1.26829	1.3
84.7	56	1.36585	1.5
84.8	56	1.36585	1.5
84.9	67	1.63415	1.5
85	60	1.46341	1.5
85.1	60	1.46341	1.6
85.2	65	1.58537	1.6
85.3	71	1.73171	1.6
85.4	62	1.5122	1.5
85.5	58	1.41463	1.5
85.6	59	1.43902	1.5
85.7	62	1.5122	1.6
85.8	61	1.4878	1.7
85.9	74	1.80488	1.9
86	76	1.85366	1.9
86.1	84	2.04878	1.8
86.2	74	1.80488	1.7
86.3	68	1.65854	1.6
86.4	65	1.58537	1.5
86.5	64	1.56098	1.5
86.6	59	1.43902	1.4
86.7	57	1.39024	1.4
86.8	58	1.41463	1.4
86.9	57	1.39024	1.5
87	59	1.43902	1.6
87.1	64	1.56098	1.9
87.2	73	1.78049	2.4
87.3	101	2.46341	2.7
87.4	121	2.95122	2.6
87.5	107	2.60976	2.4
87.6	96	2.34146	2.1
87.7	90	2.19512	1.9
87.8	73	1.78049	1.7
87.9	68	1.65854	1.5
88	62	1.5122	1.4
88.1	57	1.39024	1.4
88.2	55	1.34146	1.4
88.3	59	1.43902	1.4
88.4	54	1.31707	1.3
88.5	54	1.31707	1.3
88.6	54	1.31707	1.3
88.7	54	1.31707	1.3
88.8	57	1.39024	1.4
88.9	54	1.31707	1.3
89	57	1.39024	1.3
89.1	54	1.31707	1.3
89.2	51	1.2439	1.4
89.3	59	1.43902	1.6
89.4	61	1.4878	2.1
89.5	82	2	2.5
89.6	113	2.7561	2.6
89.7	114	2.78049	2.4
89.8	92	2.2439	2.1
89.9	92	2.2439	1.9
90	71	1.73171	1.7
90.1	69	1.68293	1.7
90.2	68	1.65854	1.7
90.3	75	1.82927	1.5
90.4	64	1.56098	1.5
90.5	51	1.2439	1.3
90.6	64	1.56098	1.3
90.7	49	1.19512	1.3
90.8	51	1.2439	1.3
90.9	57	1.39024	1.5
91	56	1.36585	1.5
91.1	69	1.68293	1.5
91.2	65	1.58537	1.4
91.3	52	1.26829	1.3
91.4	52	1.26829	1.4
91.5	61	1.4878	1.4
91.6	62	1.5122	1.4
91.7	47	1.14634	1.2
91.8	58	1.41463	1.3
91.9	46	1.12195	1.2
92	50	1.21951	1.3
92.1	56	1.36585	1.3
92.2	50	1.21951	1.3
92.3	58	1.41463	1.3
92.4	51	1.2439	1.3
92.5	50	1.21951	1.5
92.6	61	1.4878	1.6
92.7	68	1.65854	1.6
92.8	64	1.56098	1.5
92.9	63	1.53659	1.4
93	54	1.31707	1.5
93.1	61	1.4878	1.6
93.2	75	1.82927	1.5
93.3	59	1.43902	1.4
93.4	53	1.29268	1.4
93.5	57	1.39024	1.5
93.6	59	1.43902	1.5
93.7	65	1.58537	1.4
93.8	57	1.39024	1.4
93.9	55	1.34146	1.4
94	58	1.41463	1.5
94.1	60	1.46341	1.5
94.2	61	1.4878	1.5
94.3	59	1.43902	1.7
94.4	66	1.60976	2
94.5	88	2.14634	2.1
94.6	86	2.09756	2
94.7	83	2.02439	1.9
94.8	76	1.85366	1.8
94.9	74	1.80488	1.7
95	66	1.60976	1.6
95.1	63	1.53659	1.6
95.2	71	1.73171	1.6
95.3	67	1.63415	1.5
95.4	59	1.43902	1.4
95.5	57	1.39024	1.4
95.6	55	1.34146	1.4
95.7	58	1.41463	1.6
95.8	64	1.56098	1.7
95.9	71	1.73171	1.6
96	69	1.68293	1.5
96.1	57	1.39024	1.5
96.2	60	1.46341	1.5
96.3	63	1.53659	1.6
96.4	64	1.56098	1.7
96.5	66	1.60976	1.9
96.6	83	2.02439	1.9
96.7	80	1.95122	1.8
96.8	74	1.80488	1.6
96.9	66	1.60976	1.5
97	58	1.41463	1.4
97.1	60	1.46341	1.4
97.2	60	1.46341	1.4
97.3	58	1.41463	1.4
97.4	60	1.46341	1.4
97.5	54	1.31707	1.3
97.6	56	1.36585	1.3
97.7	50	1.21951	1.3
97.8	53	1.29268	1.3
97.9	54	1.31707	1.3
98	47	1.14634	1.3
98.1	60	1.46341	1.4
98.2	52	1.26829	1.4
98.3	61	1.4878	1.6
98.4	60	1.46341	2
98.5	78	1.90244	2.4
98.6	102	2.4878	2.6
98.7	117	2.85366	2.5
98.8	103	2.5122	2.2
98.9	83	2.02439	1.9
99	80	1.95122	1.7
99.1	69	1.68293	1.5
99.2	62	1.5122	1.5
99.3	59	1.43902	1.4
99.4	59	1.43902	1.4
99.5	58	1.41463	1.3
99.6	57	1.39024	1.3
99.7	47	1.14634	1.2
99.8	51	1.2439	1.2
99.9	47	1.14634	1.2
100	50	1.21951	1.2
100.1	51	1.2439	1.3
100.2	51	1.2439	1.5
100.3	52	1.26829	2
100.4	77	1.87805	2.4
100.5	118	2.87805	2.4
100.6	99	2.41463	2
100.7	80	1.95122	1.7
100.8	69	1.68293	1.6
100.9	61	1.4878	1.4
101	61	1.4878	1.4
101.1	53	1.29268	1.4
101.2	59	1.43902	1.5
101.3	61	1.4878	1.4
101.4	59	1.43902	1.4
101.5	55	1.34146	1.3
101.6	53	1.29268	1.3
101.7	52	1.26829	1.4
101.8	58	1.41463	1.6
101.9	65	1.58537	1.7
102	68	1.65854	1.7
102.1	75	1.82927	1.7
102.2	71	1.73171	1.5
102.3	59	1.43902	1.4
102.4	52	1.26829	1.4
102.5	57	1.39024	1.5
102.6	59	1.43902	1.5
102.7	64	1.56098	1.6
102.8	66	1.60976	1.6
102.9	71	1.73171	1.6
103	59	1.43902	1.5
103.1	63	1.53659	1.4
103.2	58	1.41463	1.3
103.3	53	1.29268	1.3
103.4	51	1.2439	1.4
103.5	55	1.34146	1.5
103.6	64	1.56098	1.5
103.7	61	1.4878	1.4
103.8	54	1.31707	1.4
103.9	58	1.41463	1.4
104	59	1.43902	1.5
104.1	57	1.39024	1.5
104.2	63	1.53659	1.7
104.3	70	1.70732	1.9
104.4	81	1.97561	1.9
104.5	80	1.95122	1.8
104.6	70	1.70732	1.8
104.7	77	1.87805	1.9
104.8	78	1.90244	1.9
104.9	78	1.90244	1.8
105	72	1.7561	1.6
105.1	66	1.60976	1.5
105.2	64	1.56098	1.4
105.3	58	1.41463	1.4
105.4	54	1.31707	1.4
105.5	56	1.36585	1.4
105.6	57	1.39024	1.4
105.7	60	1.46341	1.3
105.8	51	1.2439	1.4
105.9	55	1.34146	1.4
106	64	1.56098	1.5
106.1	58	1.41463	1.5
106.2	62	1.5122	1.6
106.3	62	1.5122	1.7
106.4	75	1.82927	1.9
106.5	77	1.87805	1.8
106.6	78	1.90244	1.7
106.7	68	1.65854	1.5
106.8	67	1.63415	1.5
106.9	55	1.34146	1.6
107	68	1.65854	1.8
107.1	74	1.80488	1.8
107.2	82	2	1.8
107.3	71	1.73171	1.6
107.4	71	1.73171	1.6
107.5	60	1.46341	1.5
107.6	61	1.4878	1.6
107.7	64	1.56098	1.5
107.8	68	1.65854	1.6
107.9	57	1.39024	1.5
108	69	1.68293	1.6
108.1	62	1.5122	1.7
108.2	64	1.56098	1.9
108.3	80	1.95122	2
108.4	87	2.12195	2
108.5	81	1.97561	1.9
108.6	81	1.97561	1.9
108.7	74	1.80488	1.7
108.8	73	1.78049	1.7
108.9	65	1.58537	1.6
109	66	1.60976	1.6
109.1	70	1.70732	1.7
109.2	62	1.5122	1.7
109.3	73	1.78049	1.8
109.4	77	1.87805	1.8
109.5	72	1.7561	1.7
109.6	73	1.78049	1.6
109.7	64	1.56098	1.5
109.8	61	1.4878	1.4
109.9	59	1.43902	1.4
110	58	1.41463	1.4
110.1	51	1.2439	1.4
110.2	61	1.4878	1.4
110.3	55	1.34146	1.4
110.4	62	1.5122	1.5
110.5	57	1.39024	1.5
110.6	60	1.46341	1.5
110.7	62	1.5122	1.6
110.8	65	1.58537	1.7
110.9	69	1.68293	1.8
111	71	1.73171	1.9
111.1	81	1.97561	1.9
111.2	85	2.07317	1.8
111.3	73	1.78049	1.5
111.4	64	1.56098	1.4
111.5	52	1.26829	1.3
111.6	53	1.29268	1.3
111.7	55	1.34146	1.3
111.8	54	1.31707	1.3
111.9	50	1.21951	1.3
112	53	1.29268	1.3
112.1	52	1.26829	1.3
112.2	55	1.34146	1.6
112.3	53	1.29268	2
112.4	86	2.09756	2.4
112.5	112	2.73171	2.4
112.6	97	2.36585	2
112.7	84	2.04878	1.7
112.8	64	1.56098	1.4
112.9	65	1.58537	1.4
113	49	1.19512	1.3
113.1	56	1.36585	1.4
113.2	60	1.46341	1.4
113.3	55	1.34146	1.3
113.4	55	1.34146	1.2
113.5	46	1.12195	1.2
113.6	51	1.2439	1.2
113.7	48	1.17073	1.2
113.8	47	1.14634	1.2
113.9	49	1.19512	1.3
114	56	1.36585	1.4
114.1	60	1.46341	1.7
114.2	62	1.5122	2.1
114.3	86	2.09756	2.3
114.4	105	2.56098	2.3
114.5	96	2.34146	2
114.6	81	1.97561	1.7
114.7	68	1.65854	1.5
114.8	62	1.5122	1.4
114.9	60	1.46341	1.4
115	48	1.17073	1.3
115.1	60	1.46341	1.3
115.2	46	1.12195	1.3
115.3	58	1.41463	1.3
115.4	59	1.43902	1.3
115.5	49	1.19512	1.2
115.6	53	1.29268	1.2
115.7	46	1.12195	1.1
115.8	46	1.12195	1.2
115.9	47	1.14634	1.3
116	55	1.34146	1.4
116.1	52	1.26829	1.4
116.2	61	1.4878	1.6
116.3	60	1.46341	1.7
116.4	78	1.90244	1.7
116.5	65	1.58537	1.6
116.6	67	1.63415	1.6
116.7	61	1.4878	1.7
116.8	70	1.70732	1.8
116.9	80	1.95122	1.7
117	74	1.80488	1.5
117.1	56	1.36585	1.3
117.2	55	1.34146	1.4
117.3	55	1.34146	1.4
117.4	60	1.46341	1.5
117.5	62	1.5122	1.5
117.6	66	1.60976	1.6
117.7	61	1.4878	1.6
117.8	65	1.58537	1.6
117.9	66	1.60976	1.6
118	65	1.58537	1.5
118.1	61	1.4878	1.4
118.2	54	1.31707	1.3
118.3	58	1.41463	1.4
118.4	54	1.31707	1.4
118.5	56	1.36585	1.4
118.6	59	1.43902	1.4
118.7	53	1.29268	1.3
118.8	57	1.39024	1.3
118.9	54	1.31707	1.4
119	53	1.29268	1.6
119.1	70	1.70732	1.7
119.2	73	1.78049	1.7
119.3	70	1.70732	1.7
119.4	63	1.53659	1.6
119.5	70	1.70732	1.6
119.6	63	1.53659	1.6
119.7	60	1.46341	1.5
119.8	68	1.65854	1.6
119.9	60	1.46341	1.5
120	64	1.56098	1.5
120.1	55	1.34146	1.5
120.2	66	1.60976	1.5
120.3	58	1.41463	1.4
120.4	56	1.36585	1.4
120.5	59	1.43902	1.5
120.6	63	1.53659	1.6
120.7	63	1.53659	1.6
120.8	67	1.63415	1.5
120.9	61	1.4878	1.3
121	54	1.31707	1.3
121.1	51	1.2439	1.4
121.2	55	1.34146	1.7
121.3	70	1.70732	2
121.4	82	2	2.1
121.5	97	2.36585	2
121.6	79	1.92683	1.7
121.7	70	1.70732	1.5
121.8	60	1.46341	1.3
121.9	53	1.29268	1.2
122	53	1.29268	1.2
122.1	43	1.04878	1.1
122.2	50	1.21951	1.2
122.3	46	1.12195	1.3
122.4	54	1.31707	1.3
122.5	60	1.46341	1.3
122.6	50	1.21951	1.3
122.7	52	1.26829	1.4
122.8	58	1.41463	1.5
122.9	60	1.46341	1.6
123	66	1.60976	1.7
123.1	73	1.78049	1.6
123.2	66	1.60976	1.4
123.3	56	1.36585	1.4
123.4	55	1.34146	1.4
123.5	59	1.43902	1.4
123.6	58	1.41463	1.3
123.7	52	1.26829	1.3
123.8	52	1.26829	1.3
123.9	51	1.2439	1.3
124	52	1.26829	1.4
124.1	55	1.34146	1.6
124.2	61	1.4878	1.9
124.3	84	2.04878	2.1
124.4	94	2.29268	2
124.5	79	1.92683	1.7
124.6	68	1.65854	1.4
124.7	56	1.36585	1.3
124.8	48	1.17073	1.3
124.9	55	1.34146	1.2
125	53	1.29268	1.2
125.1	45	1.09756	1.2
125.2	54	1.31707	1.3
125.3	53	1.29268	1.3
125.4	51	1.2439	1.3
125.5	54	1.31707	1.3
125.6	57	1.39024	1.3
125.7	53	1.29268	1.2
125.8	46	1.12195	1.2
125.9	48	1.17073	1.3
126	49	1.19512	1.4
126.1	61	1.4878	1.8
126.2	62	1.5122	2.1
126.3	102	2.4878	2.3
126.4	99	2.41463	2
126.5	79	1.92683	1.6
126.6	64	1.56098	1.4
126.7	53	1.29268	1.2
126.8	51	1.2439	1.2
126.9	46	1.12195	1.2
127	46	1.12195	1.2
127.1	51	1.2439	1.1
127.2	45	1.09756	1.1
127.3	44	1.07317	1.1
127.4	43	1.04878	1.2
127.5	51	1.2439	1.3
127.6	55	1.34146	1.3
127.7	57	1.39024	1.3
127.8	54	1.31707	1.3
127.9	52	1.26829	1.2
128	53	1.29268	1.2
128.1	46	1.12195	1.3
128.2	53	1.29268	1.3
128.3	55	1.34146	1.3
128.4	54	1.31707	1.3
128.5	54	1.31707	1.3
128.6	47	1.14634	1.4
128.7	59	1.43902	1.5
128.8	62	1.5122	1.9
128.9	67	1.63415	2.3
129	105	2.56098	2.3
129.1	105	2.56098	2
129.2	78	1.90244	1.6
129.3	63	1.53659	1.4
129.4	57	1.39024	1.4
129.5	57	1.39024	1.3
129.6	60	1.46341	1.3
129.7	47	1.14634	1.3
129.8	56	1.36585	1.3
129.9	55	1.34146	1.3
130	51	1.2439	1.3
130.1	52	1.26829	1.3
130.2	52	1.26829	1.3
130.3	58	1.41463	1.3
130.4	50	1.21951	1.2
130.5	48	1.17073	1.2
130.6	48	1.17073	1.3
130.7	49	1.19512	1.5
130.8	66	1.60976	1.7
130.9	66	1.60976	1.8
131	80	1.95122	1.9
131.1	72	1.7561	2
131.2	86	2.09756	2
131.3	82	2	1.8
131.4	73	1.78049	1.6
131.5	65	1.58537	1.5
131.6	64	1.56098	1.5
131.7	58	1.41463	1.4
131.8	59	1.43902	1.5
131.9	55	1.34146	1.6
132	68	1.65854	1.9
132.1	77	1.87805	2.2
132.2	86	2.09756	2.3
132.3	106	2.58537	2.3
132.4	97	2.36585	2.1
132.5	85	2.07317	1.8
132.6	74	1.80488	1.5
132.7	59	1.43902	1.3
132.8	47	1.14634	1.3
132.9	55	1.34146	1.4
133	58	1.41463	1.4
133.1	57	1.39024	1.4
133.2	53	1.29268	1.4
133.3	64	1.56098	1.4
133.4	55	1.34146	1.3
133.5	53	1.29268	1.4
133.6	55	1.34146	1.7
133.7	60	1.46341	1.9
133.8	92	2.2439	2
133.9	82	2	1.8
134	76	1.85366	1.6
134.1	63	1.53659	1.4
134.2	56	1.36585	1.4
134.3	53	1.29268	1.4
134.4	60	1.46341	1.4
134.5	61	1.4878	1.4
134.6	54	1.31707	1.3
134.7	54	1.31707	1.3
134.8	52	1.26829	1.3
134.9	48	1.17073	1.3
135	54	1.31707	1.5
135.1	61	1.4878	1.7
135.2	71	1.73171	1.9
135.3	82	2	2
135.4	84	2.04878	1.9
135.5	75	1.82927	1.7
135.6	73	1.78049	1.6
135.7	61	1.4878	1.4
135.8	61	1.4878	1.3
135.9	49	1.19512	1.3
136	47	1.14634	1.3
136.1	59	1.43902	1.3
136.2	59	1.43902	1.3
136.3	48	1.17073	1.2
136.4	49	1.19512	1.4
136.5	54	1.31707	1.7
136.6	68	1.65854	2.1
136.7	87	2.12195	2.3
136.8	104	2.53659	2.3
136.9	98	2.39024	2
137	82	2	1.7
137.1	66	1.60976	1.5
137.2	59	1.43902	1.4
137.3	63	1.53659	1.4
137.4	51	1.2439	1.3
137.5	59	1.43902	1.4
137.6	55	1.34146	1.3
137.7	58	1.41463	1.3
137.8	52	1.26829	1.2
137.9	49	1.19512	1.3
138	52	1.26829	1.3
138.1	57	1.39024	1.4
138.2	52	1.26829	1.4
138.3	60	1.46341	1.6
138.4	58	1.41463	1.9
138.5	78	1.90244	2.3
138.6	101	2.46341	2.2
138.7	99	2.41463	1.8
138.8	70	1.70732	1.5
138.9	56	1.36585	1.4
139	57	1.39024	1.4
139.1	55	1.34146	1.3
139.2	57	1.39024	1.3
139.3	52	1.26829	1.3
139.4	54	1.31707	1.3
139.5	54	1.31707	1.3
139.6	53	1.29268	1.2
139.7	49	1.19512	1.2
139.8	45	1.09756	1.2
139.9	52	1.26829	1.3
140	48	1.17073	1.4
140.1	65	1.58537	1.6
140.2	61	1.4878	1.7
140.3	66	1.60976	1.9
140.4	86	2.09756	2
140.5	84	2.04878	1.8
140.6	80	1.95122	1.6
140.7	61	1.4878	1.4
140.8	57	1.39024	1.3
140.9	55	1.34146	1.3
141	53	1.29268	1.2
141.1	48	1.17073	1.2
141.2	51	1.2439	1.2
141.3	51	1.2439	1.3
141.4	50	1.21951	1.5
141.5	64	1.56098	1.9
141.6	71	1.73171	2.2
141.7	103	2.5122	2.3
141.8	97	2.36585	2.1
141.9	86	2.09756	1.9
142	80	1.95122	1.8
142.1	71	1.73171	1.7
142.2	71	1.73171	1.5
142.3	61	1.4878	1.4
142.4	56	1.36585	1.4
142.5	59	1.43902	1.4
142.6	55	1.34146	1.3
142.7	56	1.36585	1.3
142.8	48	1.17073	1.3
142.9	60	1.46341	1.3
143	52	1.26829	1.2
143.1	50	1.21951	1.3
143.2	51	1.2439	1.4
143.3	56	1.36585	1.5
143.4	64	1.56098	1.5
143.5	59	1.43902	1.4
143.6	60	1.46341	1.5
143.7	58	1.41463	1.6
143.8	65	1.58537	1.9
143.9	76	1.85366	2
144	89	2.17073	2
144.1	81	1.97561	1.9
144.2	82	2	1.8
144.3	69	1.68293	1.6
144.4	68	1.65854	1.5
144.5	61	1.4878	1.4
144.6	51	1.2439	1.3
144.7	60	1.46341	1.3
144.8	47	1.14634	1.2
144.9	51	1.2439	1.2
145	50	1.21951	1.2
145.1	48	1.17073	1.2
145.2	45	1.09756	1.3
145.3	54	1.31707	1.4
145.4	59	1.43902	1.4
145.5	61	1.4878	1.4
145.6	57	1.39024	1.5
145.7	53	1.29268	1.8
145.8	73	1.78049	2
145.9	93	2.26829	2.1
146	86	2.09756	1.8
146.1	74	1.80488	1.6
146.2	62	1.5122	1.3
146.3	57	1.39024	1.2
146.4	44	1.07317	1.2
146.5	51	1.2439	1.3
146.6	48	1.17073	1.3
146.7	57	1.39024	1.4
146.8	58	1.41463	1.3
146.9	53	1.29268	1.3
147	52	1.26829	1.3
147.1	54	1.31707	1.3
147.2	49	1.19512	1.4
147.3	61	1.4878	1.9
147.4	64	1.56098	2.2
147.5	110	2.68293	2.2
147.6	97	2.36585	1.9
147.7	68	1.65854	1.6
147.8	68	1.65854	1.5
147.9	62	1.5122	1.4
148	52	1.26829	1.2
148.1	55	1.34146	1.2
148.2	44	1.07317	1.1
148.3	46	1.12195	1.2
148.4	47	1.14634	1.2
148.5	50	1.21951	1.3
148.6	53	1.29268	1.3
148.7	53	1.29268	1.3
148.8	57	1.39024	1.3
148.9	53	1.29268	1.2
149	45	1.09756	1.2
149.1	55	1.34146	1.4
149.2	49	1.19512	1.5
149.3	64	1.56098	1.9
149.4	69	1.68293	2.1
149.5	96	2.34146	2.2
149.6	95	2.31707	2
149.7	82	2	1.7
149.8	67	1.63415	1.6
149.9	66	1.60976	1.5
150	62	1.5122	1.4
150.1	56	1.36585	1.5
150.2	59	1.43902	1.4
150.3	64	1.56098	1.4
150.4	55	1.34146	1.3
150.5	59	1.43902	1.3
150.6	51	1.2439	1.4
150.7	55	1.34146	1.4
150.8	61	1.4878	1.4
150.9	61	1.4878	1.4
151	56	1.36585	1.3
151.1	54	1.31707	1.3
151.2	47	1.14634	1.4
151.3	64	1.56098	1.6
151.4	66	1.60976	1.6
151.5	70	1.70732	1.5
151.6	58	1.41463	1.4
151.7	62	1.5122	1.4
151.8	54	1.31707	1.3
151.9	53	1.29268	1.3
152	51	1.2439	1.2
152.1	50	1.21951	1.3
152.2	52	1.26829	1.4
152.3	55	1.34146	1.5
152.4	63	1.53659	1.6
152.5	61	1.4878	1.5
152.6	67	1.63415	1.5
152.7	59	1.43902	1.4
152.8	60	1.46341	1.4
152.9	53	1.29268	1.3
153	55	1.34146	1.6
153.1	58	1.41463	1.8
153.2	79	1.92683	1.9
153.3	84	2.04878	1.8
153.4	71	1.73171	1.6
153.5	64	1.56098	1.5
153.6	60	1.46341	1.4
153.7	56	1.36585	1.3
153.8	53	1.29268	1.4
153.9	57	1.39024	1.3
154	57	1.39024	1.4
154.1	50	1.21951	1.5
154.2	66	1.60976	1.6
154.3	69	1.68293	1.5
154.4	63	1.53659	1.5
154.5	52	1.26829	1.4
154.6	65	1.58537	1.4
154.7	52	1.26829	1.3
154.8	50	1.21951	1.3
154.9	60	1.46341	1.3
155	50	1.21951	1.3
155.1	52	1.26829	1.3
155.2	58	1.41463	1.4
155.3	52	1.26829	1.5
155.4	65	1.58537	1.9
155.5	72	1.7561	2.1
155.6	99	2.41463	2.1
155.7	83	2.02439	1.8
155.8	77	1.87805	1.7
155.9	67	1.63415	1.5
156	64	1.56098	1.3
156.1	54	1.31707	1.2
156.2	48	1.17073	1.2
156.3	50	1.21951	1.3
156.4	55	1.34146	1.3
156.5	54	1.31707	1.2
156.6	47	1.14634	1.3
156.7	52	1.26829	1.3
156.8	56	1.36585	1.4
156.9	57	1.39024	1.4
157	54	1.31707	1.4
157.1	63	1.53659	1.5
157.2	61	1.4878	1.7
157.3	61	1.4878	1.9
157.4	90	2.19512	2.1
157.5	84	2.04878	1.9
157.6	79	1.92683	1.7
157.7	66	1.60976	1.5
157.8	62	1.5122	1.5
157.9	57	1.39024	1.4
158	61	1.4878	1.4
158.1	57	1.39024	1.3
158.2	58	1.41463	1.3
158.3	51	1.2439	1.2
158.4	46	1.12195	1.2
158.5	47	1.14634	1.3
158.6	49	1.19512	1.6
158.7	60	1.46341	1.9
158.8	82	2	1.9
158.9	86	2.09756	1.8
159	67	1.63415	1.6
159.1	64	1.56098	1.5
159.2	68	1.65854	1.5
159.3	53	1.29268	1.3
159.4	60	1.46341	1.4
159.5	53	1.29268	1.4
159.6	60	1.46341	1.4
159.7	55	1.34146	1.4
159.8	54	1.31707	1.3
159.9	60	1.46341	1.3
160	44	1.07317	1.2
160.1	51	1.2439	1.5
160.2	56	1.36585	1.7
160.3	74	1.80488	2.1
160.4	84	2.04878	2.1
160.5	95	2.31707	2
160.6	84	2.04878	1.7
160.7	65	1.58537	1.5
160.8	64	1.56098	1.4
160.9	59	1.43902	1.4
161	54	1.31707	1.4
161.1	59	1.43902	1.4
161.2	63	1.53659	1.4
161.3	52	1.26829	1.3
161.4	53	1.29268	1.3
161.5	54	1.31707	1.4
161.6	53	1.29268	1.4
161.7	66	1.60976	1.4
161.8	51	1.2439	1.3
161.9	52	1.26829	1.3
162	62	1.5122	1.4
162.1	52	1.26829	1.3
162.2	54	1.31707	1.4
162.3	60	1.46341	1.7
162.4	63	1.53659	2
162.5	81	1.97561	2.1
162.6	98	2.39024	2.1
162.7	83	2.02439	1.9
162.8	79	1.92683	1.7
162.9	67	1.63415	1.5
163	58	1.41463	1.3
163.1	55	1.34146	1.3
163.2	47	1.14634	1.4
163.3	62	1.5122	1.4
163.4	60	1.46341	1.4
163.5	53	1.29268	1.3
163.6	54	1.31707	1.3
163.7	53	1.29268	1.3
163.8	53	1.29268	1.3
163.9	50	1.21951	1.4
164	55	1.34146	1.7
164.1	66	1.60976	1.9
164.2	85	2.07317	2.1
164.3	80	1.95122	1.9
164.4	89	2.17073	1.7
164.5	70	1.70732	1.5
164.6	55	1.34146	1.4
164.7	62	1.5122	1.4
164.8	59	1.43902	1.4
164.9	53	1.29268	1.4
165	56	1.36585	1.5
165.1	58	1.41463	1.5
165.2	67	1.63415	1.6
165.3	62	1.5122	1.6
165.4	70	1.70732	1.5
165.5	64	1.56098	1.6
165.6	53	1.29268	1.9
165.7	74	1.80488	2.2
165.8	108	2.63415	2.1
165.9	85	2.07317	1.8
166	69	1.68293	1.5
166.1	62	1.5122	1.3
166.2	56	1.36585	1.3
166.3	44	1.07317	1.4
166.4	60	1.46341	1.7
166.5	70	1.70732	1.7
166.6	73	1.78049	1.7
166.7	68	1.65854	1.6
166.8	72	1.7561	1.6
166.9	60	1.46341	1.4
167	61	1.4878	1.5
167.1	57	1.39024	1.6
167.2	68	1.65854	1.6
167.3	66	1.60976	1.5
167.4	64	1.56098	1.4
167.5	55	1.34146	1.3
167.6	48	1.17073	1.2
167.7	52	1.26829	1.3
167.8	48	1.17073	1.2
167.9	54	1.31707	1.3
168	51	1.2439	1.5
168.1	53	1.29268	1.8
168.2	78	1.90244	2
168.3	90	2.19512	2
168.4	83	2.02439	1.8
168.5	74	1.80488	1.6
168.6	62	1.5122	1.4
168.7	60	1.46341	1.3
168.8	49	1.19512	1.2
168.9	53	1.29268	1.2
169	51	1.2439	1.2
169.1	49	1.19512	1.3
169.2	53	1.29268	1.3
169.3	58	1.41463	1.4
169.4	53	1.29268	1.9
169.5	65	1.58537	2.2
169.6	111	2.70732	2.3
169.7	99	2.41463	2
169.8	77	1.87805	1.7
169.9	75	1.82927	1.6
170	59	1.43902	1.3
170.1	58	1.41463	1.3
170.2	45	1.09756	1.3
170.3	52	1.26829	1.3
170.4	57	1.39024	1.3
170.5	56	1.36585	1.2
170.6	49	1.19512	1.1
170.7	44	1.07317	1.1
170.8	43	1.04878	1.3
170.9	53	1.29268	1.7
171	64	1.56098	1.9
171.1	96	2.34146	2
171.2	79	1.92683	1.8
171.3	77	1.87805	1.6
171.4	68	1.65854	1.5
171.5	55	1.34146	1.4
171.6	58	1.41463	1.4
171.7	56	1.36585	1.4
171.8	53	1.29268	1.4
171.9	62	1.5122	1.5
172	60	1.46341	1.4
172.1	57	1.39024	1.3
172.2	51	1.2439	1.2
172.3	50	1.21951	1.2
172.4	48	1.17073	1.2
172.5	54	1.31707	1.4
172.6	47	1.14634	1.5
172.7	70	1.70732	1.7
172.8	70	1.70732	1.7
172.9	71	1.73171	1.9
173	74	1.80488	1.9
173.1	84	2.04878	1.9
173.2	81	1.97561	1.8
173.3	71	1.73171	1.5
173.4	65	1.58537	1.4
173.5	51	1.2439	1.3
173.6	54	1.31707	1.2
173.7	54	1.31707	1.1
173.8	39	0.95122	1.2
173.9	45	1.09756	1.3
174	63	1.53659	1.5
174.1	49	1.19512	1.5
174.2	67	1.63415	1.7
174.3	74	1.80488	1.7
174.4	74	1.80488	1.6
174.5	63	1.53659	1.4
174.6	56	1.36585	1.3
174.7	57	1.39024	1.3
174.8	47	1.14634	1.3
174.9	61	1.4878	1.3
175	57	1.39024	1.2
175.1	44	1.07317	1.1
175.2	43	1.04878	1.1
175.3	49	1.19512	1.2
175.4	49	1.19512	1.4
175.5	51	1.2439	1.6
175.6	69	1.68293	1.7
175.7	79	1.92683	1.8
175.8	65	1.58537	1.8
175.9	72	1.7561	1.9
176	80	1.95122	2
176.1	81	1.97561	1.9
176.2	87	2.12195	1.8
176.3	64	1.56098	1.5
176.4	68	1.65854	1.5
176.5	57	1.39024	1.3
176.6	54	1.31707	1.4
176.7	52	1.26829	1.3
176.8	61	1.4878	1.3
176.9	43	1.04878	1.1
177	51	1.2439	1.1
177.1	39	0.95122	1.1
177.2	42	1.02439	1.3
177.3	57	1.39024	1.4
177.4	55	1.34146	1.4
177.5	61	1.4878	1.5
177.6	62	1.5122	1.5
177.7	65	1.58537	1.5
177.8	63	1.53659	1.4
177.9	58	1.41463	1.3
178	53	1.29268	1.3
178.1	51	1.2439	1.3
178.2	51	1.2439	1.4
178.3	63	1.53659	1.6
178.4	62	1.5122	1.7
178.5	68	1.65854	1.9
178.6	85	2.07317	1.9
178.7	77	1.87805	1.7
178.8	68	1.65854	1.5
178.9	62	1.5122	1.4
179	57	1.39024	1.3
179.1	50	1.21951	1.3
179.2	58	1.41463	1.5
179.3	53	1.29268	1.5
179.4	71	1.73171	1.6
179.5	59	1.43902	1.4
179.6	61	1.4878	1.4
179.7	55	1.34146	1.3
179.8	55	1.34146	1.2
179.9	46	1.12195	1.2
180	50	1.21951	1.4
180.1	54	1.31707	1.5
180.2	69	1.68293	1.6
180.3	65	1.58537	1.5
180.4	60	1.46341	1.3
180.5	57	1.39024	1.3
180.6	48	1.17073	1.2
180.7	55	1.34146	1.4
180.8	50	1.21951	1.4
180.9	64	1.56098	1.6
181	60	1.46341	1.6
181.1	71	1.73171	1.6
181.2	65	1.58537	1.5
181.3	58	1.41463	1.4
181.4	62	1.5122	1.4
181.5	55	1.34146	1.3
181.6	51	1.2439	1.3
181.7	53	1.29268	1.4
181.8	56	1.36585	1.7
181.9	62	1.5122	1.9
182	96	2.34146	2
182.1	80	1.95122	1.7
182.2	66	1.60976	1.4
182.3	58	1.41463	1.3
182.4	53	1.29268	1.2
182.5	46	1.12195	1.2
182.6	52	1.26829	1.2
182.7	46	1.12195	1.3
182.8	54	1.31707	1.3
182.9	54	1.31707	1.5
183	58	1.41463	1.8
183.1	69	1.68293	2
183.2	90	2.19512	2
183.3	81	1.97561	1.9
183.4	80	1.95122	1.6
183.5	68	1.65854	1.4
183.6	53	1.29268	1.3
183.7	52	1.26829	1.2
183.8	54	1.31707	1.2
183.9	42	1.02439	1.1
184	47	1.14634	1.2
184.1	51	1.2439	1.1
184.2	44	1.07317	1.2
184.3	45	1.09756	1.3
184.4	57	1.39024	1.6
184.5	64	1.56098	1.6
184.6	73	1.78049	1.5
184.7	55	1.34146	1.3
184.8	54	1.31707	1.2
184.9	51	1.2439	1.1
185	45	1.09756	1
185.1	42	1.02439	1.1
185.2	42	1.02439	1.1
185.3	47	1.14634	1.1
185.4	43	1.04878	1.1
185.5	45	1.09756	1.1
185.6	47	1.14634	1.1
185.7	44	1.07317	1.1
185.8	45	1.09756	1.2
185.9	48	1.17073	1.4
186	53	1.29268	1.7
186.1	67	1.63415	1.8
186.2	86	2.09756	1.7
186.3	69	1.68293	1.4
186.4	56	1.36585	1.2
186.5	51	1.2439	1.1
186.6	42	1.02439	1
186.7	43	1.04878	1.1
186.8	42	1.02439	1.1
186.9	46	1.12195	1.1
187	45	1.09756	1.1
187.1	40	0.97561	1.1
187.2	49	1.19512	1.2
187.3	44	1.07317	1.2
187.4	49	1.19512	1.4
187.5	58	1.41463	1.7
187.6	70	1.70732	1.7
187.7	78	1.90244	1.6
187.8	63	1.53659	1.4
187.9	57	1.39024	1.3
188	57	1.39024	1.2
188.1	46	1.12195	1.1
188.2	44	1.07317	1.2
188.3	44	1.07317	1.3
188.4	56	1.36585	1.3
188.5	56	1.36585	1.3
188.6	51	1.2439	1.3
188.7	55	1.34146	1.4
188.8	53	1.29268	1.5
188.9	60	1.46341	1.7
189	74	1.80488	1.7
189.1	77	1.87805	1.6
189.2	59	1.43902	1.3
189.3	55	1.34146	1.1
189.4	45	1.09756	1
189.5	38	0.926829	1
189.6	39	0.95122	1
189.7	44	1.07317	1
189.8	43	1.04878	1.1
189.9	42	1.02439	1.1
190	47	1.14634	1.1
190.1	46	1.12195	1.2
190.2	46	1.12195	1.3
190.3	58	1.41463	1.4
190.4	55	1.34146	1.4
190.5	59	1.43902	1.3
190.6	55	1.34146	1.2
190.7	43	1.04878	1.1
190.8	46	1.12195	1.2
190.9	51	1.2439	1.3
191	52	1.26829	1.4
191.1	60	1.46341	1.5
191.2	58	1.41463	1.5
191.3	63	1.53659	1.6
191.4	67	1.63415	1.5
191.5	68	1.65854	1.3
191.6	51	1.2439	1.1
191.7	41	1	1
191.8	43	1.04878	1.1
191.9	45	1.09756	1.1
192	46	1.12195	1.1
192.1	47	1.14634	1.2
192.2	44	1.07317	1.2
192.3	56	1.36585	1.1
192.4	43	1.04878	1.1
192.5	40	0.97561	1.2
192.6	49	1.19512	1.3
192.7	54	1.31707	1.4
192.8	60	1.46341	1.6
192.9	59	1.43902	1.7
193	74	1.80488	1.7
193.1	74	1.80488	1.5
193.2	57	1.39024	1.4
193.3	51	1.2439	1.5
193.4	59	1.43902	1.5
193.5	71	1.73171	1.6
193.6	60	1.46341	1.4
193.7	60	1.46341	1.4
193.8	55	1.34146	1.3
193.9	55	1.34146	1.2
194	50	1.21951	1.1
194.1	41	1	1
194.2	41	1	1.1
194.3	47	1.14634	1.3
194.4	48	1.17073	1.4
194.5	65	1.58537	1.6
194.6	61	1.4878	1.6
194.7	72	1.7561	1.7
194.8	65	1.58537	1.8
194.9	72	1.7561	1.9
195	89	2.17073	1.8
195.1	78	1.90244	1.6
195.2	59	1.43902	1.4
195.3	57	1.39024	1.3
195.4	56	1.36585	1.3
195.5	51	1.2439	1.3
195.6	49	1.19512	1.2
195.7	54	1.31707	1.2
195.8	45	1.09756	1.2
195.9	52	1.26829	1.2
196	51	1.2439	1.2
196.1	50	1.21951	1.2
196.2	47	1.14634	1.3
196.3	56	1.36585	1.5
196.4	52	1.26829	1.8
196.5	81	1.97561	1.9
196.6	85	2.07317	1.8
196.7	70	1.70732	1.6
196.8	64	1.56098	1.4
196.9	64	1.56098	1.4
197	50	1.21951	1.3
197.1	56	1.36585	1.2
197.2	50	1.21951	1.1
197.3	46	1.12195	1.1
197.4	43	1.04878	1.1
197.5	44	1.07317	1.3
197.6	51	1.2439	1.3
197.7	60	1.46341	1.4
197.8	53	1.29268	1.3
197.9	56	1.36585	1.3
198	57	1.39024	1.3
198.1	47	1.14634	1.2
198.2	52	1.26829	1.3
198.3	48	1.17073	1.5
198.4	65	1.58537	1.9
198.5	77	1.87805	1.9
198.6	89	2.17073	1.8
198.7	70	1.70732	1.5
198.8	64	1.56098	1.3
198.9	51	1.2439	1.2
199	42	1.02439	1.3
199.1	53	1.29268	1.5
199.2	64	1.56098	1.9
199.3	69	1.68293	2.1
199.4	97	2.36585	2.1
199.5	89	2.17073	1.9
199.6	75	1.82927	1.5
199.7	66	1.60976	1.3
199.8	48	1.17073	1.2
199.9	47	1.14634	1.1
[truncated: 1,947 more rows]
