# Supplementary material for: A Deterministic Model Predicts the Properties of Stochastic Calcium Oscillations in Airway Smooth Muscle Cells
Source: PLoS Comput Biol. 2014 Aug 14;10(8):e1003783. doi: 10.1371/journal.pcbi.1003783 (PMC4133161; doi:10.1371/journal.pcbi.1003783)
Supplement: Dataset S1 — ASMC calcium fluorescence trace data. The data files are in Excel format and compressed in a zip file. Each Excel file has a name showing their information. For example, “S2_SMC6_MCh200nM” means data are from ASMC No. 6 in lung slice No. 2 by using 200 nM MCh. In each file, there are four columns which represent (from left to right) time(s), fluorescence intensity, and average . (ZIP) [file pcbi.1003783.s001.zip › S5_SMC1_MCh200nM.xlsx]

## Sheet: Sheet1
0	48	1	1
0.1	48	1	1
0.2	47	0.979167	1.1
0.3	50	1.04167	1
0.4	57	1.1875	1.1
0.5	43	0.895833	1.1
0.6	56	1.16667	1.2
0.7	55	1.14583	1.1
0.8	55	1.14583	1.1
0.9	49	1.02083	1.1
1	52	1.08333	1.1
1.1	54	1.125	1.1
1.2	51	1.0625	1
1.3	52	1.08333	1
1.4	47	0.979167	1
1.5	49	1.02083	1
1.6	54	1.125	1
1.7	45	0.9375	1.1
1.8	52	1.08333	1.1
1.9	58	1.20833	1
2	46	0.958333	1
2.1	47	0.979167	1
2.2	51	1.0625	1.1
2.3	53	1.10417	1.1
2.4	56	1.16667	1.1
2.5	54	1.125	1.1
2.6	51	1.0625	1.1
2.7	52	1.08333	1.1
2.8	58	1.20833	1.2
2.9	55	1.14583	1.2
3	59	1.22917	1.1
3.1	55	1.14583	1.1
3.2	49	1.02083	1
3.3	48	1	1.1
3.4	46	0.958333	1.1
3.5	59	1.22917	1.2
3.6	56	1.16667	1.1
3.7	52	1.08333	1.1
3.8	56	1.16667	1.1
3.9	46	0.958333	1.1
4	57	1.1875	1.1
4.1	55	1.14583	1.1
4.2	51	1.0625	1
4.3	52	1.08333	1.1
4.4	48	1	1
4.5	54	1.125	1
4.6	49	1.02083	1
4.7	46	0.958333	1.1
4.8	56	1.16667	1.1
4.9	52	1.08333	1.2
5	57	1.1875	1.1
5.1	57	1.1875	1.1
5.2	51	1.0625	1.1
5.3	49	1.02083	1.1
5.4	56	1.16667	1.1
5.5	54	1.125	1
5.6	50	1.04167	1
5.7	46	0.958333	1
5.8	52	1.08333	1
5.9	46	0.958333	1.1
6	50	1.04167	1.1
6.1	64	1.33333	1.1
6.2	45	0.9375	1
6.3	48	1	1.1
6.4	52	1.08333	1.1
6.5	54	1.125	1.2
6.6	53	1.10417	1.2
6.7	60	1.25	1.1
6.8	56	1.16667	1.1
6.9	49	1.02083	1
7	48	1	1
7.1	51	1.0625	1
7.2	47	0.979167	1
7.3	53	1.10417	1
7.4	50	1.04167	1
7.5	48	1	1
7.6	47	0.979167	1.1
7.7	56	1.16667	1.1
7.8	54	1.125	1.1
7.9	48	1	1
8	51	1.0625	1.1
8.1	52	1.08333	1.1
8.2	57	1.1875	1.2
8.3	53	1.10417	1.1
8.4	58	1.20833	1.1
8.5	52	1.08333	1.1
8.6	52	1.08333	1
8.7	48	1	1
8.8	49	1.02083	1
8.9	48	1	1
9	41	0.854167	1
9.1	49	1.02083	1
9.2	48	1	1
9.3	51	1.0625	1.1
9.4	46	0.958333	1.1
9.5	55	1.14583	1.1
9.6	59	1.22917	1.2
9.7	51	1.0625	1.2
9.8	62	1.29167	1.1
9.9	56	1.16667	1
10	47	0.979167	1
10.1	47	0.979167	1
10.2	54	1.125	1.1
10.3	46	0.958333	1
10.4	52	1.08333	1.1
10.5	48	1	1
10.6	55	1.14583	1
10.7	44	0.916667	1
10.8	52	1.08333	1.1
10.9	53	1.10417	1.1
11	52	1.08333	1.1
11.1	55	1.14583	1.1
11.2	54	1.125	1.1
11.3	56	1.16667	1.1
11.4	49	1.02083	1
11.5	53	1.10417	1
11.6	47	0.979167	1
11.7	49	1.02083	1.1
11.8	53	1.10417	1.1
11.9	53	1.10417	1.1
12	49	1.02083	1
12.1	52	1.08333	1
12.2	46	0.958333	1.1
12.3	52	1.08333	1.2
12.4	60	1.25	1.1
12.5	57	1.1875	1.1
12.6	48	1	1.1
12.7	51	1.0625	1.1
12.8	57	1.1875	1
12.9	48	1	1
13	45	0.9375	1
13.1	56	1.16667	1.1
13.2	49	1.02083	1.1
13.3	52	1.08333	1.1
13.4	51	1.0625	1.1
13.5	52	1.08333	1.1
13.6	55	1.14583	1
13.7	49	1.02083	1
13.8	44	0.916667	1.1
13.9	55	1.14583	1.2
14	61	1.27083	1.1
14.1	54	1.125	1
14.2	45	0.9375	1
14.3	50	1.04167	1
14.4	51	1.0625	1
14.5	48	1	1.1
14.6	48	1	1.1
14.7	59	1.22917	1.2
14.8	51	1.0625	1.1
14.9	61	1.27083	1.1
15	50	1.04167	1
15.1	51	1.0625	1
15.2	46	0.958333	1
15.3	47	0.979167	1
15.4	55	1.14583	1.1
15.5	48	1	1.1
15.6	50	1.04167	1.1
15.7	55	1.14583	1.1
15.8	53	1.10417	1
15.9	46	0.958333	1
16	46	0.958333	1
16.1	54	1.125	1.1
16.2	46	0.958333	1
16.3	52	1.08333	1.1
16.4	53	1.10417	1.1
16.5	56	1.16667	1.1
16.6	49	1.02083	1
16.7	51	1.0625	1
16.8	48	1	1
16.9	43	0.895833	1
17	53	1.10417	1.1
17.1	47	0.979167	1.1
17.2	54	1.125	1.1
17.3	52	1.08333	1.1
17.4	56	1.16667	1.1
17.5	49	1.02083	1
17.6	47	0.979167	1
17.7	47	0.979167	1.1
17.8	54	1.125	1.1
17.9	52	1.08333	1.1
18	48	1	1.1
18.1	56	1.16667	1.1
18.2	53	1.10417	1.1
18.3	48	1	1.1
18.4	58	1.20833	1.1
18.5	47	0.979167	1
18.6	48	1	1
18.7	55	1.14583	1.1
18.8	47	0.979167	1.1
18.9	58	1.20833	1.2
19	50	1.04167	1.1
19.1	58	1.20833	1.1
19.2	52	1.08333	1.1
19.3	50	1.04167	1.1
19.4	57	1.1875	1
19.5	48	1	1.1
19.6	46	0.958333	1.1
19.7	62	1.29167	1.1
19.8	53	1.10417	1.1
19.9	50	1.04167	1.1
20	50	1.04167	1.1
20.1	56	1.16667	1.1
20.2	53	1.10417	1.1
20.3	53	1.10417	1.1
20.4	56	1.16667	1
20.5	51	1.0625	1
20.6	44	0.916667	1.1
20.7	52	1.08333	1.1
20.8	58	1.20833	1.1
20.9	49	1.02083	1
21	45	0.9375	1.1
21.1	54	1.125	1.2
21.2	63	1.3125	1.2
21.3	58	1.20833	1.2
21.4	57	1.1875	1.2
21.5	63	1.3125	1.2
21.6	53	1.10417	1.1
21.7	55	1.14583	1.1
21.8	56	1.16667	1.1
21.9	49	1.02083	1.1
22	54	1.125	1.1
22.1	51	1.0625	1
22.2	47	0.979167	1
22.3	47	0.979167	1
22.4	43	0.895833	0.9
22.5	47	0.979167	1
22.6	43	0.895833	1
22.7	50	1.04167	1.1
22.8	51	1.0625	1.1
22.9	54	1.125	1
23	50	1.04167	1
23.1	44	0.916667	1
23.2	52	1.08333	1
23.3	44	0.916667	1
23.4	49	1.02083	1
23.5	46	0.958333	1
23.6	45	0.9375	1
23.7	54	1.125	1.1
23.8	51	1.0625	1.1
23.9	50	1.04167	1
24	55	1.14583	1.1
24.1	46	0.958333	1
24.2	54	1.125	1.1
24.3	49	1.02083	1.1
24.4	55	1.14583	1.1
24.5	53	1.10417	1.1
24.6	50	1.04167	1
24.7	49	1.02083	1.1
24.8	51	1.0625	1.1
24.9	52	1.08333	1
25	49	1.02083	1
25.1	45	0.9375	1
25.2	45	0.9375	1
25.3	51	1.0625	1
25.4	48	1	1
25.5	43	0.895833	1.1
25.6	56	1.16667	1.1
25.7	57	1.1875	1.1
25.8	51	1.0625	1.1
25.9	53	1.10417	1
26	49	1.02083	1
26.1	40	0.833333	1
26.2	50	1.04167	1.1
26.3	56	1.16667	1.1
26.4	48	1	1
26.5	53	1.10417	1
26.6	44	0.916667	1
26.7	52	1.08333	1.1
26.8	51	1.0625	1.1
26.9	55	1.14583	1.1
27	52	1.08333	1.1
27.1	51	1.0625	1.1
27.2	56	1.16667	1
27.3	47	0.979167	1
27.4	48	1	1
27.5	44	0.916667	1
27.6	54	1.125	1
27.7	47	0.979167	1
27.8	50	1.04167	1
27.9	54	1.125	1.1
28	47	0.979167	1
28.1	53	1.10417	1.1
28.2	50	1.04167	1.1
28.3	50	1.04167	1.1
28.4	54	1.125	1.1
28.5	50	1.04167	1
28.6	51	1.0625	1.1
28.7	49	1.02083	1
28.8	53	1.10417	1
28.9	48	1	0.9
29	42	0.875	0.9
29.1	42	0.875	1
29.2	47	0.979167	1
29.3	54	1.125	1
29.4	46	0.958333	1
29.5	49	1.02083	1.1
29.6	49	1.02083	1
29.7	55	1.14583	1.1
29.8	46	0.958333	1
29.9	53	1.10417	1.1
30	51	1.0625	1
30.1	51	1.0625	1
30.2	48	1	1
30.3	52	1.08333	1
30.4	44	0.916667	1
30.5	52	1.08333	1.1
30.6	50	1.04167	1.1
30.7	51	1.0625	1
30.8	51	1.0625	1
30.9	46	0.958333	1
31	47	0.979167	1
31.1	54	1.125	1
31.2	49	1.02083	1
31.3	48	1	1
31.4	47	0.979167	1.1
31.5	50	1.04167	1.1
31.6	55	1.14583	1.1
31.7	48	1	1
31.8	54	1.125	1
31.9	47	0.979167	1
32	48	1	1.1
32.1	50	1.04167	1
32.2	54	1.125	1
32.3	46	0.958333	1
32.4	49	1.02083	1
32.5	43	0.895833	1
32.6	46	0.958333	1
32.7	51	1.0625	1.1
32.8	53	1.10417	1
32.9	49	1.02083	1
33	48	1	1
33.1	48	1	1.1
33.2	51	1.0625	1.1
33.3	54	1.125	1.1
33.4	48	1	1.1
33.5	51	1.0625	1.1
33.6	54	1.125	1.1
33.7	53	1.10417	1.1
33.8	52	1.08333	1.1
33.9	59	1.22917	1.1
34	53	1.10417	1
34.1	48	1	1
34.2	48	1	1
34.3	51	1.0625	1
34.4	44	0.916667	0.9
34.5	42	0.875	1
34.6	50	1.04167	1
34.7	48	1	1.1
34.8	53	1.10417	1
34.9	51	1.0625	1
35	47	0.979167	1
35.1	48	1	1.1
35.2	55	1.14583	1.1
35.3	54	1.125	1.1
35.4	55	1.14583	1.1
35.5	51	1.0625	1.1
35.6	47	0.979167	1.1
35.7	55	1.14583	1.1
35.8	56	1.16667	1.1
35.9	53	1.10417	1
36	46	0.958333	1
36.1	49	1.02083	1.1
36.2	53	1.10417	1.1
36.3	52	1.08333	1.1
36.4	58	1.20833	1.1
36.5	48	1	1.1
36.6	58	1.20833	1.2
36.7	53	1.10417	1.1
36.8	58	1.20833	1.1
36.9	54	1.125	1.1
37	47	0.979167	1.1
37.1	51	1.0625	1.1
37.2	55	1.14583	1.1
37.3	55	1.14583	1.1
37.4	50	1.04167	1.1
37.5	55	1.14583	1.1
37.6	50	1.04167	1.1
37.7	50	1.04167	1.1
37.8	56	1.16667	1
37.9	47	0.979167	1
38	48	1	1
38.1	50	1.04167	1
38.2	47	0.979167	1
38.3	49	1.02083	1
38.4	44	0.916667	1
38.5	51	1.0625	1.1
38.6	52	1.08333	1
38.7	52	1.08333	1
38.8	45	0.9375	1
38.9	52	1.08333	1.1
39	53	1.10417	1.1
39.1	53	1.10417	1.1
39.2	55	1.14583	1.1
39.3	49	1.02083	1.1
39.4	51	1.0625	1.1
39.5	55	1.14583	1.1
39.6	54	1.125	1.1
39.7	56	1.16667	1.1
39.8	47	0.979167	1.1
39.9	58	1.20833	1.1
40	52	1.08333	1.1
40.1	47	0.979167	1.1
40.2	58	1.20833	1.1
40.3	57	1.1875	1.1
40.4	46	0.958333	1.1
40.5	53	1.10417	1.2
40.6	66	1.375	1.2
40.7	51	1.0625	1.1
40.8	56	1.16667	1.2
40.9	51	1.0625	1.2
41	64	1.33333	1.2
41.1	53	1.10417	1.2
41.2	54	1.125	1.1
41.3	60	1.25	1.1
41.4	51	1.0625	1.1
41.5	51	1.0625	1
41.6	53	1.10417	1
41.7	46	0.958333	1
41.8	50	1.04167	1.1
41.9	54	1.125	1.1
42	60	1.25	1.1
42.1	48	1	1.1
42.2	53	1.10417	1.1
42.3	54	1.125	1.1
42.4	53	1.10417	1.1
42.5	51	1.0625	1.2
42.6	48	1	1.2
42.7	67	1.39583	1.2
42.8	55	1.14583	1
42.9	48	1	1
43	42	0.875	1
43.1	48	1	1
43.2	50	1.04167	1
43.3	46	0.958333	1.1
43.4	52	1.08333	1.1
43.5	56	1.16667	1.1
43.6	55	1.14583	1.1
43.7	51	1.0625	1.1
43.8	47	0.979167	1.1
43.9	54	1.125	1.2
44	58	1.20833	1.1
44.1	55	1.14583	1.1
44.2	52	1.08333	1.1
44.3	47	0.979167	1.1
44.4	53	1.10417	1.1
44.5	54	1.125	1.1
44.6	53	1.10417	1.1
44.7	51	1.0625	1.1
44.8	53	1.10417	1.1
44.9	49	1.02083	1.1
45	54	1.125	1.1
45.1	55	1.14583	1.1
45.2	47	0.979167	1.1
45.3	54	1.125	1.1
45.4	52	1.08333	1.1
45.5	54	1.125	1.1
45.6	52	1.08333	1.1
45.7	53	1.10417	1.1
45.8	53	1.10417	1.1
45.9	48	1	1
46	51	1.0625	1
46.1	48	1	1
46.2	51	1.0625	1
46.3	48	1	1
46.4	48	1	1
46.5	50	1.04167	1
46.6	52	1.08333	1.1
46.7	46	0.958333	1.1
46.8	59	1.22917	1.1
46.9	50	1.04167	1.1
47	55	1.14583	1.1
47.1	51	1.0625	1
47.2	47	0.979167	1
47.3	53	1.10417	1.1
47.4	50	1.04167	1.1
47.5	50	1.04167	1
47.6	52	1.08333	1
47.7	49	1.02083	1
47.8	46	0.958333	1
47.9	50	1.04167	1.1
48	55	1.14583	1
48.1	47	0.979167	1
48.2	47	0.979167	1
48.3	51	1.0625	1.1
48.4	50	1.04167	1.1
48.5	57	1.1875	1.1
48.6	57	1.1875	1.2
48.7	49	1.02083	1.1
48.8	62	1.29167	1.1
48.9	47	0.979167	1
49	50	1.04167	1.1
49.1	54	1.125	1
49.2	50	1.04167	1
49.3	42	0.875	1
49.4	52	1.08333	1.1
49.5	56	1.16667	1.2
49.6	53	1.10417	1.1
49.7	57	1.1875	1.1
49.8	53	1.10417	1.1
49.9	52	1.08333	1
50	54	1.125	1
50.1	43	0.895833	1
50.2	52	1.08333	1.1
50.3	52	1.08333	1.1
50.4	50	1.04167	1.1
50.5	51	1.0625	1.1
50.6	57	1.1875	1.1
50.7	45	0.9375	1
50.8	52	1.08333	1
50.9	42	0.875	1
51	55	1.14583	1.1
51.1	53	1.10417	1.1
51.2	50	1.04167	1
51.3	54	1.125	1
51.4	47	0.979167	1
51.5	47	0.979167	1
51.6	54	1.125	1
51.7	48	1	1
51.8	42	0.875	1
51.9	51	1.0625	1.1
52	49	1.02083	1.2
52.1	58	1.20833	1.2
52.2	59	1.22917	1.2
52.3	55	1.14583	1.2
52.4	59	1.22917	1.2
52.5	56	1.16667	1.1
52.6	54	1.125	1.1
52.7	52	1.08333	1
52.8	53	1.10417	1
52.9	45	0.9375	1
53	51	1.0625	1.1
53.1	50	1.04167	1.1
53.2	56	1.16667	1.2
53.3	55	1.14583	1.2
53.4	59	1.22917	1.2
53.5	55	1.14583	1.1
53.6	55	1.14583	1.2
53.7	55	1.14583	1.1
53.8	58	1.20833	1.1
53.9	51	1.0625	1.1
54	53	1.10417	1.1
54.1	50	1.04167	1.1
54.2	52	1.08333	1.1
54.3	50	1.04167	1.2
54.4	59	1.22917	1.2
54.5	57	1.1875	1.1
54.6	53	1.10417	1.1
54.7	49	1.02083	1
54.8	53	1.10417	1
54.9	48	1	1
55	48	1	1
55.1	55	1.14583	1.1
55.2	46	0.958333	1
55.3	51	1.0625	1.1
55.4	50	1.04167	1.2
55.5	53	1.10417	1.2
55.6	64	1.33333	1.2
55.7	56	1.16667	1.1
55.8	52	1.08333	1.1
55.9	53	1.10417	1.1
56	56	1.16667	1.1
56.1	55	1.14583	1.1
56.2	54	1.125	1.1
56.3	55	1.14583	1.2
56.4	51	1.0625	1.2
56.5	64	1.33333	1.2
56.6	61	1.27083	1.1
56.7	50	1.04167	1.1
56.8	53	1.10417	1.1
56.9	59	1.22917	1.1
57	50	1.04167	1.1
57.1	55	1.14583	1.1
57.2	48	1	1
57.3	53	1.10417	1.1
57.4	50	1.04167	1
57.5	49	1.02083	1.1
57.6	48	1	1.1
57.7	57	1.1875	1.1
57.8	50	1.04167	1.1
57.9	56	1.16667	1.1
58	48	1	1.1
58.1	55	1.14583	1.1
58.2	56	1.16667	1.1
58.3	54	1.125	1.1
58.4	51	1.0625	1
58.5	47	0.979167	1
58.6	50	1.04167	1.1
58.7	53	1.10417	1
58.8	51	1.0625	1
58.9	46	0.958333	1.1
59	51	1.0625	1.2
59.1	58	1.20833	1.2
59.2	58	1.20833	1.2
59.3	56	1.16667	1.1
59.4	52	1.08333	1.1
59.5	53	1.10417	1.1
59.6	49	1.02083	1.1
59.7	55	1.14583	1.1
59.8	51	1.0625	1
59.9	52	1.08333	1
60	44	0.916667	1
60.1	54	1.125	1.1
60.2	51	1.0625	1.1
60.3	60	1.25	1.1
60.4	45	0.9375	1.1
60.5	53	1.10417	1.2
60.6	57	1.1875	1.2
60.7	59	1.22917	1.1
60.8	53	1.10417	1.1
60.9	49	1.02083	1.1
61	54	1.125	1.1
61.1	51	1.0625	1.1
61.2	48	1	1.1
61.3	55	1.14583	1.1
61.4	49	1.02083	1.1
61.5	57	1.1875	1.2
61.6	59	1.22917	1.1
61.7	50	1.04167	1.1
61.8	50	1.04167	1.1
61.9	57	1.1875	1.1
62	50	1.04167	1.1
62.1	58	1.20833	1.1
62.2	52	1.08333	1.1
62.3	53	1.10417	1.1
62.4	57	1.1875	1.1
62.5	50	1.04167	1.1
62.6	57	1.1875	1.2
62.7	57	1.1875	1.1
62.8	57	1.1875	1.1
62.9	50	1.04167	1
63	47	0.979167	1.1
63.1	54	1.125	1.2
63.2	56	1.16667	1.2
63.3	61	1.27083	1.2
63.4	52	1.08333	1.1
63.5	57	1.1875	1.2
63.6	52	1.08333	1.2
63.7	59	1.22917	1.2
63.8	60	1.25	1.2
63.9	57	1.1875	1.2
64	56	1.16667	1.2
64.1	62	1.29167	1.2
64.2	60	1.25	1.2
64.3	56	1.16667	1.1
64.4	53	1.10417	1.1
64.5	52	1.08333	1.1
64.6	54	1.125	1.1
64.7	53	1.10417	1.1
64.8	56	1.16667	1.2
64.9	55	1.14583	1.2
65	60	1.25	1.2
65.1	54	1.125	1.1
65.2	52	1.08333	1.1
65.3	48	1	1.1
65.4	53	1.10417	1.1
65.5	58	1.20833	1.1
65.6	51	1.0625	1.1
65.7	52	1.08333	1
65.8	52	1.08333	1
65.9	45	0.9375	1
66	50	1.04167	1
66.1	48	1	1
66.2	49	1.02083	1
66.3	50	1.04167	1.1
66.4	52	1.08333	1.1
66.5	58	1.20833	1.1
66.6	50	1.04167	1.1
66.7	57	1.1875	1.2
66.8	56	1.16667	1.2
66.9	58	1.20833	1.2
67	57	1.1875	1.1
67.1	51	1.0625	1.1
67.2	56	1.16667	1.2
67.3	53	1.10417	1.1
67.4	57	1.1875	1
67.5	47	0.979167	1
67.6	46	0.958333	1
67.7	46	0.958333	1
67.8	55	1.14583	1.1
67.9	45	0.9375	1.1
68	54	1.125	1.2
68.1	57	1.1875	1.2
68.2	55	1.14583	1.1
68.3	54	1.125	1
68.4	50	1.04167	1
68.5	45	0.9375	1
68.6	51	1.0625	1.1
68.7	53	1.10417	1.1
68.8	54	1.125	1.1
68.9	51	1.0625	1.1
69	54	1.125	1
69.1	49	1.02083	1
69.2	48	1	1
69.3	48	1	1.1
69.4	54	1.125	1.1
69.5	52	1.08333	1
69.6	47	0.979167	1
69.7	52	1.08333	1.1
69.8	49	1.02083	1.1
69.9	51	1.0625	1.1
70	56	1.16667	1.1
70.1	50	1.04167	1
70.2	47	0.979167	0.9
70.3	43	0.895833	1
70.4	46	0.958333	1
70.5	54	1.125	1.1
70.6	51	1.0625	1.1
70.7	58	1.20833	1.2
70.8	56	1.16667	1.1
70.9	53	1.10417	1.1
71	52	1.08333	1
71.1	49	1.02083	1
71.2	47	0.979167	1.1
71.3	54	1.125	1.2
71.4	60	1.25	1.2
71.5	52	1.08333	1.1
71.6	57	1.1875	1.1
71.7	55	1.14583	1.1
71.8	51	1.0625	1.1
71.9	54	1.125	1.1
72	49	1.02083	1.1
72.1	58	1.20833	1.2
72.2	49	1.02083	1.2
72.3	64	1.33333	1.1
72.4	54	1.125	1
72.5	44	0.916667	1.1
72.6	52	1.08333	1.2
72.7	63	1.3125	1.3
72.8	60	1.25	1.2
72.9	57	1.1875	1.1
73	57	1.1875	1.1
73.1	50	1.04167	1.2
73.2	58	1.20833	1.2
73.3	59	1.22917	1.2
73.4	57	1.1875	1.2
73.5	60	1.25	1.2
73.6	56	1.16667	1.1
73.7	54	1.125	1.1
73.8	55	1.14583	1.1
73.9	53	1.10417	1.1
74	56	1.16667	1.1
74.1	53	1.10417	1.2
74.2	53	1.10417	1.2
74.3	60	1.25	1.3
74.4	63	1.3125	1.3
74.5	64	1.33333	1.3
74.6	62	1.29167	1.2
74.7	61	1.27083	1.2
74.8	54	1.125	1.2
74.9	54	1.125	1.2
75	60	1.25	1.1
75.1	53	1.10417	1
75.2	44	0.916667	1
75.3	48	1	1
75.4	48	1	1
75.5	46	0.958333	1
75.6	49	1.02083	1.1
75.7	56	1.16667	1.1
75.8	48	1	1.2
75.9	58	1.20833	1.2
76	60	1.25	1.1
76.1	52	1.08333	1.1
76.2	49	1.02083	1.1
76.3	53	1.10417	1.2
76.4	55	1.14583	1.3
76.5	68	1.41667	1.3
76.6	62	1.29167	1.2
76.7	58	1.20833	1.2
76.8	55	1.14583	1.1
76.9	53	1.10417	1.1
77	54	1.125	1.1
77.1	52	1.08333	1.1
77.2	53	1.10417	1.1
77.3	51	1.0625	1.1
77.4	60	1.25	1.2
77.5	53	1.10417	1.1
77.6	54	1.125	1.1
77.7	52	1.08333	1.1
77.8	51	1.0625	1.1
77.9	51	1.0625	1.1
78	54	1.125	1.1
78.1	53	1.10417	1.1
78.2	54	1.125	1.1
78.3	54	1.125	1.2
78.4	57	1.1875	1.2
78.5	66	1.375	1.2
78.6	55	1.14583	1.2
78.7	58	1.20833	1.2
78.8	54	1.125	1.2
78.9	60	1.25	1.2
79	60	1.25	1.1
79.1	50	1.04167	1.1
79.2	53	1.10417	1.1
79.3	62	1.29167	1.2
79.4	50	1.04167	1.3
79.5	60	1.25	1.3
79.6	70	1.45833	1.2
79.7	52	1.08333	1.1
79.8	54	1.125	1.2
79.9	52	1.08333	1.2
80	64	1.33333	1.2
80.1	57	1.1875	1.3
80.2	57	1.1875	1.3
80.3	68	1.41667	1.3
80.4	58	1.20833	1.2
80.5	62	1.29167	1.1
80.6	53	1.10417	1.1
80.7	50	1.04167	1.1
80.8	50	1.04167	1.1
80.9	56	1.16667	1.2
81	59	1.22917	1.2
81.1	58	1.20833	1.1
81.2	51	1.0625	1.2
81.3	56	1.16667	1.2
81.4	64	1.33333	1.2
81.5	57	1.1875	1.1
81.6	51	1.0625	1.1
81.7	52	1.08333	1.1
81.8	57	1.1875	1.1
81.9	50	1.04167	1.1
82	52	1.08333	1.1
82.1	56	1.16667	1.2
82.2	54	1.125	1.2
82.3	58	1.20833	1.2
82.4	55	1.14583	1.1
82.5	54	1.125	1.2
82.6	56	1.16667	1.2
82.7	56	1.16667	1.2
82.8	60	1.25	1.2
82.9	60	1.25	1.2
83	53	1.10417	1.2
83.1	63	1.3125	1.2
83.2	61	1.27083	1.2
83.3	54	1.125	1.1
83.4	57	1.1875	1.2
83.5	54	1.125	1.2
83.6	56	1.16667	1.3
83.7	67	1.39583	1.3
83.8	59	1.22917	1.2
83.9	56	1.16667	1.2
84	52	1.08333	1.2
84.1	59	1.22917	1.2
84.2	57	1.1875	1.2
84.3	57	1.1875	1.2
84.4	58	1.20833	1.2
84.5	64	1.33333	1.2
84.6	55	1.14583	1.1
84.7	48	1	1.1
84.8	57	1.1875	1.1
84.9	56	1.16667	1.1
85	50	1.04167	1
85.1	48	1	1.1
85.2	47	0.979167	1.1
85.3	61	1.27083	1.1
85.4	49	1.02083	1
85.5	50	1.04167	1.1
85.6	48	1	1.1
85.7	56	1.16667	1.1
85.8	52	1.08333	1.1
85.9	55	1.14583	1.1
86	53	1.10417	1.1
86.1	54	1.125	1.1
86.2	54	1.125	1.2
86.3	55	1.14583	1.2
86.4	62	1.29167	1.2
86.5	60	1.25	1.2
86.6	56	1.16667	1.1
86.7	50	1.04167	1.2
86.8	56	1.16667	1.1
86.9	61	1.27083	1.1
87	48	1	1.1
87.1	49	1.02083	1
87.2	55	1.14583	1.1
87.3	46	0.958333	1.1
87.4	52	1.08333	1.1
87.5	57	1.1875	1.1
87.6	50	1.04167	1.1
87.7	52	1.08333	1.1
87.8	51	1.0625	1.1
87.9	49	1.02083	1.1
88	59	1.22917	1.2
88.1	57	1.1875	1.1
88.2	55	1.14583	1.1
88.3	48	1	1.2
88.4	57	1.1875	1.2
88.5	61	1.27083	1.1
88.6	52	1.08333	1.1
88.7	51	1.0625	1.2
88.8	60	1.25	1.2
88.9	60	1.25	1.2
89	51	1.0625	1.1
89.1	60	1.25	1.2
89.2	53	1.10417	1.2
89.3	62	1.29167	1.2
89.4	54	1.125	1.2
89.5	55	1.14583	1.2
89.6	58	1.20833	1.2
89.7	55	1.14583	1.2
89.8	61	1.27083	1.3
89.9	54	1.125	1.2
90	65	1.35417	1.2
90.1	50	1.04167	1.2
90.2	57	1.1875	1.2
90.3	59	1.22917	1.2
90.4	59	1.22917	1.4
90.5	57	1.1875	1.6
90.6	84	1.75	1.9
90.7	95	1.97917	1.9
90.8	95	1.97917	1.8
90.9	90	1.875	1.8
91	79	1.64583	1.6
91.1	86	1.79167	1.5
91.2	67	1.39583	1.4
91.3	65	1.35417	1.3
91.4	67	1.39583	1.3
91.5	62	1.29167	1.3
91.6	57	1.1875	1.3
91.7	62	1.29167	1.2
91.8	61	1.27083	1.2
91.9	55	1.14583	1.1
92	51	1.0625	1
92.1	52	1.08333	1
92.2	41	0.854167	1
92.3	52	1.08333	1
92.4	53	1.10417	1.1
92.5	46	0.958333	1
92.6	57	1.1875	1.1
92.7	47	0.979167	1
92.8	53	1.10417	1.1
92.9	47	0.979167	1
93	53	1.10417	1
93.1	49	1.02083	1
93.2	48	1	1
93.3	41	0.854167	1
93.4	53	1.10417	1.1
93.5	52	1.08333	1.1
93.6	50	1.04167	1.1
93.7	55	1.14583	1.3
93.8	55	1.14583	1.2
93.9	70	1.45833	1.2
94	53	1.10417	1.1
94.1	54	1.125	1.2
94.2	55	1.14583	1.2
94.3	60	1.25	1.1
94.4	55	1.14583	1.1
94.5	49	1.02083	1
94.6	49	1.02083	1.1
94.7	53	1.10417	1.1
94.8	59	1.22917	1.2
94.9	50	1.04167	1.1
95	57	1.1875	1.2
95.1	52	1.08333	1.1
95.2	61	1.27083	1.2
95.3	50	1.04167	1.2
95.4	64	1.33333	1.3
95.5	64	1.33333	1.3
95.6	55	1.14583	1.2
95.7	66	1.375	1.3
95.8	57	1.1875	1.3
95.9	65	1.35417	1.3
96	66	1.375	1.4
96.1	62	1.29167	1.4
96.2	73	1.52083	1.4
96.3	67	1.39583	1.3
96.4	65	1.35417	1.3
96.5	56	1.16667	1.2
96.6	59	1.22917	1.3
96.7	62	1.29167	1.3
96.8	65	1.35417	1.2
96.9	55	1.14583	1.2
97	59	1.22917	1.2
97.1	63	1.3125	1.2
97.2	56	1.16667	1.2
97.3	60	1.25	1.2
97.4	56	1.16667	1.2
97.5	63	1.3125	1.2
97.6	56	1.16667	1.3
97.7	57	1.1875	1.3
97.8	68	1.41667	1.4
97.9	69	1.4375	1.4
98	69	1.4375	1.4
98.1	59	1.22917	1.4
98.2	67	1.39583	1.4
98.3	69	1.4375	1.4
98.4	63	1.3125	1.3
98.5	66	1.375	1.2
98.6	53	1.10417	1.1
98.7	56	1.16667	1.1
98.8	53	1.10417	1.2
98.9	56	1.16667	1.2
99	60	1.25	1.2
99.1	55	1.14583	1.2
99.2	61	1.27083	1.1
99.3	51	1.0625	1.1
99.4	52	1.08333	1.2
99.5	54	1.125	1.3
99.6	62	1.29167	1.4
99.7	66	1.375	1.5
99.8	70	1.45833	1.5
99.9	77	1.60417	1.8
100	76	1.58333	2
100.1	103	2.14583	2.2
100.2	108	2.25	2.2
100.3	107	2.22917	2.1
100.4	101	2.10417	1.9
100.5	89	1.85417	1.8
100.6	83	1.72917	1.6
100.7	81	1.6875	1.5
100.8	64	1.33333	1.3
100.9	67	1.39583	1.3
101	61	1.27083	1.3
101.1	62	1.29167	1.2
101.2	57	1.1875	1.2
101.3	52	1.08333	1.2
101.4	62	1.29167	1.2
101.5	54	1.125	1.1
101.6	54	1.125	1.1
101.7	52	1.08333	1
101.8	51	1.0625	0.9
101.9	40	0.833333	0.9
102	45	0.9375	1
102.1	49	1.02083	1
102.2	48	1	1.1
102.3	54	1.125	1.1
102.4	56	1.16667	1.1
102.5	55	1.14583	1.1
102.6	51	1.0625	1.1
102.7	57	1.1875	1.1
102.8	53	1.10417	1.1
102.9	55	1.14583	1.2
103	53	1.10417	1.1
103.1	58	1.20833	1.2
103.2	53	1.10417	1.3
103.3	68	1.41667	1.3
103.4	61	1.27083	1.1
103.5	52	1.08333	1.1
103.6	48	1	1.1
103.7	62	1.29167	1.2
103.8	54	1.125	1.1
103.9	54	1.125	1.1
104	53	1.10417	1.1
104.1	53	1.10417	1.1
104.2	54	1.125	1.1
104.3	53	1.10417	1.1
104.4	50	1.04167	1.1
104.5	52	1.08333	1.1
104.6	53	1.10417	1.1
104.7	51	1.0625	1.2
104.8	61	1.27083	1.1
104.9	54	1.125	1.1
105	49	1.02083	1.1
105.1	50	1.04167	1.2
105.2	59	1.22917	1.2
105.3	59	1.22917	1.2
105.4	57	1.1875	1.2
105.5	61	1.27083	1.2
105.6	60	1.25	1.2
105.7	54	1.125	1.2
105.8	60	1.25	1.2
105.9	54	1.125	1.1
106	63	1.3125	1.2
106.1	48	1	1.1
106.2	57	1.1875	1.2
106.3	57	1.1875	1.2
106.4	57	1.1875	1.1
106.5	54	1.125	1.1
106.6	51	1.0625	1.1
106.7	49	1.02083	1.1
106.8	58	1.20833	1.2
106.9	54	1.125	1.2
107	64	1.33333	1.2
107.1	58	1.20833	1.2
107.2	54	1.125	1.2
107.3	58	1.20833	1.2
107.4	58	1.20833	1.2
107.5	59	1.22917	1.3
107.6	58	1.20833	1.3
107.7	63	1.3125	1.4
107.8	67	1.39583	1.4
107.9	65	1.35417	1.5
108	76	1.58333	1.7
108.1	82	1.70833	1.8
108.2	91	1.89583	1.9
108.3	87	1.8125	1.9
108.4	93	1.9375	1.9
108.5	89	1.85417	1.7
108.6	88	1.83333	1.6
108.7	71	1.47917	1.5
108.8	67	1.39583	1.5
108.9	77	1.60417	1.5
109	70	1.45833	1.5
109.1	71	1.47917	1.4
109.2	70	1.45833	1.3
109.3	54	1.125	1.2
109.4	64	1.33333	1.2
109.5	52	1.08333	1.1
109.6	57	1.1875	1.2
109.7	55	1.14583	1.2
109.8	57	1.1875	1.2
109.9	54	1.125	1.1
110	55	1.14583	1.1
110.1	54	1.125	1
110.2	52	1.08333	1.1
110.3	43	0.895833	1.1
110.4	58	1.20833	1.3
110.5	60	1.25	1.3
110.6	65	1.35417	1.2
110.7	57	1.1875	1.2
110.8	56	1.16667	1.2
110.9	53	1.10417	1.3
111	60	1.25	1.4
111.1	67	1.39583	1.5
111.2	69	1.4375	1.6
111.3	78	1.625	1.8
111.4	85	1.77083	1.9
111.5	92	1.91667	1.8
111.6	90	1.875	1.6
111.7	73	1.52083	1.5
111.8	68	1.41667	1.5
111.9	68	1.41667	1.4
112	76	1.58333	1.4
112.1	61	1.27083	1.3
112.2	61	1.27083	1.3
112.3	62	1.29167	1.3
112.4	65	1.35417	1.3
112.5	66	1.375	1.2
112.6	54	1.125	1.2
112.7	53	1.10417	1.2
112.8	59	1.22917	1.2
112.9	56	1.16667	1.1
113	55	1.14583	1.1
113.1	47	0.979167	1.1
113.2	53	1.10417	1.2
113.3	59	1.22917	1.1
113.4	57	1.1875	1.1
113.5	48	1	1.1
113.6	52	1.08333	1.2
113.7	60	1.25	1.2
113.8	56	1.16667	1.2
113.9	61	1.27083	1.3
114	54	1.125	1.3
114.1	65	1.35417	1.3
114.2	66	1.375	1.4
114.3	63	1.3125	1.3
114.4	66	1.375	1.3
114.5	65	1.35417	1.3
114.6	58	1.20833	1.3
114.7	63	1.3125	1.3
114.8	71	1.47917	1.3
114.9	54	1.125	1.2
115	55	1.14583	1.2
115.1	59	1.22917	1.2
115.2	62	1.29167	1.2
115.3	57	1.1875	1.2
115.4	55	1.14583	1.2
115.5	62	1.29167	1.3
115.6	60	1.25	1.2
115.7	65	1.35417	1.2
115.8	53	1.10417	1.2
115.9	61	1.27083	1.2
116	54	1.125	1.3
116.1	61	1.27083	1.4
116.2	68	1.41667	1.3
116.3	67	1.39583	1.3
116.4	51	1.0625	1.2
116.5	65	1.35417	1.3
116.6	60	1.25	1.4
116.7	68	1.41667	1.4
116.8	67	1.39583	1.4
116.9	64	1.33333	1.3
117	64	1.33333	1.3
117.1	53	1.10417	1.2
117.2	63	1.3125	1.2
117.3	56	1.16667	1.2
117.4	60	1.25	1.3
117.5	62	1.29167	1.3
117.6	60	1.25	1.2
117.7	61	1.27083	1.2
117.8	55	1.14583	1.2
117.9	58	1.20833	1.2
118	58	1.20833	1.2
118.1	61	1.27083	1.1
118.2	55	1.14583	1.1
118.3	47	0.979167	1
118.4	53	1.10417	1.1
118.5	46	0.958333	1.2
118.6	55	1.14583	1.2
118.7	65	1.35417	1.2
118.8	55	1.14583	1.2
118.9	54	1.125	1.3
119	65	1.35417	1.3
119.1	61	1.27083	1.3
119.2	64	1.33333	1.4
119.3	69	1.4375	1.5
119.4	68	1.41667	1.7
119.5	84	1.75	1.7
119.6	88	1.83333	1.7
119.7	73	1.52083	1.6
119.8	80	1.66667	1.6
119.9	71	1.47917	1.4
120	74	1.54167	1.4
120.1	63	1.3125	1.4
120.2	68	1.41667	1.4
120.3	65	1.35417	1.4
120.4	65	1.35417	1.4
120.5	74	1.54167	1.4
120.6	65	1.35417	1.3
120.7	56	1.16667	1.3
120.8	66	1.375	1.3
120.9	66	1.375	1.3
121	62	1.29167	1.3
121.1	59	1.22917	1.3
121.2	64	1.33333	1.4
121.3	70	1.45833	1.4
121.4	66	1.375	1.3
121.5	65	1.35417	1.3
121.6	56	1.16667	1.2
121.7	59	1.22917	1.2
121.8	54	1.125	1.2
121.9	58	1.20833	1.2
122	62	1.29167	1.2
122.1	58	1.20833	1.2
122.2	56	1.16667	1.2
122.3	55	1.14583	1.2
122.4	57	1.1875	1.3
122.5	59	1.22917	1.3
122.6	65	1.35417	1.4
122.7	61	1.27083	1.4
122.8	75	1.5625	1.5
122.9	60	1.25	1.5
123	80	1.66667	1.6
123.1	75	1.5625	1.6
123.2	82	1.70833	1.6
123.3	78	1.625	1.5
123.4	67	1.39583	1.4
123.5	70	1.45833	1.4
123.6	67	1.39583	1.4
123.7	64	1.33333	1.4
123.8	68	1.41667	1.5
123.9	73	1.52083	1.5
124	75	1.5625	1.5
124.1	72	1.5	1.4
124.2	67	1.39583	1.4
124.3	66	1.375	1.5
124.4	73	1.52083	1.5
124.5	74	1.54167	1.5
124.6	74	1.54167	1.4
124.7	70	1.45833	1.4
124.8	64	1.33333	1.3
124.9	65	1.35417	1.3
125	59	1.22917	1.2
125.1	59	1.22917	1.2
125.2	55	1.14583	1.2
125.3	60	1.25	1.2
125.4	63	1.3125	1.2
125.5	53	1.10417	1.1
125.6	58	1.20833	1.1
125.7	52	1.08333	1.1
125.8	51	1.0625	1.1
125.9	56	1.16667	1.2
126	50	1.04167	1.2
126.1	62	1.29167	1.3
126.2	67	1.39583	1.3
126.3	64	1.33333	1.3
126.4	62	1.29167	1.3
126.5	61	1.27083	1.4
126.6	71	1.47917	1.5
126.7	69	1.4375	1.5
126.8	78	1.625	1.5
126.9	74	1.54167	1.5
127	66	1.375	1.5
127.1	73	1.52083	1.6
127.2	80	1.66667	1.7
127.3	79	1.64583	1.7
127.4	86	1.79167	1.6
127.5	73	1.52083	1.5
127.6	67	1.39583	1.5
127.7	78	1.625	1.6
127.8	78	1.625	1.5
127.9	70	1.45833	1.4
128	64	1.33333	1.4
128.1	65	1.35417	1.4
128.2	70	1.45833	1.3
128.3	61	1.27083	1.3
128.4	59	1.22917	1.3
128.5	64	1.33333	1.3
128.6	57	1.1875	1.3
128.7	60	1.25	1.4
128.8	66	1.375	1.4
128.9	70	1.45833	1.4
129	70	1.45833	1.4
129.1	65	1.35417	1.3
129.2	63	1.3125	1.2
129.3	59	1.22917	1.3
129.4	54	1.125	1.5
129.5	67	1.39583	1.8
129.6	92	1.91667	2
129.7	97	2.02083	2.1
129.8	106	2.20833	2.1
129.9	99	2.0625	2
130	99	2.0625	1.9
130.1	87	1.8125	1.8
130.2	89	1.85417	1.7
130.3	80	1.66667	1.5
130.4	69	1.4375	1.4
130.5	71	1.47917	1.4
130.6	67	1.39583	1.3
130.7	64	1.33333	1.2
130.8	55	1.14583	1.2
130.9	59	1.22917	1.2
131	56	1.16667	1.2
131.1	64	1.33333	1.2
131.2	56	1.16667	1.2
131.3	54	1.125	1.1
131.4	57	1.1875	1.1
131.5	48	1	1.1
131.6	51	1.0625	1.2
131.7	61	1.27083	1.3
131.8	63	1.3125	1.3
131.9	60	1.25	1.3
132	61	1.27083	1.4
132.1	72	1.5	1.4
132.2	71	1.47917	1.3
132.3	57	1.1875	1.2
132.4	58	1.20833	1.2
132.5	59	1.22917	1.2
132.6	56	1.16667	1.2
132.7	62	1.29167	1.3
132.8	61	1.27083	1.2
132.9	61	1.27083	1.3
133	56	1.16667	1.3
133.1	64	1.33333	1.4
133.2	69	1.4375	1.4
133.3	69	1.4375	1.4
133.4	68	1.41667	1.3
133.5	60	1.25	1.3
133.6	61	1.27083	1.4
133.7	68	1.41667	1.4
133.8	69	1.4375	1.3
133.9	64	1.33333	1.3
134	57	1.1875	1.3
134.1	66	1.375	1.3
134.2	60	1.25	1.3
134.3	66	1.375	1.3
134.4	66	1.375	1.4
134.5	61	1.27083	1.4
134.6	68	1.41667	1.5
134.7	73	1.52083	1.6
134.8	78	1.625	1.7
134.9	80	1.66667	1.8
135	83	1.72917	1.7
135.1	89	1.85417	1.7
135.2	77	1.60417	1.5
135.3	73	1.52083	1.5
135.4	69	1.4375	1.4
135.5	71	1.47917	1.4
135.6	68	1.41667	1.3
135.7	59	1.22917	1.3
135.8	67	1.39583	1.3
135.9	63	1.3125	1.3
136	61	1.27083	1.3
136.1	62	1.29167	1.3
136.2	64	1.33333	1.3
136.3	60	1.25	1.3
136.4	58	1.20833	1.2
136.5	62	1.29167	1.2
136.6	55	1.14583	1.2
136.7	57	1.1875	1.3
136.8	64	1.33333	1.5
136.9	68	1.41667	1.7
137	77	1.60417	2
137.1	99	2.0625	2.2
137.2	108	2.25	2.1
137.3	106	2.20833	2
137.4	90	1.875	1.8
137.5	85	1.77083	1.8
137.6	90	1.875	1.7
137.7	80	1.66667	1.5
137.8	72	1.5	1.4
137.9	69	1.4375	1.3
138	59	1.22917	1.2
138.1	60	1.25	1.2
138.2	53	1.10417	1.1
138.3	59	1.22917	1.2
138.4	47	0.979167	1.2
138.5	64	1.33333	1.2
138.6	59	1.22917	1.2
138.7	56	1.16667	1.2
138.8	56	1.16667	1.2
138.9	55	1.14583	1.2
139	58	1.20833	1.2
139.1	60	1.25	1.2
139.2	60	1.25	1.1
139.3	50	1.04167	1
139.4	49	1.02083	1
139.5	49	1.02083	1.1
139.6	51	1.0625	1.2
139.7	64	1.33333	1.2
139.8	55	1.14583	1.1
139.9	57	1.1875	1.2
140	53	1.10417	1.2
140.1	61	1.27083	1.2
140.2	56	1.16667	1.2
140.3	58	1.20833	1.2
140.4	58	1.20833	1.2
140.5	53	1.10417	1.2
140.6	67	1.39583	1.3
140.7	57	1.1875	1.3
140.8	61	1.27083	1.4
140.9	65	1.35417	1.4
141	70	1.45833	1.5
141.1	71	1.47917	1.7
141.2	80	1.66667	1.6
141.3	87	1.8125	1.6
141.4	70	1.45833	1.5
141.5	77	1.60417	1.4
141.6	63	1.3125	1.4
141.7	66	1.375	1.5
141.8	72	1.5	1.5
141.9	71	1.47917	1.5
142	70	1.45833	1.4
142.1	72	1.5	1.4
142.2	63	1.3125	1.4
142.3	72	1.5	1.3
142.4	60	1.25	1.2
142.5	60	1.25	1.2
142.6	55	1.14583	1.2
142.7	62	1.29167	1.2
142.8	59	1.22917	1.2
142.9	58	1.20833	1.2
143	60	1.25	1.3
143.1	59	1.22917	1.3
143.2	69	1.4375	1.3
143.3	61	1.27083	1.2
143.4	62	1.29167	1.2
143.5	55	1.14583	1.3
143.6	61	1.27083	1.3
143.7	66	1.375	1.3
143.8	64	1.33333	1.2
143.9	56	1.16667	1.2
144	56	1.16667	1.3
144.1	62	1.29167	1.3
144.2	65	1.35417	1.4
144.3	65	1.35417	1.5
144.4	69	1.4375	1.5
144.5	76	1.58333	1.5
144.6	72	1.5	1.4
144.7	66	1.375	1.5
144.8	68	1.41667	1.4
144.9	75	1.5625	1.4
145	57	1.1875	1.3
145.1	69	1.4375	1.4
145.2	67	1.39583	1.4
145.3	67	1.39583	1.4
145.4	64	1.33333	1.5
145.5	71	1.47917	1.5
145.6	74	1.54167	1.4
145.7	72	1.5	1.3
145.8	61	1.27083	1.3
145.9	59	1.22917	1.2
146	60	1.25	1.2
146.1	57	1.1875	1.3
146.2	62	1.29167	1.3
146.3	61	1.27083	1.3
146.4	65	1.35417	1.3
146.5	58	1.20833	1.2
146.6	58	1.20833	1.2
146.7	62	1.29167	1.2
146.8	55	1.14583	1.3
146.9	59	1.22917	1.4
147	68	1.41667	1.6
147.1	72	1.5	1.9
147.2	89	1.85417	2.1
147.3	112	2.33333	2.1
147.4	105	2.1875	2
147.5	86	1.79167	1.8
147.6	97	2.02083	1.8
147.7	82	1.70833	1.6
147.8	78	1.625	1.5
147.9	65	1.35417	1.4
148	72	1.5	1.4
148.1	68	1.41667	1.3
148.2	62	1.29167	1.3
148.3	59	1.22917	1.3
148.4	68	1.41667	1.3
148.5	61	1.27083	1.3
148.6	62	1.29167	1.2
148.7	58	1.20833	1.1
148.8	51	1.0625	1.1
148.9	51	1.0625	1.1
149	50	1.04167	1.1
149.1	58	1.20833	1.2
149.2	54	1.125	1.3
149.3	58	1.20833	1.3
149.4	68	1.41667	1.3
149.5	56	1.16667	1.3
149.6	70	1.45833	1.4
149.7	65	1.35417	1.3
149.8	64	1.33333	1.2
149.9	53	1.10417	1.3
150	61	1.27083	1.3
150.1	67	1.39583	1.3
150.2	59	1.22917	1.2
150.3	62	1.29167	1.4
150.4	58	1.20833	1.7
150.5	86	1.79167	2
150.6	97	2.02083	2
150.7	104	2.16667	2
150.8	93	1.9375	1.9
150.9	86	1.79167	1.8
151	88	1.83333	1.7
151.1	80	1.66667	1.6
151.2	76	1.58333	1.5
151.3	72	1.5	1.4
151.4	61	1.27083	1.3
151.5	64	1.33333	1.3
151.6	68	1.41667	1.3
151.7	61	1.27083	1.2
151.8	58	1.20833	1.2
151.9	55	1.14583	1.1
152	53	1.10417	1.1
152.1	52	1.08333	1.2
152.2	59	1.22917	1.2
152.3	55	1.14583	1.2
152.4	55	1.14583	1.1
152.5	57	1.1875	1.2
152.6	53	1.10417	1.2
152.7	57	1.1875	1.3
152.8	63	1.3125	1.3
152.9	69	1.4375	1.2
153	52	1.08333	1.1
153.1	58	1.20833	1.1
153.2	52	1.08333	1.1
153.3	51	1.0625	1.2
153.4	61	1.27083	1.3
153.5	64	1.33333	1.2
153.6	58	1.20833	1.2
153.7	53	1.10417	1.2
153.8	60	1.25	1.3
153.9	66	1.375	1.5
154	64	1.33333	1.6
154.1	86	1.79167	1.8
154.2	78	1.625	1.9
154.3	95	1.97917	1.8
154.4	99	2.0625	1.7
154.5	69	1.4375	1.5
154.6	78	1.625	1.4
154.7	67	1.39583	1.3
154.8	63	1.3125	1.3
154.9	62	1.29167	1.3
155	64	1.33333	1.3
155.1	66	1.375	1.2
155.2	55	1.14583	1.2
155.3	52	1.08333	1.1
155.4	62	1.29167	1.2
155.5	51	1.0625	1.1
155.6	55	1.14583	1.1
155.7	53	1.10417	1.2
155.8	50	1.04167	1.3
155.9	63	1.3125	1.4
156	68	1.41667	1.3
156.1	64	1.33333	1.3
156.2	58	1.20833	1.3
156.3	61	1.27083	1.3
156.4	66	1.375	1.3
156.5	56	1.16667	1.2
156.6	60	1.25	1.3
156.7	62	1.29167	1.3
156.8	65	1.35417	1.4
156.9	64	1.33333	1.5
157	72	1.5	1.5
157.1	73	1.52083	1.5
157.2	73	1.52083	1.5
157.3	67	1.39583	1.4
157.4	69	1.4375	1.4
157.5	64	1.33333	1.3
157.6	63	1.3125	1.3
157.7	59	1.22917	1.2
157.8	58	1.20833	1.1
157.9	55	1.14583	1.1
158	49	1.02083	1.2
158.1	61	1.27083	1.3
158.2	60	1.25	1.4
158.3	68	1.41667	1.5
158.4	69	1.4375	1.7
158.5	76	1.58333	1.8
158.6	97	2.02083	1.9
158.7	91	1.89583	1.8
158.8	88	1.83333	1.8
158.9	85	1.77083	1.7
159	85	1.77083	1.6
159.1	76	1.58333	1.5
159.2	73	1.52083	1.4
159.3	67	1.39583	1.3
159.4	61	1.27083	1.3
159.5	64	1.33333	1.3
159.6	58	1.20833	1.2
159.7	64	1.33333	1.2
159.8	57	1.1875	1.2
159.9	55	1.14583	1.2
160	65	1.35417	1.3
160.1	59	1.22917	1.2
160.2	56	1.16667	1.2
160.3	59	1.22917	1.1
160.4	52	1.08333	1.1
160.5	49	1.02083	1.1
160.6	53	1.10417	1.1
160.7	55	1.14583	1.1
160.8	54	1.125	1.1
160.9	54	1.125	1.1
161	52	1.08333	1.1
161.1	51	1.0625	1.1
161.2	57	1.1875	1.1
161.3	50	1.04167	1.1
161.4	49	1.02083	1.1
161.5	58	1.20833	1.1
161.6	46	0.958333	1
161.7	55	1.14583	1.1
161.8	49	1.02083	1
161.9	53	1.10417	1.1
162	46	0.958333	1.1
162.1	53	1.10417	1.1
162.2	58	1.20833	1.1
162.3	53	1.10417	1.1
162.4	53	1.10417	1.2
162.5	59	1.22917	1.3
162.6	59	1.22917	1.3
162.7	62	1.29167	1.3
162.8	61	1.27083	1.2
162.9	57	1.1875	1.3
163	59	1.22917	1.4
163.1	65	1.35417	1.5
163.2	82	1.70833	1.5
163.3	65	1.35417	1.4
163.4	76	1.58333	1.4
163.5	67	1.39583	1.3
163.6	61	1.27083	1.3
163.7	62	1.29167	1.4
163.8	71	1.47917	1.5
163.9	72	1.5	1.5
164	70	1.45833	1.6
164.1	73	1.52083	1.7
164.2	85	1.77083	1.6
164.3	81	1.6875	1.5
164.4	69	1.4375	1.4
164.5	72	1.5	1.5
164.6	66	1.375	1.4
164.7	73	1.52083	1.4
164.8	69	1.4375	1.3
164.9	65	1.35417	1.3
165	59	1.22917	1.3
165.1	62	1.29167	1.3
165.2	65	1.35417	1.2
165.3	53	1.10417	1.2
165.4	61	1.27083	1.2
165.5	60	1.25	1.2
165.6	56	1.16667	1.3
165.7	60	1.25	1.3
165.8	69	1.4375	1.2
165.9	52	1.08333	1.2
166	58	1.20833	1.3
166.1	61	1.27083	1.5
166.2	70	1.45833	1.7
166.3	87	1.8125	1.8
166.4	92	1.91667	1.7
166.5	82	1.70833	1.6
166.6	77	1.60417	1.5
166.7	78	1.625	1.5
166.8	67	1.39583	1.3
166.9	66	1.375	1.2
167	55	1.14583	1.1
167.1	54	1.125	1.1
167.2	48	1	1.1
167.3	56	1.16667	1.1
167.4	54	1.125	1.2
167.5	55	1.14583	1.2
167.6	58	1.20833	1.3
167.7	60	1.25	1.4
167.8	74	1.54167	1.5
167.9	72	1.5	1.5
168	72	1.5	1.5
168.1	69	1.4375	1.4
168.2	72	1.5	1.4
168.3	61	1.27083	1.3
168.4	66	1.375	1.3
168.5	57	1.1875	1.2
168.6	62	1.29167	1.2
168.7	56	1.16667	1.2
168.8	57	1.1875	1.2
168.9	56	1.16667	1.2
169	58	1.20833	1.3
169.1	63	1.3125	1.3
169.2	65	1.35417	1.3
169.3	59	1.22917	1.2
169.4	60	1.25	1.2
169.5	55	1.14583	1.3
169.6	60	1.25	1.3
169.7	70	1.45833	1.3
169.8	53	1.10417	1.2
169.9	58	1.20833	1.2
170	59	1.22917	1.2
170.1	62	1.29167	1.3
170.2	57	1.1875	1.3
170.3	65	1.35417	1.3
170.4	65	1.35417	1.3
170.5	58	1.20833	1.2
170.6	60	1.25	1.3
170.7	60	1.25	1.4
170.8	68	1.41667	1.5
170.9	74	1.54167	1.5
171	73	1.52083	1.5
171.1	68	1.41667	1.5
171.2	76	1.58333	1.5
171.3	75	1.5625	1.4
171.4	63	1.3125	1.3
171.5	66	1.375	1.4
171.6	61	1.27083	1.4
171.7	71	1.47917	1.5
171.8	73	1.52083	1.4
171.9	68	1.41667	1.3
172	64	1.33333	1.2
172.1	54	1.125	1.1
172.2	54	1.125	1.1
172.3	52	1.08333	1.2
172.4	59	1.22917	1.1
172.5	58	1.20833	1.1
172.6	46	0.958333	1.1
172.7	50	1.04167	1.2
172.8	61	1.27083	1.2
172.9	58	1.20833	1.1
173	50	1.04167	1.1
173.1	51	1.0625	1.2
173.2	63	1.3125	1.3
173.3	62	1.29167	1.2
173.4	57	1.1875	1.3
173.5	56	1.16667	1.5
173.6	80	1.66667	1.9
173.7	87	1.8125	1.9
173.8	104	2.16667	1.9
173.9	87	1.8125	1.7
174	88	1.83333	1.7
174.1	76	1.58333	1.6
174.2	77	1.60417	1.5
174.3	77	1.60417	1.4
174.4	61	1.27083	1.3
174.5	63	1.3125	1.3
174.6	61	1.27083	1.2
174.7	62	1.29167	1.2
174.8	53	1.10417	1.1
174.9	53	1.10417	1.2
175	51	1.0625	1.1
175.1	62	1.29167	1.2
175.2	50	1.04167	1
175.3	54	1.125	1.1
175.4	47	0.979167	1.1
175.5	56	1.16667	1.2
175.6	52	1.08333	1.2
175.7	59	1.22917	1.3
175.8	58	1.20833	1.3
175.9	66	1.375	1.3
176	58	1.20833	1.2
176.1	63	1.3125	1.2
176.2	55	1.14583	1.2
176.3	59	1.22917	1.3
176.4	59	1.22917	1.3
176.5	68	1.41667	1.3
176.6	59	1.22917	1.3
176.7	61	1.27083	1.4
176.8	68	1.41667	1.5
176.9	71	1.47917	1.6
177	71	1.47917	1.6
177.1	85	1.77083	1.7
177.2	78	1.625	1.5
177.3	76	1.58333	1.5
177.4	67	1.39583	1.5
177.5	66	1.375	1.5
177.6	76	1.58333	1.4
177.7	67	1.39583	1.3
177.8	63	1.3125	1.3
177.9	61	1.27083	1.4
178	67	1.39583	1.4
178.1	69	1.4375	1.3
178.2	63	1.3125	1.3
178.3	62	1.29167	1.3
178.4	63	1.3125	1.3
178.5	58	1.20833	1.2
178.6	67	1.39583	1.2
178.7	52	1.08333	1.2
178.8	59	1.22917	1.3
178.9	61	1.27083	1.4
179	70	1.45833	1.4
179.1	64	1.33333	1.3
179.2	66	1.375	1.3
179.3	56	1.16667	1.2
179.4	58	1.20833	1.3
179.5	55	1.14583	1.3
179.6	68	1.41667	1.3
179.7	57	1.1875	1.4
179.8	65	1.35417	1.5
179.9	77	1.60417	1.6
180	75	1.5625	1.7
180.1	81	1.6875	1.6
180.2	82	1.70833	1.6
180.3	72	1.5	1.6
180.4	80	1.66667	1.6
180.5	82	1.70833	1.5
180.6	70	1.45833	1.4
180.7	64	1.33333	1.4
180.8	74	1.54167	1.4
180.9	65	1.35417	1.4
181	68	1.41667	1.4
181.1	67	1.39583	1.3
181.2	63	1.3125	1.3
181.3	62	1.29167	1.2
181.4	58	1.20833	1.2
181.5	54	1.125	1.3
181.6	67	1.39583	1.3
181.7	60	1.25	1.3
181.8	65	1.35417	1.3
181.9	57	1.1875	1.2
182	60	1.25	1.2
182.1	54	1.125	1.3
182.2	63	1.3125	1.4
182.3	69	1.4375	1.4
182.4	64	1.33333	1.4
182.5	69	1.4375	1.3
182.6	63	1.3125	1.3
182.7	61	1.27083	1.3
182.8	63	1.3125	1.4
182.9	67	1.39583	1.5
183	75	1.5625	1.6
183.1	68	1.41667	1.8
183.2	94	1.95833	1.9
183.3	96	2	1.8
183.4	82	1.70833	1.7
183.5	88	1.83333	1.7
183.6	78	1.625	1.6
183.7	82	1.70833	1.5
183.8	65	1.35417	1.4
183.9	65	1.35417	1.5
184	74	1.54167	1.5
184.1	72	1.5	1.4
184.2	68	1.41667	1.3
184.3	63	1.3125	1.3
184.4	63	1.3125	1.3
184.5	57	1.1875	1.3
184.6	64	1.33333	1.4
184.7	73	1.52083	1.4
184.8	66	1.375	1.4
184.9	63	1.3125	1.4
185	66	1.375	1.4
185.1	70	1.45833	1.4
185.2	69	1.4375	1.3
185.3	56	1.16667	1.3
185.4	67	1.39583	1.5
185.5	68	1.41667	1.5
185.6	83	1.72917	1.6
185.7	69	1.4375	1.6
185.8	84	1.75	1.6
185.9	72	1.5	1.5
186	69	1.4375	1.5
186.1	71	1.47917	1.4
186.2	73	1.52083	1.4
186.3	61	1.27083	1.3
186.4	65	1.35417	1.3
186.5	59	1.22917	1.4
186.6	68	1.41667	1.5
186.7	74	1.54167	1.5
186.8	72	1.5	1.4
186.9	71	1.47917	1.4
187	65	1.35417	1.5
187.1	69	1.4375	1.5
187.2	76	1.58333	1.5
187.3	72	1.5	1.4
187.4	72	1.5	1.4
187.5	64	1.33333	1.3
187.6	59	1.22917	1.4
187.7	65	1.35417	1.4
187.8	71	1.47917	1.4
187.9	66	1.375	1.3
188	63	1.3125	1.3
188.1	58	1.20833	1.3
188.2	67	1.39583	1.3
188.3	57	1.1875	1.2
188.4	68	1.41667	1.3
188.5	54	1.125	1.3
188.6	65	1.35417	1.4
188.7	65	1.35417	1.4
188.8	65	1.35417	1.3
188.9	67	1.39583	1.4
189	59	1.22917	1.4
189.1	69	1.4375	1.5
189.2	75	1.5625	1.4
189.3	69	1.4375	1.4
189.4	63	1.3125	1.3
189.5	64	1.33333	1.4
189.6	63	1.3125	1.4
189.7	71	1.47917	1.4
189.8	73	1.52083	1.4
189.9	64	1.33333	1.4
190	70	1.45833	1.4
190.1	61	1.27083	1.5
190.2	70	1.45833	1.5
190.3	78	1.625	1.5
190.4	66	1.375	1.4
190.5	68	1.41667	1.4
190.6	68	1.41667	1.4
190.7	67	1.39583	1.3
190.8	62	1.29167	1.3
190.9	61	1.27083	1.3
191	65	1.35417	1.3
191.1	60	1.25	1.4
191.2	60	1.25	1.5
191.3	76	1.58333	1.6
191.4	78	1.625	1.6
191.5	71	1.47917	1.6
191.6	84	1.75	1.7
191.7	80	1.66667	1.6
191.8	75	1.5625	1.5
191.9	70	1.45833	1.4
192	74	1.54167	1.4
192.1	62	1.29167	1.5
192.2	72	1.5	1.5
192.3	78	1.625	1.4
192.4	59	1.22917	1.4
192.5	68	1.41667	1.5
192.6	75	1.5625	1.5
192.7	73	1.52083	1.4
192.8	67	1.39583	1.5
192.9	68	1.41667	1.5
193	74	1.54167	1.4
193.1	68	1.41667	1.3
193.2	66	1.375	1.3
193.3	57	1.1875	1.3
193.4	61	1.27083	1.5
193.5	72	1.5	1.6
193.6	79	1.64583	1.6
193.7	75	1.5625	1.4
193.8	72	1.5	1.3
193.9	60	1.25	1.3
194	60	1.25	1.3
194.1	70	1.45833	1.3
194.2	61	1.27083	1.3
194.3	62	1.29167	1.3
194.4	68	1.41667	1.3
194.5	62	1.29167	1.4
194.6	64	1.33333	1.3
194.7	72	1.5	1.3
194.8	58	1.20833	1.3
194.9	55	1.14583	1.3
195	67	1.39583	1.3
195.1	60	1.25	1.2
195.2	57	1.1875	1.1
195.3	55	1.14583	1.1
195.4	50	1.04167	1.2
195.5	57	1.1875	1.2
195.6	60	1.25	1.2
195.7	56	1.16667	1.1
195.8	53	1.10417	1.3
195.9	53	1.10417	1.4
196	76	1.58333	1.5
196.1	73	1.52083	1.4
196.2	64	1.33333	1.3
196.3	61	1.27083	1.3
196.4	65	1.35417	1.3
196.5	62	1.29167	1.3
196.6	59	1.22917	1.2
196.7	60	1.25	1.3
196.8	59	1.22917	1.3
196.9	63	1.3125	1.3
197	67	1.39583	1.3
197.1	61	1.27083	1.4
197.2	66	1.375	1.4
197.3	72	1.5	1.5
197.4	68	1.41667	1.5
197.5	70	1.45833	1.6
197.6	79	1.64583	1.9
197.7	84	1.75	2.1
197.8	110	2.29167	2.2
197.9	107	2.22917	2.1
198	104	2.16667	2
198.1	94	1.95833	1.8
198.2	84	1.75	1.7
198.3	83	1.72917	1.6
198.4	73	1.52083	1.5
198.5	73	1.52083	1.4
198.6	64	1.33333	1.4
198.7	62	1.29167	1.4
198.8	70	1.45833	1.4
198.9	65	1.35417	1.3
199	62	1.29167	1.2
199.1	54	1.125	1.2
199.2	56	1.16667	1.2
199.3	60	1.25	1.3
199.4	60	1.25	1.2
199.5	60	1.25	1.2
199.6	54	1.125	1.2
199.7	55	1.14583	1.2
199.8	62	1.29167	1.2
199.9	60	1.25	1.1
[truncated: 1,947 more rows]
