# Supplementary material for: A Deterministic Model Predicts the Properties of Stochastic Calcium Oscillations in Airway Smooth Muscle Cells
Source: PLoS Comput Biol. 2014 Aug 14;10(8):e1003783. doi: 10.1371/journal.pcbi.1003783 (PMC4133161; doi:10.1371/journal.pcbi.1003783)
Supplement: Dataset S1 — ASMC calcium fluorescence trace data. The data files are in Excel format and compressed in a zip file. Each Excel file has a name showing their information. For example, “S2_SMC6_MCh200nM” means data are from ASMC No. 6 in lung slice No. 2 by using 200 nM MCh. In each file, there are four columns which represent (from left to right) time(s), fluorescence intensity, and average . (ZIP) [file pcbi.1003783.s001.zip › S5_SMC2_MCh100nM.xlsx]

## Sheet: Sheet1
0	29	1	1
0.1	29	1	1
0.2	32	1.10345	1.1
0.3	30	1.03448	1.1
0.4	33	1.13793	1.1
0.5	30	1.03448	1
0.6	30	1.03448	1
0.7	30	1.03448	1
0.8	30	1.03448	1
0.9	28	0.965517	1.1
1	31	1.06897	1.1
1.1	35	1.2069	1.1
1.2	31	1.06897	1.1
1.3	30	1.03448	1
1.4	32	1.10345	1.1
1.5	28	0.965517	1
1.6	33	1.13793	1.1
1.7	29	1	1
1.8	31	1.06897	1
1.9	30	1.03448	1
2	29	1	0.9
2.1	25	0.862069	0.9
2.2	28	0.965517	1
2.3	29	1	1
2.4	29	1	1
2.5	26	0.896552	1
2.6	34	1.17241	1.1
2.7	29	1	1
2.8	32	1.10345	1
2.9	26	0.896552	0.9
3	28	0.965517	0.9
3.1	27	0.931034	0.9
3.2	24	0.827586	0.9
3.3	29	1	0.9
3.4	27	0.931034	1
3.5	26	0.896552	1
3.6	32	1.10345	1.1
3.7	28	0.965517	1.1
3.8	34	1.17241	1.1
3.9	30	1.03448	1
4	28	0.965517	1
4.1	29	1	1.1
4.2	31	1.06897	1.1
4.3	33	1.13793	1.1
4.4	35	1.2069	1.1
4.5	32	1.10345	1
4.6	29	1	1.1
4.7	30	1.03448	1.1
4.8	34	1.17241	1.1
4.9	32	1.10345	1.1
5	32	1.10345	1.1
5.1	32	1.10345	1.1
5.2	32	1.10345	1
5.3	28	0.965517	1
5.4	30	1.03448	1
5.5	28	0.965517	1
5.6	30	1.03448	0.9
5.7	31	1.06897	0.9
5.8	21	0.724138	0.9
5.9	25	0.862069	1
6	30	1.03448	1.1
6.1	36	1.24138	1.1
6.2	34	1.17241	1.1
6.3	30	1.03448	1
6.4	29	1	1
6.5	25	0.862069	1
6.6	34	1.17241	1.1
6.7	29	1	1
6.8	32	1.10345	1
6.9	25	0.862069	1
7	28	0.965517	1
7.1	30	1.03448	1.1
7.2	32	1.10345	1.1
7.3	30	1.03448	1.1
7.4	31	1.06897	1.1
7.5	36	1.24138	1.1
7.6	30	1.03448	1
7.7	29	1	1.1
7.8	30	1.03448	1.1
7.9	35	1.2069	1.2
8	28	0.965517	1.2
8.1	38	1.31034	1.3
8.2	38	1.31034	1.1
8.3	35	1.2069	1
8.4	26	0.896552	1
8.5	29	1	1
8.6	29	1	1
8.7	30	1.03448	1
8.8	29	1	1.1
8.9	31	1.06897	1.1
9	34	1.17241	1.1
9.1	29	1	1.1
9.2	32	1.10345	1.1
9.3	33	1.13793	1
9.4	29	1	1
9.5	28	0.965517	1.1
9.6	30	1.03448	1.1
9.7	37	1.27586	1.1
9.8	32	1.10345	1
9.9	27	0.931034	1
10	29	1	1.1
10.1	33	1.13793	1.1
10.2	30	1.03448	1.1
10.3	31	1.06897	1.1
10.4	31	1.06897	1
10.5	30	1.03448	1.1
10.6	29	1	1.1
10.7	35	1.2069	1.1
10.8	36	1.24138	1.1
10.9	29	1	1
11	30	1.03448	1
11.1	31	1.06897	1
11.2	29	1	1
11.3	28	0.965517	1
11.4	29	1	1
11.5	28	0.965517	1
11.6	28	0.965517	1.1
11.7	32	1.10345	1
11.8	35	1.2069	1
11.9	23	0.793103	0.9
12	29	1	0.9
12.1	26	0.896552	0.9
12.2	26	0.896552	1.1
12.3	29	1	1.1
12.4	37	1.27586	1.1
12.5	32	1.10345	1
12.6	29	1	1
12.7	27	0.931034	1
12.8	29	1	1
12.9	28	0.965517	0.9
13	29	1	1
13.1	25	0.862069	1
13.2	32	1.10345	1.1
13.3	28	0.965517	1
13.4	33	1.13793	1
13.5	27	0.931034	1
13.6	27	0.931034	1.1
13.7	32	1.10345	1.1
13.8	33	1.13793	1.1
13.9	33	1.13793	1
14	28	0.965517	1
14.1	28	0.965517	1
14.2	34	1.17241	1
14.3	28	0.965517	0.9
14.4	27	0.931034	1
14.5	27	0.931034	1.1
14.6	35	1.2069	1.2
14.7	36	1.24138	1.1
14.8	32	1.10345	1
14.9	24	0.827586	1
15	34	1.17241	1
15.1	28	0.965517	1
15.2	28	0.965517	1
15.3	34	1.17241	1.1
15.4	27	0.931034	1
15.5	39	1.34483	1.1
15.6	24	0.827586	1
15.7	29	1	1
15.8	32	1.10345	1
15.9	29	1	1
16	28	0.965517	1
16.1	26	0.896552	1
16.2	33	1.13793	1.1
16.3	31	1.06897	1.1
16.4	28	0.965517	1.1
16.5	33	1.13793	1.1
16.6	31	1.06897	1
16.7	32	1.10345	1
16.8	28	0.965517	1
16.9	29	1	1
17	32	1.10345	1.1
17.1	29	1	1.1
17.2	31	1.06897	1.1
17.3	34	1.17241	1.2
17.4	33	1.13793	1.1
17.5	35	1.2069	1.1
17.6	30	1.03448	1.1
17.7	33	1.13793	1.1
17.8	32	1.10345	1.1
17.9	31	1.06897	1.1
18	30	1.03448	1.1
18.1	34	1.17241	1.1
18.2	31	1.06897	1
18.3	28	0.965517	0.9
18.4	26	0.896552	0.9
18.5	28	0.965517	1
18.6	27	0.931034	1
18.7	31	1.06897	0.9
18.8	28	0.965517	0.9
18.9	22	0.758621	1
19	32	1.10345	1.1
19.1	31	1.06897	1.1
19.2	30	1.03448	1
19.3	31	1.06897	1.1
19.4	29	1	1
19.5	33	1.13793	1
19.6	29	1	1
19.7	29	1	1.1
19.8	32	1.10345	1.2
19.9	35	1.2069	1.1
20	34	1.17241	1.1
20.1	28	0.965517	1.1
20.2	30	1.03448	1.1
20.3	34	1.17241	1.2
20.4	36	1.24138	1.2
20.5	34	1.17241	1.1
20.6	31	1.06897	1.1
20.7	28	0.965517	1.1
20.8	33	1.13793	1.1
20.9	31	1.06897	1
21	32	1.10345	1
21.1	25	0.862069	1.1
21.2	34	1.17241	1.1
21.3	33	1.13793	1
21.4	30	1.03448	1
21.5	28	0.965517	1
21.6	30	1.03448	1
21.7	30	1.03448	1.1
21.8	30	1.03448	1
21.9	33	1.13793	1
22	28	0.965517	1
22.1	30	1.03448	1.1
22.2	30	1.03448	1.1
22.3	33	1.13793	1
22.4	32	1.10345	1.1
22.5	26	0.896552	1.1
22.6	35	1.2069	1.1
22.7	34	1.17241	1
22.8	28	0.965517	1
22.9	26	0.896552	1
23	35	1.2069	1.1
23.1	27	0.931034	1
23.2	33	1.13793	1
23.3	29	1	0.9
23.4	26	0.896552	0.9
23.5	25	0.862069	1
23.6	30	1.03448	1.1
23.7	35	1.2069	1.1
23.8	30	1.03448	1
23.9	30	1.03448	0.9
24	24	0.827586	0.9
24.1	28	0.965517	1
24.2	29	1	1.1
24.3	32	1.10345	1.1
24.4	32	1.10345	1.1
24.5	31	1.06897	1.1
24.6	33	1.13793	1.1
24.7	29	1	1
24.8	31	1.06897	1.1
24.9	28	0.965517	1
25	34	1.17241	1.1
25.1	28	0.965517	1.1
25.2	38	1.31034	1.1
25.3	28	0.965517	1
25.4	31	1.06897	1.1
25.5	31	1.06897	1.1
25.6	30	1.03448	1.1
25.7	34	1.17241	1
25.8	30	1.03448	1
25.9	27	0.931034	1
26	30	1.03448	1
26.1	29	1	1
26.2	29	1	1
26.3	31	1.06897	1.1
26.4	30	1.03448	1
26.5	33	1.13793	1
26.6	28	0.965517	1
26.7	27	0.931034	1
26.8	30	1.03448	1
26.9	33	1.13793	1
27	28	0.965517	1
27.1	28	0.965517	1
27.2	31	1.06897	1.1
27.3	31	1.06897	1.1
27.4	33	1.13793	1.1
27.5	29	1	1
27.6	33	1.13793	1
27.7	25	0.862069	0.9
27.8	31	1.06897	1
27.9	25	0.862069	1
28	32	1.10345	1.1
28.1	29	1	1
28.2	31	1.06897	1.1
28.3	30	1.03448	1.1
28.4	35	1.2069	1.1
28.5	35	1.2069	1
28.6	28	0.965517	1
28.7	28	0.965517	1
28.8	29	1	1
28.9	30	1.03448	1
29	30	1.03448	1
29.1	31	1.06897	1.1
29.2	29	1	1.2
29.3	38	1.31034	1.2
29.4	39	1.34483	1.1
29.5	31	1.06897	1
29.6	26	0.896552	1
29.7	26	0.896552	1
29.8	34	1.17241	1
29.9	28	0.965517	1
30	27	0.931034	1
30.1	33	1.13793	1.1
30.2	31	1.06897	1.1
30.3	28	0.965517	1.2
30.4	35	1.2069	1.2
30.5	38	1.31034	1.2
30.6	33	1.13793	1.1
30.7	33	1.13793	1
30.8	29	1	1
30.9	24	0.827586	1.1
31	33	1.13793	1.1
31.1	35	1.2069	1.1
31.2	29	1	1
31.3	28	0.965517	1.1
31.4	32	1.10345	1.2
31.5	36	1.24138	1.2
31.6	33	1.13793	1.1
31.7	32	1.10345	1.1
31.8	34	1.17241	1.1
31.9	30	1.03448	1.1
32	32	1.10345	1
32.1	31	1.06897	1
32.2	27	0.931034	1
32.3	29	1	1
32.4	31	1.06897	1
32.5	25	0.862069	1
32.6	32	1.10345	1.1
32.7	34	1.17241	1.1
32.8	31	1.06897	1.1
32.9	29	1	1.1
33	33	1.13793	1.1
33.1	34	1.17241	1
33.2	28	0.965517	1
33.3	28	0.965517	1
33.4	30	1.03448	1
33.5	30	1.03448	1
33.6	29	1	1
33.7	27	0.931034	1
33.8	29	1	1
33.9	28	0.965517	1
34	26	0.896552	1
34.1	33	1.13793	1.1
34.2	31	1.06897	1.1
34.3	33	1.13793	1.1
34.4	28	0.965517	1
34.5	32	1.10345	1.1
34.6	29	1	1
34.7	32	1.10345	1.1
34.8	30	1.03448	1
34.9	34	1.17241	1.1
35	26	0.896552	1.1
35.1	32	1.10345	1.1
35.2	34	1.17241	1.1
35.3	28	0.965517	1
35.4	33	1.13793	1
35.5	25	0.862069	0.9
35.6	28	0.965517	1
35.7	27	0.931034	1
35.8	32	1.10345	1.1
35.9	30	1.03448	1.1
36	33	1.13793	1.1
36.1	30	1.03448	1
36.2	31	1.06897	1
36.3	27	0.931034	1.1
36.4	33	1.13793	1.1
36.5	33	1.13793	1.1
36.6	33	1.13793	1.1
36.7	33	1.13793	1.1
36.8	33	1.13793	1.1
36.9	30	1.03448	1
37	32	1.10345	1.1
37.1	28	0.965517	1.1
37.2	34	1.17241	1.1
37.3	34	1.17241	1.2
37.4	29	1	1.2
37.5	40	1.37931	1.2
37.6	36	1.24138	1.1
37.7	31	1.06897	1.1
37.8	32	1.10345	1.2
37.9	33	1.13793	1.2
38	37	1.27586	1.2
38.1	35	1.2069	1.1
38.2	31	1.06897	1.1
38.3	33	1.13793	1.2
38.4	36	1.24138	1.2
38.5	35	1.2069	1.2
38.6	34	1.17241	1.1
38.7	32	1.10345	1.1
38.8	28	0.965517	1.1
38.9	35	1.2069	1.1
39	29	1	1
39.1	31	1.06897	1
39.2	29	1	1
39.3	27	0.931034	1
39.4	27	0.931034	1.1
39.5	35	1.2069	1.1
39.6	31	1.06897	1.1
39.7	32	1.10345	1.1
39.8	36	1.24138	1.1
39.9	30	1.03448	1.1
40	29	1	1.1
40.1	34	1.17241	1.1
40.2	29	1	1
40.3	30	1.03448	1
40.4	29	1	1
40.5	29	1	1
40.6	30	1.03448	1
40.7	24	0.827586	1
40.8	33	1.13793	1.1
40.9	29	1	1
41	30	1.03448	1.1
41.1	32	1.10345	1.1
41.2	35	1.2069	1.2
41.3	33	1.13793	1.1
41.4	35	1.2069	1.1
41.5	32	1.10345	1.2
41.6	30	1.03448	1.1
41.7	39	1.34483	1.1
41.8	31	1.06897	1.1
41.9	28	0.965517	1.1
42	34	1.17241	1.1
42.1	34	1.17241	1.1
42.2	32	1.10345	1
42.3	30	1.03448	1.1
42.4	27	0.931034	1.1
42.5	37	1.27586	1.1
42.6	32	1.10345	1.1
42.7	31	1.06897	1
42.8	31	1.06897	1.1
42.9	29	1	1.1
43	32	1.10345	1.1
43.1	33	1.13793	1.1
43.2	30	1.03448	1.1
43.3	34	1.17241	1.1
43.4	31	1.06897	1.2
43.5	33	1.13793	1.2
43.6	38	1.31034	1.1
43.7	33	1.13793	1
43.8	28	0.965517	1
43.9	30	1.03448	1.1
44	32	1.10345	1.1
44.1	32	1.10345	1.1
44.2	33	1.13793	1.1
44.3	33	1.13793	1.1
44.4	31	1.06897	1.2
44.5	33	1.13793	1.2
44.6	40	1.37931	1.2
44.7	30	1.03448	1.1
44.8	34	1.17241	1.1
44.9	35	1.2069	1.1
45	29	1	1.1
45.1	33	1.13793	1.1
45.2	33	1.13793	1.1
45.3	32	1.10345	1.1
45.4	32	1.10345	1.1
45.5	35	1.2069	1
45.6	27	0.931034	1
45.7	29	1	1.1
45.8	34	1.17241	1.1
45.9	30	1.03448	1
46	29	1	1.1
46.1	30	1.03448	1.1
46.2	39	1.34483	1.3
46.3	30	1.03448	1.3
46.4	42	1.44828	1.5
46.5	41	1.41379	1.8
46.6	46	1.58621	2
46.7	67	2.31034	2.1
46.8	59	2.03448	1.7
46.9	54	1.86207	1.5
47	37	1.27586	1.2
47.1	37	1.27586	1.2
47.2	34	1.17241	1.2
47.3	36	1.24138	1.1
47.4	31	1.06897	1
47.5	31	1.06897	1.1
47.6	29	1	1.1
47.7	32	1.10345	1.1
47.8	34	1.17241	1.1
47.9	29	1	1
48	32	1.10345	1
48.1	25	0.862069	1
48.2	33	1.13793	1.2
48.3	32	1.10345	1.3
48.4	40	1.37931	1.4
48.5	41	1.41379	1.3
48.6	43	1.48276	1.2
48.7	31	1.06897	1.2
48.8	32	1.10345	1.3
48.9	42	1.44828	1.3
49	39	1.34483	1.2
49.1	34	1.17241	1.1
49.2	32	1.10345	1.1
49.3	30	1.03448	1.2
49.4	38	1.31034	1.4
49.5	40	1.37931	1.4
49.6	45	1.55172	1.3
49.7	33	1.13793	1.2
49.8	39	1.34483	1.3
49.9	34	1.17241	1.4
50	37	1.27586	1.4
50.1	47	1.62069	1.3
50.2	35	1.2069	1.2
50.3	33	1.13793	1.2
50.4	37	1.27586	1.2
50.5	35	1.2069	1.3
50.6	36	1.24138	1.3
50.7	40	1.37931	1.3
50.8	34	1.17241	1.4
50.9	39	1.34483	1.7
51	49	1.68966	1.8
51.1	59	2.03448	1.7
51.2	50	1.72414	1.5
51.3	42	1.44828	1.4
51.4	40	1.37931	1.4
51.5	39	1.34483	1.3
51.6	40	1.37931	1.2
51.7	34	1.17241	1.2
51.8	32	1.10345	1.2
51.9	37	1.27586	1.2
52	33	1.13793	1.1
52.1	35	1.2069	1.2
52.2	32	1.10345	1.1
52.3	34	1.17241	1.2
52.4	34	1.17241	1.3
52.5	39	1.34483	1.4
52.6	43	1.48276	1.4
52.7	37	1.27586	1.5
52.8	45	1.55172	1.5
52.9	50	1.72414	1.4
53	36	1.24138	1.3
53.1	38	1.31034	1.3
53.2	35	1.2069	1.2
53.3	36	1.24138	1.3
53.4	35	1.2069	1.5
53.5	44	1.51724	1.7
53.6	51	1.75862	1.9
53.7	57	1.96552	1.9
53.8	60	2.06897	1.7
53.9	48	1.65517	1.5
54	40	1.37931	1.3
54.1	42	1.44828	1.2
54.2	32	1.10345	1.1
54.3	33	1.13793	1.1
54.4	33	1.13793	1.2
54.5	34	1.17241	1.2
54.6	41	1.41379	1.3
54.7	33	1.13793	1.2
54.8	39	1.34483	1.3
54.9	34	1.17241	1.3
55	40	1.37931	1.3
55.1	39	1.34483	1.2
55.2	34	1.17241	1.2
55.3	35	1.2069	1.4
55.4	39	1.34483	1.6
55.5	49	1.68966	1.7
55.6	48	1.65517	1.6
55.7	47	1.62069	1.8
55.8	46	1.58621	2
55.9	60	2.06897	2.1
56	72	2.48276	2
56.1	53	1.82759	1.6
56.2	46	1.58621	1.5
56.3	40	1.37931	1.5
56.4	48	1.65517	1.4
56.5	41	1.41379	1.3
56.6	34	1.17241	1.4
56.7	37	1.27586	1.5
56.8	47	1.62069	1.5
56.9	43	1.48276	1.5
57	44	1.51724	1.8
57.1	45	1.55172	2
57.2	64	2.2069	2.1
57.3	67	2.31034	1.8
57.4	50	1.72414	1.4
57.5	43	1.48276	1.3
57.6	33	1.13793	1.2
57.7	35	1.2069	1.2
57.8	36	1.24138	1.2
57.9	32	1.10345	1.2
58	34	1.17241	1.2
58.1	36	1.24138	1.3
58.2	37	1.27586	1.3
58.3	42	1.44828	1.4
58.4	38	1.31034	1.3
58.5	46	1.58621	1.3
58.6	29	1	1.3
58.7	40	1.37931	1.3
58.8	40	1.37931	1.2
58.9	31	1.06897	1.2
59	37	1.27586	1.2
59.1	35	1.2069	1.3
59.2	31	1.06897	1.4
59.3	45	1.55172	1.8
59.4	48	1.65517	2.2
59.5	66	2.27586	2.2
59.6	74	2.55172	2.1
59.7	55	1.89655	1.7
59.8	51	1.75862	1.6
59.9	44	1.51724	1.4
60	40	1.37931	1.4
60.1	35	1.2069	1.3
60.2	44	1.51724	1.4
60.3	34	1.17241	1.4
60.4	43	1.48276	1.4
60.5	42	1.44828	1.4
60.6	37	1.27586	1.4
60.7	43	1.48276	1.7
60.8	41	1.41379	2
60.9	61	2.10345	2.1
61	69	2.37931	1.9
61.1	49	1.68966	1.6
61.2	47	1.62069	1.4
61.3	43	1.48276	1.3
61.4	33	1.13793	1.1
61.5	33	1.13793	1.1
61.6	34	1.17241	1.2
61.7	33	1.13793	1.3
61.8	34	1.17241	1.3
61.9	42	1.44828	1.4
62	35	1.2069	1.4
62.1	45	1.55172	1.4
62.2	40	1.37931	1.3
62.3	34	1.17241	1.2
62.4	37	1.27586	1.3
62.5	35	1.2069	1.2
62.6	40	1.37931	1.1
62.7	30	1.03448	1.1
62.8	29	1	1.2
62.9	37	1.27586	1.3
63	38	1.31034	1.5
63.1	41	1.41379	1.6
63.2	49	1.68966	1.6
63.3	47	1.62069	1.4
63.4	39	1.34483	1.3
63.5	35	1.2069	1.4
63.6	43	1.48276	1.8
63.7	43	1.48276	1.9
63.8	71	2.44828	2
63.9	55	1.89655	1.6
64	46	1.58621	1.4
64.1	37	1.27586	1.4
64.2	41	1.41379	1.4
64.3	42	1.44828	1.3
64.4	39	1.34483	1.3
64.5	34	1.17241	1.3
64.6	42	1.44828	1.4
64.7	37	1.27586	1.3
64.8	39	1.34483	1.3
64.9	35	1.2069	1.3
65	38	1.31034	1.3
65.1	42	1.44828	1.2
65.2	34	1.17241	1.2
65.3	32	1.10345	1.3
65.4	40	1.37931	1.7
65.5	43	1.48276	2
65.6	63	2.17241	2.1
65.7	66	2.27586	1.9
65.8	52	1.7931	1.6
65.9	46	1.58621	1.4
66	39	1.34483	1.3
66.1	38	1.31034	1.3
66.2	35	1.2069	1.3
66.3	42	1.44828	1.4
66.4	40	1.37931	1.4
66.5	42	1.44828	1.5
66.6	44	1.51724	1.6
66.7	48	1.65517	1.6
66.8	43	1.48276	1.6
66.9	52	1.7931	1.7
67	44	1.51724	2
67.1	53	1.82759	2.3
67.2	75	2.58621	2.5
67.3	74	2.55172	2.2
67.4	65	2.24138	1.8
67.5	49	1.68966	1.5
67.6	41	1.41379	1.4
67.7	42	1.44828	1.4
67.8	42	1.44828	1.3
67.9	42	1.44828	1.4
68	31	1.06897	1.4
68.1	49	1.68966	1.8
68.2	44	1.51724	1.8
68.3	61	2.10345	2.1
68.4	54	1.86207	2.2
68.5	68	2.34483	2.1
68.6	70	2.41379	1.9
68.7	47	1.62069	1.4
68.8	44	1.51724	1.3
68.9	34	1.17241	1.3
69	39	1.34483	1.3
69.1	36	1.24138	1.3
69.2	35	1.2069	1.5
69.3	42	1.44828	1.9
69.4	51	1.75862	2.1
69.5	73	2.51724	2
69.6	63	2.17241	1.6
69.7	41	1.41379	1.3
69.8	39	1.34483	1.3
69.9	37	1.27586	1.3
70	37	1.27586	1.3
70.1	37	1.27586	1.4
70.2	41	1.41379	1.4
70.3	43	1.48276	1.3
70.4	39	1.34483	1.3
70.5	33	1.13793	1.3
70.6	41	1.41379	1.5
70.7	39	1.34483	1.6
70.8	52	1.7931	1.7
70.9	47	1.62069	1.7
71	51	1.75862	2
71.1	50	1.72414	2.2
71.2	73	2.51724	2.3
71.3	72	2.48276	2
71.4	56	1.93103	1.7
71.5	46	1.58621	1.5
71.6	43	1.48276	1.5
71.7	44	1.51724	1.5
71.8	42	1.44828	1.6
71.9	43	1.48276	1.7
72	51	1.75862	2.1
72.1	57	1.96552	2.2
72.2	76	2.62069	2.1
72.3	58	2	1.7
72.4	52	1.7931	1.6
72.5	40	1.37931	1.4
72.6	45	1.55172	1.4
72.7	40	1.37931	1.5
72.8	39	1.34483	1.9
72.9	53	1.82759	2.3
73	73	2.51724	2.5
73.1	77	2.65517	2.4
73.2	67	2.31034	2
73.3	63	2.17241	1.8
73.4	44	1.51724	1.5
73.5	46	1.58621	1.4
73.6	40	1.37931	1.4
73.7	40	1.37931	1.5
73.8	45	1.55172	1.6
73.9	42	1.44828	1.5
74	48	1.65517	1.5
74.1	43	1.48276	1.7
74.2	42	1.44828	1.8
74.3	59	2.03448	2.1
74.4	56	1.93103	2.2
74.5	71	2.44828	2.2
74.6	64	2.2069	1.9
74.7	59	2.03448	1.9
74.8	46	1.58621	1.7
74.9	57	1.96552	1.8
75	45	1.55172	1.9
75.1	56	1.93103	2.2
75.2	63	2.17241	2.2
75.3	72	2.48276	1.9
75.4	54	1.86207	1.6
75.5	42	1.44828	1.6
75.6	44	1.51724	2
75.7	55	1.89655	2.3
75.8	71	2.44828	2.3
75.9	72	2.48276	2.1
76	58	2	1.8
76.1	51	1.75862	1.6
76.2	50	1.72414	1.6
76.3	40	1.37931	1.5
76.4	51	1.75862	1.5
76.5	36	1.24138	1.4
76.6	45	1.55172	1.5
76.7	44	1.51724	1.6
76.8	43	1.48276	1.7
76.9	56	1.93103	1.8
77	47	1.62069	1.8
77.1	50	1.72414	1.8
77.2	58	2	1.8
77.3	50	1.72414	1.8
77.4	52	1.7931	2.1
77.5	52	1.7931	2.4
77.6	76	2.62069	2.4
77.7	85	2.93103	2
77.8	51	1.75862	1.6
77.9	40	1.37931	1.5
78	48	1.65517	1.5
78.1	41	1.41379	1.4
78.2	41	1.41379	1.3
78.3	44	1.51724	1.4
78.4	32	1.10345	1.3
78.5	42	1.44828	1.4
78.6	38	1.31034	1.6
78.7	42	1.44828	2
78.8	63	2.17241	2.3
78.9	69	2.37931	2.1
79	67	2.31034	1.7
79.1	50	1.72414	1.6
79.2	35	1.2069	1.6
79.3	50	1.72414	2
79.4	55	1.89655	2.2
79.5	71	2.44828	2.5
79.6	69	2.37931	2.2
79.7	74	2.55172	1.9
79.8	48	1.65517	1.6
79.9	40	1.37931	1.5
80	49	1.68966	1.5
80.1	40	1.37931	1.4
80.2	38	1.31034	1.3
80.3	40	1.37931	1.4
80.4	33	1.13793	1.4
80.5	50	1.72414	1.6
80.6	43	1.48276	1.5
80.7	43	1.48276	1.9
80.8	45	1.55172	2.2
80.9	79	2.72414	2.2
81	67	2.31034	1.7
81.1	49	1.68966	1.5
81.2	36	1.24138	1.4
81.3	47	1.62069	1.5
81.4	42	1.44828	1.4
81.5	40	1.37931	1.3
81.6	40	1.37931	1.4
81.7	35	1.2069	1.4
81.8	45	1.55172	1.4
81.9	40	1.37931	1.4
82	36	1.24138	1.6
82.1	50	1.72414	2.1
82.2	49	1.68966	2.5
82.3	88	3.03448	2.6
82.4	79	2.72414	2.1
82.5	56	1.93103	1.8
82.6	47	1.62069	1.7
82.7	52	1.7931	1.7
82.8	51	1.75862	1.7
82.9	45	1.55172	1.7
83	49	1.68966	1.8
83.1	53	1.82759	2
83.2	55	1.89655	2.1
83.3	68	2.34483	2.1
83.4	63	2.17241	1.8
83.5	49	1.68966	1.5
83.6	48	1.65517	1.5
83.7	35	1.2069	1.5
83.8	50	1.72414	1.7
83.9	47	1.62069	1.6
84	52	1.7931	1.4
84.1	41	1.41379	1.4
84.2	33	1.13793	1.9
84.3	46	1.58621	2.3
84.4	88	3.03448	2.4
84.5	65	2.24138	2
84.6	53	1.82759	1.8
84.7	52	1.7931	1.7
84.8	51	1.75862	1.6
84.9	49	1.68966	1.6
85	42	1.44828	1.6
85.1	52	1.7931	1.9
85.2	41	1.41379	2.1
85.3	70	2.41379	2.4
85.4	70	2.41379	2.1
85.5	65	2.24138	1.8
85.6	50	1.72414	1.5
85.7	44	1.51724	1.5
85.8	40	1.37931	1.4
85.9	43	1.48276	1.4
86	40	1.37931	1.5
86.1	41	1.41379	1.8
86.2	46	1.58621	2.4
86.3	73	2.51724	2.6
86.4	88	3.03448	2.4
86.5	68	2.34483	1.9
86.6	52	1.7931	1.5
86.7	42	1.44828	1.4
86.8	38	1.31034	1.3
86.9	38	1.31034	1.3
87	33	1.13793	1.4
87.1	40	1.37931	1.7
87.2	47	1.62069	2.1
87.3	57	1.96552	2.5
87.4	75	2.58621	2.5
87.5	82	2.82759	2.1
87.6	57	1.96552	1.6
87.7	40	1.37931	1.4
87.8	44	1.51724	1.4
87.9	36	1.24138	1.4
88	45	1.55172	1.5
88.1	38	1.31034	1.4
88.2	45	1.55172	1.5
88.3	41	1.41379	2
88.4	43	1.48276	2.3
88.5	90	3.10345	2.4
88.6	68	2.34483	1.9
88.7	53	1.82759	1.6
88.8	45	1.55172	1.5
88.9	44	1.51724	1.5
89	38	1.31034	1.9
89.1	45	1.55172	2.3
89.2	86	2.96552	2.3
89.3	65	2.24138	1.9
89.4	52	1.7931	1.7
89.5	48	1.65517	1.8
89.6	50	1.72414	2.1
89.7	56	1.93103	2.4
89.8	73	2.51724	2.5
89.9	84	2.89655	2.1
90	60	2.06897	1.7
90.1	40	1.37931	1.4
90.2	44	1.51724	1.4
90.3	39	1.34483	1.3
90.4	39	1.34483	1.3
90.5	39	1.34483	1.4
90.6	37	1.27586	1.9
90.7	48	1.65517	2.3
90.8	77	2.65517	2.4
90.9	73	2.51724	2.1
91	60	2.06897	1.7
91.1	49	1.68966	1.5
91.2	38	1.31034	1.4
91.3	44	1.51724	1.4
91.4	43	1.48276	1.3
91.5	37	1.27586	1.3
91.6	37	1.27586	1.3
91.7	37	1.27586	1.6
91.8	39	1.34483	2.1
91.9	59	2.03448	2.3
92	81	2.7931	2.1
92.1	59	2.03448	1.6
92.2	43	1.48276	1.4
92.3	38	1.31034	1.3
92.4	38	1.31034	1.5
92.5	41	1.41379	1.6
92.6	48	1.65517	2
92.7	49	1.68966	2.3
92.8	81	2.7931	2.3
92.9	73	2.51724	1.9
93	48	1.65517	1.5
93.1	45	1.55172	1.5
93.2	41	1.41379	1.5
93.3	42	1.44828	1.4
93.4	44	1.51724	1.4
93.5	39	1.34483	1.4
93.6	43	1.48276	1.5
93.7	42	1.44828	1.7
93.8	45	1.55172	2
93.9	57	1.96552	2.2
94	69	2.37931	2.3
94.1	67	2.31034	2.3
94.2	60	2.06897	2.2
94.3	69	2.37931	2
94.4	63	2.17241	1.7
94.5	45	1.55172	1.5
94.6	44	1.51724	1.6
94.7	44	1.51724	1.5
94.8	49	1.68966	1.5
94.9	37	1.27586	1.6
95	48	1.65517	1.9
95.1	50	1.72414	2.2
95.2	64	2.2069	2.5
95.3	79	2.72414	2.3
95.4	73	2.51724	2
95.5	48	1.65517	1.9
95.6	53	1.82759	2.5
95.7	64	2.2069	2.6
95.8	97	3.34483	2.6
95.9	69	2.37931	2
96	59	2.03448	1.7
96.1	47	1.62069	1.4
96.2	38	1.31034	1.3
96.3	34	1.17241	1.3
96.4	38	1.31034	1.4
96.5	39	1.34483	1.6
96.6	43	1.48276	1.7
96.7	55	1.89655	1.8
96.8	53	1.82759	1.8
96.9	45	1.55172	2.1
97	55	1.89655	2.4
97.1	84	2.89655	2.3
97.2	70	2.41379	1.9
97.3	48	1.65517	1.5
97.4	43	1.48276	1.3
97.5	42	1.44828	1.3
97.6	28	0.965517	1.4
97.7	41	1.41379	1.9
97.8	51	1.75862	2.3
97.9	75	2.58621	2.2
98	76	2.62069	1.9
98.1	42	1.44828	1.4
98.2	48	1.65517	1.4
98.3	32	1.10345	1.4
98.4	45	1.55172	1.5
98.5	44	1.51724	1.7
98.6	42	1.44828	2.1
98.7	60	2.06897	2.5
98.8	84	2.89655	2.6
98.9	77	2.65517	2.2
99	62	2.13793	1.7
99.1	49	1.68966	1.5
99.2	41	1.41379	1.4
99.3	38	1.31034	1.4
99.4	41	1.41379	1.4
99.5	39	1.34483	1.4
99.6	39	1.34483	1.7
99.7	41	1.41379	2.2
99.8	69	2.37931	2.3
99.9	78	2.68966	2.1
100	57	1.96552	1.6
100.1	44	1.51724	1.4
100.2	38	1.31034	1.3
100.3	38	1.31034	1.4
100.4	35	1.2069	1.8
100.5	53	1.82759	2.3
100.6	65	2.24138	2.4
100.7	86	2.96552	2.2
100.8	54	1.86207	1.7
100.9	52	1.7931	1.5
101	40	1.37931	1.4
101.1	37	1.27586	1.5
101.2	43	1.48276	1.7
101.3	48	1.65517	1.8
101.4	54	1.86207	2
101.5	56	1.93103	2.4
101.6	62	2.13793	2.5
101.7	91	3.13793	2.4
101.8	66	2.27586	2
101.9	52	1.7931	1.9
102	54	1.86207	1.7
102.1	57	1.96552	1.6
102.2	39	1.34483	1.4
102.3	46	1.58621	1.5
102.4	39	1.34483	1.4
102.5	42	1.44828	1.4
102.6	37	1.27586	1.8
102.7	42	1.44828	2.2
102.8	80	2.75862	2.2
102.9	71	2.44828	1.7
103	44	1.51724	1.3
103.1	33	1.13793	1.3
103.2	40	1.37931	1.5
103.3	41	1.41379	1.6
103.4	49	1.68966	1.8
103.5	51	1.75862	2.1
103.6	59	2.03448	2.2
103.7	72	2.48276	2
103.8	57	1.96552	1.8
103.9	49	1.68966	1.6
104	48	1.65517	1.6
104.1	41	1.41379	1.9
104.2	48	1.65517	2.3
104.3	75	2.58621	2.4
104.4	77	2.65517	2
104.5	58	2	1.6
104.6	38	1.31034	1.4
104.7	43	1.48276	1.5
104.8	41	1.41379	1.6
104.9	45	1.55172	2.1
105	56	1.93103	2.4
105.1	79	2.72414	2.5
105.2	75	2.58621	2.1
105.3	61	2.10345	1.9
105.4	51	1.75862	1.7
105.5	50	1.72414	1.6
105.6	43	1.48276	1.8
105.7	45	1.55172	2.3
105.8	70	2.41379	2.4
105.9	85	2.93103	2.1
106	53	1.82759	1.7
106.1	46	1.58621	1.6
106.2	52	1.7931	1.6
106.3	38	1.31034	1.5
106.4	50	1.72414	1.8
106.5	39	1.34483	2.2
106.6	64	2.2069	2.5
106.7	85	2.93103	2.4
106.8	68	2.34483	1.9
106.9	55	1.89655	1.5
107	43	1.48276	1.5
107.1	36	1.24138	1.5
107.2	48	1.65517	1.6
107.3	45	1.55172	1.7
107.4	44	1.51724	1.9
107.5	57	1.96552	2.3
107.6	64	2.2069	2.4
107.7	75	2.58621	2.3
107.8	68	2.34483	1.9
107.9	53	1.82759	1.6
108	40	1.37931	1.5
108.1	44	1.51724	1.5
108.2	45	1.55172	1.4
108.3	38	1.31034	1.3
108.4	36	1.24138	1.9
108.5	43	1.48276	2.3
108.6	88	3.03448	2.4
108.7	69	2.37931	1.8
108.8	48	1.65517	1.5
108.9	41	1.41379	1.5
109	41	1.41379	1.5
109.1	45	1.55172	1.5
109.2	45	1.55172	1.6
109.3	42	1.44828	1.7
109.4	50	1.72414	2.2
109.5	57	1.96552	2.3
109.6	84	2.89655	2.2
109.7	63	2.17241	1.8
109.8	47	1.62069	1.6
109.9	49	1.68966	1.5
110	41	1.41379	1.4
110.1	42	1.44828	1.9
110.2	39	1.34483	2.3
110.3	81	2.7931	2.6
110.4	79	2.72414	2.3
110.5	64	2.2069	1.9
110.6	54	1.86207	1.7
110.7	46	1.58621	1.6
110.8	44	1.51724	1.6
110.9	48	1.65517	1.7
111	47	1.62069	1.8
111.1	52	1.7931	1.9
111.2	57	1.96552	1.8
111.3	55	1.89655	1.6
111.4	47	1.62069	1.3
111.5	33	1.13793	1.3
111.6	37	1.27586	1.5
111.7	44	1.51724	1.9
111.8	50	1.72414	2.3
111.9	67	2.31034	2.3
112	80	2.75862	2.1
112.1	54	1.86207	1.6
112.2	45	1.55172	1.5
112.3	44	1.51724	1.5
112.4	45	1.55172	1.5
112.5	38	1.31034	1.9
112.6	45	1.55172	2.4
112.7	82	2.82759	2.4
112.8	79	2.72414	1.9
112.9	51	1.75862	1.5
113	38	1.31034	1.5
113.1	44	1.51724	1.7
113.2	51	1.75862	1.9
113.3	55	1.89655	2.2
113.4	55	1.89655	2.2
113.5	81	2.7931	2
113.6	55	1.89655	1.5
113.7	40	1.37931	1.4
113.8	38	1.31034	1.5
113.9	43	1.48276	1.7
114	51	1.75862	2
114.1	54	1.86207	2.3
114.2	70	2.41379	2.5
114.3	77	2.65517	2.3
114.4	69	2.37931	1.9
114.5	50	1.72414	1.5
114.6	50	1.72414	1.3
114.7	34	1.17241	1.2
114.8	33	1.13793	1.4
114.9	38	1.31034	1.9
115	47	1.62069	2.3
115.1	83	2.86207	2.4
115.2	68	2.34483	2.1
115.3	62	2.13793	1.8
115.4	50	1.72414	1.6
115.5	44	1.51724	1.5
115.6	44	1.51724	1.5
115.7	44	1.51724	1.6
115.8	44	1.51724	1.9
115.9	54	1.86207	2.3
116	71	2.44828	2.4
116.1	73	2.51724	2.1
116.2	65	2.24138	1.9
116.3	49	1.68966	1.6
116.4	50	1.72414	1.6
116.5	43	1.48276	1.6
116.6	48	1.65517	1.9
116.7	49	1.68966	2.3
116.8	67	2.31034	2.5
116.9	83	2.86207	2.2
117	68	2.34483	1.8
117.1	44	1.51724	1.6
117.2	46	1.58621	1.7
117.3	47	1.62069	1.7
117.4	53	1.82759	2.3
117.5	50	1.72414	2.4
117.6	95	3.27586	2.4
117.7	63	2.17241	1.8
117.8	54	1.86207	1.6
117.9	43	1.48276	1.6
118	46	1.58621	1.7
118.1	48	1.65517	1.7
118.2	52	1.7931	1.6
118.3	44	1.51724	1.7
118.4	44	1.51724	1.9
118.5	62	2.13793	2.2
118.6	62	2.13793	2.4
118.7	70	2.41379	2.4
118.8	78	2.68966	2.2
118.9	58	2	1.8
119	52	1.7931	1.6
119.1	46	1.58621	1.5
119.2	37	1.27586	1.5
119.3	48	1.65517	1.8
119.4	49	1.68966	2.1
119.5	58	2	2.2
119.6	77	2.65517	2
119.7	57	1.96552	1.6
119.8	41	1.41379	1.5
119.9	41	1.41379	1.4
120	45	1.55172	1.5
120.1	38	1.31034	1.6
120.2	44	1.51724	1.8
120.3	53	1.82759	2.2
120.4	56	1.93103	2.5
120.5	83	2.86207	2.5
120.6	77	2.65517	2
120.7	54	1.86207	1.6
120.8	45	1.55172	1.5
120.9	39	1.34483	1.5
121	48	1.65517	1.7
121.1	47	1.62069	1.8
121.2	54	1.86207	1.9
121.3	54	1.86207	2.1
121.4	54	1.86207	2.4
121.5	75	2.58621	2.3
121.6	77	2.65517	2
121.7	45	1.55172	1.6
121.8	53	1.82759	1.7
121.9	45	1.55172	1.6
122	47	1.62069	1.6
122.1	47	1.62069	1.5
122.2	45	1.55172	1.4
122.3	39	1.34483	1.8
122.4	40	1.37931	2.1
122.5	75	2.58621	2.3
122.6	68	2.34483	2
122.7	55	1.89655	1.7
122.8	48	1.65517	1.6
122.9	45	1.55172	1.4
123	46	1.58621	1.4
123.1	35	1.2069	1.5
123.2	44	1.51724	2
123.3	50	1.72414	2.3
123.4	84	2.89655	2.4
123.5	67	2.31034	1.9
123.6	54	1.86207	1.6
123.7	43	1.48276	1.4
123.8	39	1.34483	1.5
123.9	44	1.51724	1.5
124	48	1.65517	1.5
124.1	37	1.27586	1.5
124.2	46	1.58621	2
124.3	50	1.72414	2.4
124.4	78	2.68966	2.4
124.5	77	2.65517	2
124.6	51	1.75862	1.6
124.7	45	1.55172	1.5
124.8	45	1.55172	1.5
124.9	40	1.37931	1.4
125	44	1.51724	1.8
125.1	41	1.41379	2.3
125.2	75	2.58621	2.4
125.3	83	2.86207	2.1
125.4	54	1.86207	1.6
125.5	48	1.65517	1.4
125.6	41	1.41379	1.3
125.7	36	1.24138	1.3
125.8	38	1.31034	1.4
125.9	37	1.27586	1.4
126	44	1.51724	1.4
126.1	40	1.37931	1.4
126.2	41	1.41379	1.5
126.3	45	1.55172	1.5
126.4	43	1.48276	1.6
126.5	43	1.48276	2.1
126.6	53	1.82759	2.2
126.7	86	2.96552	2.2
126.8	54	1.86207	1.6
126.9	48	1.65517	1.5
127	41	1.41379	1.4
127.1	40	1.37931	1.7
127.2	44	1.51724	2.2
127.3	64	2.2069	2.5
127.4	85	2.93103	2.3
127.5	65	2.24138	1.8
127.6	47	1.62069	1.4
127.7	42	1.44828	1.4
127.8	37	1.27586	1.4
127.9	43	1.48276	1.5
128	40	1.37931	1.5
128.1	47	1.62069	1.7
128.2	43	1.48276	2.1
128.3	58	2	2.3
128.4	82	2.82759	2.2
128.5	64	2.2069	1.7
128.6	43	1.48276	1.5
128.7	45	1.55172	1.5
128.8	42	1.44828	1.5
128.9	45	1.55172	1.8
129	41	1.41379	2.1
129.1	68	2.34483	2.4
129.2	75	2.58621	2.2
129.3	69	2.37931	1.9
129.4	47	1.62069	1.5
129.5	45	1.55172	1.4
129.6	37	1.27586	1.4
129.7	42	1.44828	1.8
129.8	41	1.41379	2.1
129.9	77	2.65517	2.1
130	61	2.10345	1.8
130.1	48	1.65517	1.6
130.2	48	1.65517	1.5
130.3	42	1.44828	1.3
130.4	39	1.34483	1.4
130.5	33	1.13793	1.7
130.6	49	1.68966	2.2
130.7	65	2.24138	2.4
130.8	79	2.72414	2.2
130.9	67	2.31034	1.9
131	48	1.65517	1.7
131.1	50	1.72414	1.6
131.2	48	1.65517	1.7
131.3	40	1.37931	2
131.4	60	2.06897	2.3
131.5	72	2.48276	2.2
131.6	66	2.27586	1.9
131.7	54	1.86207	1.6
131.8	46	1.58621	1.6
131.9	42	1.44828	1.7
132	53	1.82759	1.8
132.1	54	1.86207	2
132.2	51	1.75862	2
132.3	67	2.31034	2.2
132.4	60	2.06897	2.3
132.5	66	2.27586	2.3
132.6	71	2.44828	2.2
132.7	66	2.27586	1.9
132.8	56	1.93103	1.6
132.9	42	1.44828	1.6
133	45	1.55172	1.7
133.1	49	1.68966	1.8
133.2	55	1.89655	1.9
133.3	54	1.86207	2.1
133.4	55	1.89655	2.3
133.5	75	2.58621	2.1
133.6	66	2.27586	1.9
133.7	45	1.55172	1.6
133.8	50	1.72414	1.6
133.9	41	1.41379	1.7
134	50	1.72414	2.2
134.1	56	1.93103	2.4
134.2	87	3	2.3
134.3	64	2.2069	1.9
134.4	53	1.82759	1.6
134.5	48	1.65517	1.5
134.6	39	1.34483	1.6
134.7	47	1.62069	1.7
134.8	50	1.72414	1.7
134.9	50	1.72414	2
135	51	1.75862	2.3
135.1	70	2.41379	2.4
135.2	75	2.58621	2.3
135.3	68	2.34483	2
135.4	58	2	1.7
135.5	47	1.62069	1.6
135.6	42	1.44828	1.6
135.7	48	1.65517	1.6
135.8	46	1.58621	1.5
135.9	42	1.44828	1.8
136	44	1.51724	2.3
136.1	71	2.44828	2.4
136.2	82	2.82759	2.2
136.3	60	2.06897	1.8
136.4	52	1.7931	1.5
136.5	41	1.41379	1.4
136.6	40	1.37931	1.4
136.7	39	1.34483	1.6
136.8	46	1.58621	2.3
136.9	57	1.96552	2.5
137	101	3.48276	2.4
137.1	60	2.06897	1.7
137.2	49	1.68966	1.5
137.3	39	1.34483	1.5
137.4	46	1.58621	1.5
137.5	43	1.48276	1.8
137.6	42	1.44828	2.3
137.7	68	2.34483	2.6
137.8	91	3.13793	2.4
137.9	65	2.24138	1.9
138	55	1.89655	1.7
138.1	44	1.51724	2.1
138.2	52	1.7931	2.3
138.3	89	3.06897	2.3
138.4	60	2.06897	1.9
138.5	54	1.86207	1.7
138.6	49	1.68966	1.6
138.7	42	1.44828	1.5
138.8	45	1.55172	1.6
138.9	43	1.48276	1.9
139	50	1.72414	2.1
139.1	68	2.34483	2.2
139.2	68	2.34483	2
139.3	58	2	1.8
139.4	51	1.75862	1.6
139.5	48	1.65517	1.4
139.6	41	1.41379	1.4
139.7	36	1.24138	1.4
139.8	43	1.48276	2
139.9	47	1.62069	2.3
140	83	2.86207	2.2
