# Supplementary material for: A Deterministic Model Predicts the Properties of Stochastic Calcium Oscillations in Airway Smooth Muscle Cells
Source: PLoS Comput Biol. 2014 Aug 14;10(8):e1003783. doi: 10.1371/journal.pcbi.1003783 (PMC4133161; doi:10.1371/journal.pcbi.1003783)
Supplement: Dataset S1 — ASMC calcium fluorescence trace data. The data files are in Excel format and compressed in a zip file. Each Excel file has a name showing their information. For example, “S2_SMC6_MCh200nM” means data are from ASMC No. 6 in lung slice No. 2 by using 200 nM MCh. In each file, there are four columns which represent (from left to right) time(s), fluorescence intensity, and average . (ZIP) [file pcbi.1003783.s001.zip › S5_SMC3_MCh200nM.xlsx]

## Sheet: Sheet1
0	22	1	1
0.1	22	1	1
0.2	25	1.13636	1
0.3	18	0.818182	0.9
0.4	22	1	0.9
0.5	19	0.863636	0.9
0.6	19	0.863636	0.9
0.7	20	0.909091	0.9
0.8	23	1.04545	0.9
0.9	18	0.818182	0.9
1	21	0.954545	1
1.1	21	0.954545	1
1.2	21	0.954545	1
1.3	21	0.954545	1
1.4	22	1	1
1.5	22	1	1.1
1.6	23	1.04545	1.1
1.7	26	1.18182	1.1
1.8	25	1.13636	1.1
1.9	23	1.04545	1
2	27	1.22727	1.1
2.1	19	0.863636	1
2.2	25	1.13636	1
2.3	25	1.13636	1
2.4	19	0.863636	1
2.5	20	0.909091	1.1
2.6	29	1.31818	1.2
2.7	26	1.18182	1.2
2.8	27	1.22727	1.2
2.9	29	1.31818	1.1
3	23	1.04545	1.1
3.1	23	1.04545	1
3.2	24	1.09091	0.9
3.3	17	0.772727	1
3.4	19	0.863636	1
3.5	27	1.22727	1.2
3.6	23	1.04545	1.1
3.7	26	1.18182	1.2
3.8	22	1	1.1
3.9	28	1.27273	1.1
4	21	0.954545	1
4.1	22	1	1.1
4.2	26	1.18182	1.1
4.3	24	1.09091	1
4.4	22	1	1
4.5	22	1	1
4.6	21	0.954545	1
4.7	24	1.09091	1.1
4.8	24	1.09091	1.1
4.9	26	1.18182	1.1
5	22	1	1.1
5.1	26	1.18182	1.2
5.2	25	1.13636	1.1
5.3	25	1.13636	1
5.4	21	0.954545	1
5.5	19	0.863636	1
5.6	24	1.09091	1
5.7	22	1	1.1
5.8	20	0.909091	1
5.9	29	1.31818	1.1
6	20	0.909091	1
6.1	26	1.18182	1.1
6.2	20	0.909091	1
6.3	24	1.09091	1.2
6.4	25	1.13636	1.2
6.5	29	1.31818	1.1
6.6	24	1.09091	1
6.7	21	0.954545	1.1
6.8	24	1.09091	1.1
6.9	25	1.13636	1
7	22	1	1
7.1	20	0.909091	1
7.2	23	1.04545	1
7.3	22	1	1
7.4	21	0.954545	1
7.5	23	1.04545	1
7.6	20	0.909091	1
7.7	20	0.909091	1
7.8	25	1.13636	1.1
7.9	22	1	1
8	26	1.18182	1.1
8.1	20	0.909091	1.1
8.2	24	1.09091	1.2
8.3	27	1.22727	1.2
8.4	28	1.27273	1.1
8.5	21	0.954545	1
8.6	22	1	1.1
8.7	26	1.18182	1.2
8.8	25	1.13636	1.2
8.9	25	1.13636	1.1
9	27	1.22727	1.1
9.1	23	1.04545	1.1
9.2	24	1.09091	1
9.3	23	1.04545	1
9.4	20	0.909091	0.9
9.5	26	1.18182	1
9.6	16	0.727273	1
9.7	24	1.09091	1.1
9.8	23	1.04545	1.1
9.9	26	1.18182	1.1
10	21	0.954545	1.1
10.1	27	1.22727	1.1
10.2	25	1.13636	1.1
10.3	19	0.863636	1
10.4	26	1.18182	1.1
10.5	22	1	1
10.6	24	1.09091	1.1
10.7	21	0.954545	1
10.8	27	1.22727	1.1
10.9	20	0.909091	0.9
11	23	1.04545	0.9
11.1	16	0.727273	0.9
11.2	18	0.818182	1
11.3	24	1.09091	1
11.4	24	1.09091	1
11.5	21	0.954545	0.9
11.6	20	0.909091	1
11.7	21	0.954545	1
11.8	22	1	1
11.9	22	1	1
12	23	1.04545	1.1
12.1	21	0.954545	1.1
12.2	29	1.31818	1.2
12.3	25	1.13636	1.1
12.4	23	1.04545	1.1
12.5	22	1	1.1
12.6	26	1.18182	1.2
12.7	24	1.09091	1
12.8	26	1.18182	1
12.9	17	0.772727	1
13	20	0.909091	1
13.1	26	1.18182	1
13.2	19	0.863636	0.9
13.3	22	1	1
13.4	21	0.954545	0.9
13.5	25	1.13636	1
13.6	14	0.636364	1
13.7	28	1.27273	1.1
13.8	21	0.954545	1
13.9	26	1.18182	1.1
14	21	0.954545	1
14.1	24	1.09091	1.1
14.2	24	1.09091	1.2
14.3	22	1	1.1
14.4	31	1.40909	1.1
14.5	20	0.909091	1
14.6	24	1.09091	1
14.7	24	1.09091	1
14.8	21	0.954545	1
14.9	23	1.04545	1
15	20	0.909091	1.1
15.1	23	1.04545	1.1
15.2	28	1.27273	1.1
15.3	23	1.04545	1
15.4	21	0.954545	1.1
15.5	25	1.13636	1.2
15.6	26	1.18182	1.2
15.7	25	1.13636	1.1
15.8	25	1.13636	1.1
15.9	25	1.13636	1.2
16	25	1.13636	1.3
16.1	29	1.31818	1.2
16.2	29	1.31818	1.1
16.3	20	0.909091	1
16.4	23	1.04545	1
16.5	21	0.954545	1
16.6	22	1	1
16.7	24	1.09091	1
16.8	23	1.04545	1
16.9	22	1	1
17	23	1.04545	1
17.1	21	0.954545	1
17.2	24	1.09091	1.1
17.3	20	0.909091	1.1
17.4	31	1.40909	1.1
17.5	20	0.909091	1
17.6	22	1	1
17.7	22	1	1
17.8	23	1.04545	1
17.9	24	1.09091	1.1
18	22	1	1.1
18.1	24	1.09091	1.2
18.2	25	1.13636	1.1
18.3	28	1.27273	1
18.4	19	0.863636	1
18.5	22	1	1.1
18.6	24	1.09091	1.1
18.7	26	1.18182	1.1
18.8	25	1.13636	1.1
18.9	24	1.09091	1.2
19	25	1.13636	1.2
19.1	27	1.22727	1.1
19.2	24	1.09091	1.1
19.3	21	0.954545	1.1
19.4	27	1.22727	1.1
19.5	25	1.13636	1.1
19.6	21	0.954545	1
19.7	24	1.09091	0.9
19.8	22	1	1
19.9	15	0.681818	1
20	29	1.31818	1.2
20.1	22	1	1.1
20.2	26	1.18182	1.2
20.3	23	1.04545	1.1
20.4	27	1.22727	1.1
20.5	22	1	1
20.6	24	1.09091	1
20.7	18	0.818182	1
20.8	22	1	1
20.9	25	1.13636	1
21	19	0.863636	1
21.1	21	0.954545	1
21.2	23	1.04545	1
21.3	23	1.04545	0.9
21.4	20	0.909091	1
21.5	19	0.863636	1.1
21.6	27	1.22727	1.2
21.7	24	1.09091	1.2
21.8	26	1.18182	1.2
21.9	30	1.36364	1.2
22	24	1.09091	1.1
22.1	22	1	1
22.2	24	1.09091	1
22.3	18	0.818182	1
22.4	21	0.954545	1
22.5	26	1.18182	1
22.6	19	0.863636	1
22.7	24	1.09091	1
22.8	22	1	1
22.9	22	1	0.9
23	19	0.863636	0.9
23.1	21	0.954545	1
23.2	22	1	1.1
23.3	23	1.04545	1.2
23.4	27	1.22727	1.1
23.5	28	1.27273	1.1
23.6	20	0.909091	1
23.7	23	1.04545	1
23.8	22	1	0.9
23.9	21	0.954545	0.9
24	18	0.818182	1
24.1	20	0.909091	1
24.2	27	1.22727	1
24.3	21	0.954545	1
24.4	20	0.909091	1
24.5	25	1.13636	1.1
24.6	22	1	1
24.7	23	1.04545	0.9
24.8	20	0.909091	1
24.9	18	0.818182	1
25	28	1.27273	1
25.1	21	0.954545	0.9
25.2	20	0.909091	1
25.3	21	0.954545	1
25.4	23	1.04545	1.1
25.5	24	1.09091	1.1
25.6	24	1.09091	1.1
25.7	25	1.13636	1
25.8	21	0.954545	1
25.9	21	0.954545	1
26	22	1	1
26.1	22	1	1
26.2	20	0.909091	1
26.3	24	1.09091	1.1
26.4	23	1.04545	1.1
26.5	24	1.09091	1.2
26.6	27	1.22727	1.1
26.7	25	1.13636	1.1
26.8	23	1.04545	1.1
26.9	24	1.09091	1
27	24	1.09091	1
27.1	21	0.954545	1
27.2	24	1.09091	1.1
27.3	24	1.09091	1.1
27.4	22	1	1.1
27.5	24	1.09091	1.2
27.6	25	1.13636	1.2
27.7	29	1.31818	1.2
27.8	24	1.09091	1.1
27.9	24	1.09091	1.1
28	26	1.18182	1.1
28.1	23	1.04545	1.1
28.2	24	1.09091	1.1
28.3	25	1.13636	1.1
28.4	25	1.13636	1
28.5	23	1.04545	1.1
28.6	21	0.954545	1
28.7	27	1.22727	1.1
28.8	20	0.909091	1
28.9	24	1.09091	1.1
29	24	1.09091	1.1
29.1	25	1.13636	1.1
29.2	22	1	1
29.3	23	1.04545	1
29.4	22	1	1.1
29.5	23	1.04545	1.1
29.6	26	1.18182	1.1
29.7	22	1	1.1
29.8	24	1.09091	1
29.9	25	1.13636	1
30	19	0.863636	1
30.1	25	1.13636	1
30.2	22	1	1
30.3	21	0.954545	1
30.4	24	1.09091	1
30.5	18	0.818182	1
30.6	24	1.09091	1.1
30.7	24	1.09091	1.1
30.8	25	1.13636	1.1
30.9	23	1.04545	1.1
31	22	1	1.1
31.1	27	1.22727	1.1
31.2	21	0.954545	1
31.3	25	1.13636	1.1
31.4	21	0.954545	1.1
31.5	24	1.09091	1.1
31.6	26	1.18182	1.1
31.7	25	1.13636	1.2
31.8	22	1	1.2
31.9	30	1.36364	1.2
32	25	1.13636	1.1
32.1	24	1.09091	1.1
32.2	25	1.13636	1.1
32.3	25	1.13636	1.1
32.4	25	1.13636	1.1
32.5	22	1	1.1
32.6	23	1.04545	1
32.7	29	1.31818	1.1
32.8	17	0.772727	1
32.9	24	1.09091	1.1
33	23	1.04545	1
33.1	23	1.04545	1.1
33.2	23	1.04545	1.1
33.3	25	1.13636	1.1
33.4	26	1.18182	1
33.5	22	1	1
33.6	21	0.954545	1
33.7	22	1	1.1
33.8	24	1.09091	1.1
33.9	25	1.13636	1
34	21	0.954545	1
34.1	23	1.04545	1
34.2	22	1	1
34.3	23	1.04545	1
34.4	19	0.863636	1.1
34.5	26	1.18182	1.1
34.6	25	1.13636	1
34.7	21	0.954545	1
34.8	23	1.04545	1.1
34.9	24	1.09091	1.1
35	23	1.04545	1
35.1	26	1.18182	1.1
35.2	20	0.909091	1.1
35.3	25	1.13636	1.1
35.4	26	1.18182	1.1
35.5	24	1.09091	1.1
35.6	23	1.04545	1
35.7	24	1.09091	1
35.8	18	0.818182	1
35.9	23	1.04545	1.1
36	24	1.09091	1.1
36.1	23	1.04545	1.1
36.2	24	1.09091	1.1
36.3	27	1.22727	1.1
36.4	20	0.909091	1.1
36.5	25	1.13636	1
36.6	25	1.13636	1
36.7	19	0.863636	1
36.8	19	0.863636	1.1
36.9	26	1.18182	1.1
37	25	1.13636	1.1
37.1	24	1.09091	1.2
37.2	26	1.18182	1.2
37.3	27	1.22727	1.2
37.4	29	1.31818	1.2
37.5	25	1.13636	1.1
37.6	26	1.18182	1.1
37.7	24	1.09091	1.1
37.8	24	1.09091	1
37.9	23	1.04545	1
38	22	1	1.1
38.1	18	0.818182	1
38.2	30	1.36364	1.1
38.3	20	0.909091	1
38.4	25	1.13636	1.1
38.5	22	1	1.2
38.6	28	1.27273	1.3
38.7	28	1.27273	1.2
38.8	30	1.36364	1.1
38.9	21	0.954545	1
39	23	1.04545	1.1
39.1	25	1.13636	1
39.2	24	1.09091	1
39.3	20	0.909091	1
39.4	25	1.13636	1.1
39.5	21	0.954545	1.1
39.6	26	1.18182	1.2
39.7	24	1.09091	1.2
39.8	29	1.31818	1.2
39.9	27	1.22727	1
40	22	1	1.2
40.1	20	0.909091	1.1
40.2	34	1.54545	1.3
40.3	20	0.909091	1.1
40.4	32	1.45455	1.3
40.5	23	1.04545	1.2
40.6	31	1.40909	1.3
40.7	27	1.22727	1.3
40.8	28	1.27273	1.2
40.9	30	1.36364	1.2
41	23	1.04545	1
41.1	23	1.04545	1.1
41.2	22	1	1
41.3	25	1.13636	1.1
41.4	22	1	1
41.5	23	1.04545	1
41.6	20	0.909091	1
41.7	22	1	1.1
41.8	25	1.13636	1.1
41.9	26	1.18182	1.1
42	23	1.04545	1.1
42.1	25	1.13636	1.1
42.2	26	1.18182	1
42.3	23	1.04545	1
42.4	18	0.818182	1
42.5	24	1.09091	1.1
42.6	25	1.13636	1.2
42.7	26	1.18182	1.2
42.8	28	1.27273	1.2
42.9	26	1.18182	1.1
43	22	1	1.1
43.1	25	1.13636	1.1
43.2	25	1.13636	1
43.3	22	1	1.1
43.4	21	0.954545	1.3
43.5	30	1.36364	1.4
43.6	32	1.45455	1.2
43.7	31	1.40909	1.2
43.8	19	0.863636	1.1
43.9	26	1.18182	1.1
44	26	1.18182	1.1
44.1	21	0.954545	1.1
44.2	28	1.27273	1.1
44.3	24	1.09091	1.1
44.4	23	1.04545	1.1
44.5	23	1.04545	1.1
44.6	25	1.13636	1.1
44.7	26	1.18182	1.2
44.8	24	1.09091	1.1
44.9	29	1.31818	1.1
45	20	0.909091	1
45.1	21	0.954545	1
45.2	25	1.13636	1.2
45.3	22	1	1.2
45.4	30	1.36364	1.3
45.5	30	1.36364	1.3
45.6	28	1.27273	1.2
45.7	27	1.22727	1
45.8	24	1.09091	1
45.9	17	0.772727	1
46	22	1	1.1
46.1	25	1.13636	1
46.2	24	1.09091	1.1
46.3	20	0.909091	1.2
46.4	27	1.22727	1.3
46.5	35	1.59091	1.3
46.6	22	1	1.2
46.7	28	1.27273	1.2
46.8	27	1.22727	1.3
46.9	24	1.09091	1.2
47	33	1.5	1.2
47.1	20	0.909091	1.5
47.2	29	1.31818	1.7
47.3	49	2.22727	1.6
47.4	33	1.5	1.3
47.5	26	1.18182	1.2
47.6	27	1.22727	1.3
47.7	27	1.22727	1.3
47.8	29	1.31818	1.3
47.9	29	1.31818	1.3
48	25	1.13636	1.3
48.1	29	1.31818	1.3
48.2	31	1.40909	1.2
48.3	23	1.04545	1.1
48.4	25	1.13636	1.2
48.5	24	1.09091	1.1
48.6	30	1.36364	1.1
48.7	19	0.863636	1
48.8	25	1.13636	1.2
48.9	25	1.13636	1.2
49	26	1.18182	1.2
49.1	26	1.18182	1.1
49.2	28	1.27273	1.2
49.3	20	0.909091	1.4
49.4	28	1.27273	1.8
49.5	43	1.95455	2
49.6	48	2.18182	1.8
49.7	38	1.72727	1.4
49.8	30	1.36364	1.2
49.9	22	1	1.1
50	25	1.13636	1.2
50.1	23	1.04545	1.2
50.2	29	1.31818	1.1
50.3	25	1.13636	1
50.4	18	0.818182	1
50.5	25	1.13636	1.2
50.6	25	1.13636	1.2
50.7	26	1.18182	1.1
50.8	27	1.22727	1.2
50.9	20	0.909091	1.2
51	33	1.5	1.3
51.1	29	1.31818	1.2
51.2	25	1.13636	1.2
51.3	25	1.13636	1.2
51.4	28	1.27273	1.2
51.5	23	1.04545	1.2
51.6	27	1.22727	1.3
51.7	27	1.22727	1.3
51.8	30	1.36364	1.3
51.9	28	1.27273	1.2
52	26	1.18182	1.2
52.1	28	1.27273	1.1
52.2	24	1.09091	1
52.3	23	1.04545	1
52.4	21	0.954545	1.1
52.5	25	1.13636	1.2
52.6	24	1.09091	1.3
52.7	33	1.5	1.4
52.8	29	1.31818	1.2
52.9	30	1.36364	1.2
53	23	1.04545	1.2
53.1	24	1.09091	1.6
53.2	31	1.40909	1.8
53.3	51	2.31818	1.9
53.4	40	1.81818	1.6
53.5	36	1.63636	1.5
53.6	29	1.31818	1.3
53.7	35	1.59091	1.3
53.8	23	1.04545	1.1
53.9	26	1.18182	1.1
54	26	1.18182	1.1
54.1	22	1	1.1
54.2	25	1.13636	1.2
54.3	27	1.22727	1.3
54.4	29	1.31818	1.3
54.5	30	1.36364	1.3
54.6	27	1.22727	1.3
54.7	30	1.36364	1.3
54.8	28	1.27273	1.1
54.9	27	1.22727	1
55	19	0.863636	1
55.1	22	1	1.1
55.2	26	1.18182	1.2
55.3	25	1.13636	1.2
55.4	27	1.22727	1.2
55.5	26	1.18182	1.5
55.6	27	1.22727	1.8
55.7	49	2.22727	1.8
55.8	44	2	1.6
55.9	29	1.31818	1.2
56	31	1.40909	1.1
56.1	21	0.954545	1
56.2	20	0.909091	1.2
56.3	28	1.27273	1.2
56.4	28	1.27273	1.1
56.5	23	1.04545	1.2
56.6	24	1.09091	1.2
56.7	29	1.31818	1.2
56.8	24	1.09091	1.1
56.9	25	1.13636	1.1
57	26	1.18182	1
57.1	20	0.909091	1
57.2	21	0.954545	1.2
57.3	25	1.13636	1.2
57.4	31	1.40909	1.2
57.5	22	1	1.2
57.6	24	1.09091	1.3
57.7	30	1.36364	1.6
57.8	33	1.5	1.7
57.9	40	1.81818	1.5
58	36	1.63636	1.4
58.1	23	1.04545	1.2
58.2	31	1.40909	1.2
58.3	22	1	1.1
58.4	26	1.18182	1.1
58.5	25	1.13636	1.1
58.6	21	0.954545	1.2
58.7	24	1.09091	1.3
58.8	31	1.40909	1.8
58.9	34	1.54545	1.8
59	51	2.31818	1.8
59.1	34	1.54545	1.4
59.2	32	1.45455	1.3
59.3	28	1.27273	1.2
59.4	27	1.22727	1.3
59.5	27	1.22727	1.3
59.6	33	1.5	1.3
59.7	25	1.13636	1.1
59.8	26	1.18182	1.1
59.9	22	1	1
60	24	1.09091	1
60.1	22	1	1
60.2	21	0.954545	1.1
60.3	26	1.18182	1.2
60.4	26	1.18182	1.4
60.5	30	1.36364	1.4
60.6	39	1.77273	1.4
60.7	25	1.13636	1.2
60.8	26	1.18182	1.2
60.9	27	1.22727	1.2
61	27	1.22727	1.3
61.1	25	1.13636	1.3
61.2	32	1.45455	1.4
61.3	26	1.18182	1.3
61.4	32	1.45455	1.4
61.5	27	1.22727	1.2
61.6	31	1.40909	1.2
61.7	23	1.04545	1
61.8	24	1.09091	1
61.9	19	0.863636	1.1
62	24	1.09091	1.5
62.1	31	1.40909	1.7
62.2	47	2.13636	1.8
62.3	37	1.68182	1.4
62.4	32	1.45455	1.3
62.5	26	1.18182	1.2
62.6	27	1.22727	1.1
62.7	23	1.04545	1
62.8	24	1.09091	1
62.9	22	1	1.1
63	22	1	1.2
63.1	26	1.18182	1.2
63.2	30	1.36364	1.3
63.3	25	1.13636	1.2
63.4	29	1.31818	1.2
63.5	27	1.22727	1.2
63.6	26	1.18182	1.3
63.7	27	1.22727	1.3
63.8	31	1.40909	1.5
63.9	31	1.40909	1.5
64	35	1.59091	1.6
64.1	34	1.54545	1.8
64.2	37	1.68182	2
64.3	49	2.22727	1.9
64.4	46	2.09091	1.5
64.5	30	1.36364	1.2
64.6	23	1.04545	1.1
64.7	24	1.09091	1.2
64.8	24	1.09091	1.1
64.9	29	1.31818	1.2
65	22	1	1.1
65.1	27	1.22727	1.1
65.2	26	1.18182	1.1
65.3	22	1	1.1
65.4	25	1.13636	1.3
65.5	25	1.13636	1.4
65.6	34	1.54545	1.3
65.7	31	1.40909	1.1
65.8	23	1.04545	1.1
65.9	19	0.863636	1
66	29	1.31818	1.2
66.1	21	0.954545	1.3
66.2	32	1.45455	1.5
66.3	36	1.63636	1.7
66.4	29	1.31818	1.9
66.5	48	2.18182	2.1
66.6	47	2.13636	1.7
66.7	41	1.86364	1.5
66.8	27	1.22727	1.3
66.9	34	1.54545	1.3
67	27	1.22727	1.2
67.1	24	1.09091	1.2
67.2	29	1.31818	1.3
67.3	24	1.09091	1.2
67.4	30	1.36364	1.2
67.5	23	1.04545	1.1
67.6	25	1.13636	1.1
67.7	22	1	1.1
67.8	26	1.18182	1
67.9	22	1	1.1
68	21	0.954545	1.2
68.1	27	1.22727	1.2
68.2	28	1.27273	1.2
68.3	26	1.18182	1.2
68.4	27	1.22727	1.3
68.5	28	1.27273	1.5
68.6	30	1.36364	1.8
68.7	41	1.86364	1.9
68.8	50	2.27273	1.7
68.9	37	1.68182	1.3
69	25	1.13636	1.2
69.1	26	1.18182	1.2
69.2	25	1.13636	1.2
69.3	31	1.40909	1.2
69.4	26	1.18182	1.1
69.5	25	1.13636	1.2
69.6	24	1.09091	1.2
69.7	29	1.31818	1.2
69.8	23	1.04545	1.1
69.9	25	1.13636	1.2
70	25	1.13636	1.1
70.1	28	1.27273	1.3
70.2	22	1	1.3
70.3	35	1.59091	1.5
70.4	30	1.36364	1.4
70.5	32	1.45455	1.4
70.6	33	1.5	1.3
70.7	26	1.18182	1.2
70.8	29	1.31818	1.2
70.9	27	1.22727	1.2
71	23	1.04545	1.1
71.1	28	1.27273	1.2
71.2	22	1	1.3
71.3	31	1.40909	1.7
71.4	32	1.45455	2
71.5	52	2.36364	2.1
71.6	49	2.22727	1.7
71.7	36	1.63636	1.4
71.8	30	1.36364	1.2
71.9	28	1.27273	1.2
72	22	1	1.2
72.1	26	1.18182	1.3
72.2	28	1.27273	1.3
72.3	31	1.40909	1.4
72.4	28	1.27273	1.4
72.5	32	1.45455	1.3
72.6	32	1.45455	1.3
72.7	24	1.09091	1.3
72.8	30	1.36364	1.3
72.9	31	1.40909	1.2
73	23	1.04545	1.2
73.1	27	1.22727	1.3
73.2	30	1.36364	1.3
73.3	31	1.40909	1.4
73.4	26	1.18182	1.3
73.5	35	1.59091	1.3
73.6	26	1.18182	1.2
73.7	25	1.13636	1.3
73.8	30	1.36364	1.7
73.9	30	1.36364	2
74	51	2.31818	2
74.1	48	2.18182	1.7
74.2	33	1.5	1.5
74.3	32	1.45455	1.5
74.4	34	1.54545	1.3
74.5	30	1.36364	1.3
74.6	25	1.13636	1.2
74.7	29	1.31818	1.3
74.8	27	1.22727	1.2
74.9	28	1.27273	1.3
75	27	1.22727	1.3
75.1	33	1.5	1.3
75.2	26	1.18182	1.2
75.3	25	1.13636	1.3
75.4	31	1.40909	1.4
75.5	30	1.36364	1.5
75.6	31	1.40909	1.5
75.7	35	1.59091	1.4
75.8	31	1.40909	1.3
75.9	27	1.22727	1.2
76	29	1.31818	1.3
76.1	26	1.18182	1.3
76.2	29	1.31818	1.5
76.3	31	1.40909	1.7
76.4	39	1.77273	2
76.5	44	2	1.8
76.6	48	2.18182	1.6
76.7	30	1.36364	1.3
76.8	26	1.18182	1.3
76.9	29	1.31818	1.3
77	29	1.31818	1.3
77.1	29	1.31818	1.3
77.2	27	1.22727	1.2
77.3	27	1.22727	1.3
77.4	27	1.22727	1.2
77.5	30	1.36364	1.2
77.6	24	1.09091	1.1
77.7	26	1.18182	1.1
77.8	23	1.04545	1.2
77.9	26	1.18182	1.3
78	30	1.36364	1.5
78.1	31	1.40909	1.8
78.2	40	1.81818	2.1
78.3	49	2.22727	1.9
78.4	48	2.18182	1.6
78.5	30	1.36364	1.3
78.6	30	1.36364	1.3
78.7	25	1.13636	1.2
78.8	28	1.27273	1.3
78.9	27	1.22727	1.2
79	28	1.27273	1.2
79.1	27	1.22727	1.2
79.2	25	1.13636	1.2
79.3	28	1.27273	1.3
79.4	29	1.31818	1.3
79.5	28	1.27273	1.2
79.6	26	1.18182	1.2
79.7	23	1.04545	1.2
79.8	31	1.40909	1.3
79.9	23	1.04545	1.6
80	35	1.59091	2
80.1	50	2.27273	2
80.2	45	2.04545	1.7
80.3	38	1.72727	1.4
80.4	30	1.36364	1.3
80.5	26	1.18182	1.2
80.6	27	1.22727	1.2
80.7	28	1.27273	1.2
80.8	24	1.09091	1.1
80.9	25	1.13636	1.2
81	25	1.13636	1.3
81.1	28	1.27273	1.3
81.2	33	1.5	1.5
81.3	27	1.22727	1.5
81.4	36	1.63636	1.5
81.5	33	1.5	1.4
81.6	33	1.5	1.4
81.7	29	1.31818	1.5
81.8	29	1.31818	1.5
81.9	40	1.81818	1.6
82	32	1.45455	1.5
82.1	32	1.45455	1.4
82.2	32	1.45455	1.4
82.3	27	1.22727	1.4
82.4	35	1.59091	1.4
82.5	33	1.5	1.3
82.6	26	1.18182	1.2
82.7	27	1.22727	1.2
82.8	24	1.09091	1.2
82.9	25	1.13636	1.3
83	33	1.5	1.6
83.1	26	1.18182	1.9
83.2	44	2	2.2
83.3	55	2.5	2.1
83.4	43	1.95455	1.8
83.5	42	1.90909	1.6
83.6	36	1.63636	1.4
83.7	26	1.18182	1.3
83.8	31	1.40909	1.3
83.9	28	1.27273	1.2
84	24	1.09091	1.2
84.1	26	1.18182	1.4
84.2	29	1.31818	1.5
84.3	39	1.77273	1.6
84.4	33	1.5	1.5
84.5	32	1.45455	1.5
84.6	32	1.45455	1.4
84.7	33	1.5	1.5
84.8	29	1.31818	1.4
84.9	35	1.59091	1.5
85	28	1.27273	1.9
85.1	39	1.77273	2.1
85.2	60	2.72727	2
85.3	40	1.81818	1.6
85.4	35	1.59091	1.3
85.5	28	1.27273	1.1
85.6	26	1.18182	1
85.7	20	0.909091	1.1
85.8	23	1.04545	1.3
85.9	30	1.36364	1.5
86	32	1.45455	1.8
86.1	36	1.63636	2
86.2	51	2.31818	2
86.3	47	2.13636	1.7
86.4	37	1.68182	1.4
86.5	29	1.31818	1.3
86.6	29	1.31818	1.3
86.7	26	1.18182	1.3
86.8	32	1.45455	1.4
86.9	30	1.36364	1.2
87	28	1.27273	1.2
87.1	24	1.09091	1.2
87.2	27	1.22727	1.3
87.3	30	1.36364	1.4
87.4	31	1.40909	1.4
87.5	29	1.31818	1.4
87.6	31	1.40909	1.3
87.7	30	1.36364	1.3
87.8	23	1.04545	1.6
87.9	34	1.54545	2
88	50	2.27273	2.1
88.1	51	2.31818	1.8
88.2	35	1.59091	1.6
88.3	33	1.5	1.6
88.4	40	1.81818	1.7
88.5	33	1.5	1.5
88.6	39	1.77273	1.5
88.7	28	1.27273	1.4
88.8	30	1.36364	1.4
88.9	34	1.54545	1.4
89	29	1.31818	1.4
89.1	32	1.45455	1.5
89.2	34	1.54545	1.5
89.3	35	1.59091	1.5
89.4	30	1.36364	1.4
89.5	32	1.45455	1.4
89.6	31	1.40909	1.4
89.7	32	1.45455	1.9
89.8	28	1.27273	2.2
89.9	65	2.95455	2.3
90	51	2.31818	1.8
90.1	39	1.77273	1.5
90.2	30	1.36364	1.3
90.3	28	1.27273	1.2
90.4	29	1.31818	1.3
90.5	24	1.09091	1.4
90.6	36	1.63636	1.7
90.7	34	1.54545	1.6
90.8	39	1.77273	1.6
90.9	35	1.59091	1.5
91	29	1.31818	1.4
91.1	33	1.5	1.3
91.2	30	1.36364	1.3
91.3	26	1.18182	1.3
91.4	30	1.36364	1.6
91.5	29	1.31818	1.9
91.6	45	2.04545	2
91.7	50	2.27273	1.7
91.8	34	1.54545	1.5
91.9	30	1.36364	1.3
92	32	1.45455	1.3
92.1	26	1.18182	1.3
92.2	27	1.22727	1.3
92.3	30	1.36364	1.3
92.4	29	1.31818	1.4
92.5	30	1.36364	1.4
92.6	34	1.54545	1.5
92.7	30	1.36364	1.5
92.8	35	1.59091	1.5
92.9	36	1.63636	1.4
93	31	1.40909	1.2
93.1	26	1.18182	1.3
93.2	24	1.09091	1.6
93.3	34	1.54545	2.1
93.4	47	2.13636	2.2
93.5	56	2.54545	1.9
93.6	39	1.77273	1.5
93.7	30	1.36364	1.3
93.8	28	1.27273	1.3
93.9	30	1.36364	1.3
94	30	1.36364	1.3
94.1	25	1.13636	1.4
94.2	33	1.5	1.5
94.3	34	1.54545	1.4
94.4	29	1.31818	1.4
94.5	28	1.27273	1.4
94.6	34	1.54545	1.5
94.7	32	1.45455	1.4
94.8	34	1.54545	1.4
94.9	28	1.27273	1.3
95	30	1.36364	1.4
95.1	29	1.31818	1.3
95.2	31	1.40909	1.4
95.3	29	1.31818	1.4
95.4	33	1.5	1.5
95.5	29	1.31818	1.8
95.6	37	1.68182	2.1
95.7	50	2.27273	2.2
95.8	54	2.45455	1.9
95.9	43	1.95455	1.6
96	31	1.40909	1.4
96.1	31	1.40909	1.3
96.2	28	1.27273	1.4
96.3	28	1.27273	1.4
96.4	34	1.54545	1.5
96.5	31	1.40909	1.6
96.6	34	1.54545	1.6
96.7	38	1.72727	1.7
96.8	35	1.59091	1.6
96.9	36	1.63636	1.5
97	35	1.59091	1.5
97.1	30	1.36364	1.4
97.2	31	1.40909	1.5
97.3	33	1.5	1.5
97.4	37	1.68182	1.5
97.5	30	1.36364	1.4
97.6	35	1.59091	1.4
97.7	30	1.36364	1.3
97.8	27	1.22727	1.6
97.9	30	1.36364	2
98	47	2.13636	2.1
98.1	54	2.45455	1.8
98.2	38	1.72727	1.6
98.3	30	1.36364	1.5
98.4	37	1.68182	1.5
98.5	35	1.59091	1.5
98.6	28	1.27273	1.4
98.7	34	1.54545	1.5
98.8	30	1.36364	1.6
98.9	33	1.5	1.6
99	40	1.81818	1.4
99.1	30	1.36364	1.3
99.2	23	1.04545	1.4
99.3	31	1.40909	1.6
99.4	38	1.72727	1.8
99.5	36	1.63636	1.9
99.6	47	2.13636	1.9
99.7	44	2	1.6
99.8	36	1.63636	1.4
99.9	26	1.18182	1.3
100	32	1.45455	1.5
100.1	30	1.36364	1.4
100.2	34	1.54545	1.4
100.3	27	1.22727	1.4
100.4	34	1.54545	1.3
100.5	29	1.31818	1.2
100.6	23	1.04545	1.2
100.7	29	1.31818	1.2
100.8	25	1.13636	1.2
100.9	25	1.13636	1.5
101	29	1.31818	1.7
101.1	45	2.04545	1.8
101.2	37	1.68182	1.7
101.3	40	1.81818	1.6
101.4	33	1.5	1.4
101.5	33	1.5	1.5
101.6	27	1.22727	1.5
101.7	36	1.63636	1.6
101.8	37	1.68182	1.5
101.9	31	1.40909	1.4
102	34	1.54545	1.3
102.1	28	1.27273	1.3
102.2	24	1.09091	1.4
102.3	34	1.54545	1.5
102.4	32	1.45455	1.6
102.5	35	1.59091	1.5
102.6	36	1.63636	1.6
102.7	30	1.36364	1.9
102.8	42	1.90909	2
102.9	53	2.40909	1.9
103	39	1.77273	1.5
103.1	32	1.45455	1.5
103.2	31	1.40909	1.4
103.3	33	1.5	1.4
103.4	28	1.27273	1.4
103.5	30	1.36364	1.4
103.6	33	1.5	1.4
103.7	32	1.45455	1.4
103.8	28	1.27273	1.4
103.9	32	1.45455	1.6
104	35	1.59091	1.6
104.1	37	1.68182	1.6
104.2	31	1.40909	1.5
104.3	35	1.59091	1.5
104.4	32	1.45455	1.4
104.5	30	1.36364	1.5
104.6	32	1.45455	1.9
104.7	39	1.77273	2
104.8	53	2.40909	2
104.9	40	1.81818	1.6
105	36	1.63636	1.5
105.1	31	1.40909	1.3
105.2	30	1.36364	1.2
105.3	26	1.18182	1.2
105.4	22	1	1.3
105.5	33	1.5	1.4
105.6	31	1.40909	1.5
105.7	31	1.40909	1.4
105.8	36	1.63636	1.5
105.9	27	1.22727	1.4
106	34	1.54545	1.4
106.1	31	1.40909	1.3
106.2	26	1.18182	1.4
106.3	29	1.31818	1.8
106.4	37	1.68182	1.9
106.5	51	2.31818	1.8
106.6	36	1.63636	1.5
106.7	31	1.40909	1.3
106.8	30	1.36364	1.3
106.9	25	1.13636	1.4
107	34	1.54545	1.5
107.1	31	1.40909	1.5
107.2	32	1.45455	1.5
107.3	38	1.72727	1.4
107.4	28	1.27273	1.3
107.5	28	1.27273	1.3
107.6	28	1.27273	1.3
107.7	29	1.31818	1.3
107.8	26	1.18182	1.4
107.9	31	1.40909	1.9
108	37	1.68182	2.1
108.1	57	2.59091	2
108.2	43	1.95455	1.6
108.3	31	1.40909	1.2
108.4	31	1.40909	1.2
108.5	20	0.909091	1.2
108.6	28	1.27273	1.4
108.7	32	1.45455	1.4
108.8	35	1.59091	1.4
108.9	25	1.13636	1.3
109	34	1.54545	1.4
109.1	30	1.36364	1.3
109.2	27	1.22727	1.2
109.3	26	1.18182	1.3
109.4	29	1.31818	1.5
109.5	31	1.40909	1.9
109.6	40	1.81818	2.1
109.7	56	2.54545	2.1
109.8	43	1.95455	1.8
109.9	40	1.81818	1.6
110	35	1.59091	1.5
110.1	28	1.27273	1.4
110.2	34	1.54545	1.5
110.3	30	1.36364	1.3
110.4	32	1.45455	1.4
110.5	26	1.18182	1.4
110.6	37	1.68182	1.5
110.7	28	1.27273	1.4
110.8	36	1.63636	1.4
110.9	31	1.40909	1.3
111	26	1.18182	1.3
111.1	30	1.36364	1.3
111.2	32	1.45455	1.3
111.3	26	1.18182	1.3
111.4	31	1.40909	1.3
111.5	28	1.27273	1.3
111.6	25	1.13636	1.5
111.7	31	1.40909	1.7
111.8	41	1.86364	1.8
111.9	38	1.72727	1.8
112	40	1.81818	1.7
112.1	39	1.77273	1.5
112.2	34	1.54545	1.4
112.3	29	1.31818	1.3
112.4	30	1.36364	1.4
112.5	29	1.31818	1.4
112.6	32	1.45455	1.5
112.7	33	1.5	1.5
112.8	37	1.68182	1.5
112.9	32	1.45455	1.4
113	30	1.36364	1.4
113.1	31	1.40909	1.4
113.2	30	1.36364	1.4
113.3	32	1.45455	1.4
113.4	28	1.27273	1.3
113.5	33	1.5	1.4
113.6	27	1.22727	1.2
113.7	32	1.45455	1.5
113.8	23	1.04545	1.8
113.9	41	1.86364	2.1
114	55	2.5	2
114.1	41	1.86364	1.7
114.2	37	1.68182	1.6
114.3	32	1.45455	1.5
114.4	35	1.59091	1.5
114.5	33	1.5	1.4
114.6	34	1.54545	1.3
114.7	25	1.13636	1.2
114.8	27	1.22727	1.3
114.9	25	1.13636	1.3
115	31	1.40909	1.5
115.1	31	1.40909	1.5
115.2	36	1.63636	1.5
115.3	33	1.5	1.5
115.4	33	1.5	1.4
115.5	34	1.54545	1.5
115.6	28	1.27273	1.5
115.7	36	1.63636	1.9
115.8	36	1.63636	2
115.9	52	2.36364	1.9
116	46	2.09091	1.5
116.1	30	1.36364	1.3
116.2	24	1.09091	1.3
116.3	32	1.45455	1.4
116.4	29	1.31818	1.5
116.5	34	1.54545	1.5
116.6	34	1.54545	1.4
116.7	33	1.5	1.4
116.8	26	1.18182	1.4
116.9	34	1.54545	1.4
117	32	1.45455	1.4
117.1	28	1.27273	1.5
117.2	32	1.45455	1.5
117.3	36	1.63636	1.5
117.4	34	1.54545	1.3
117.5	30	1.36364	1.3
117.6	25	1.13636	1.3
117.7	32	1.45455	1.7
117.8	30	1.36364	1.9
117.9	47	2.13636	2.1
118	47	2.13636	1.9
118.1	44	2	1.6
118.2	34	1.54545	1.3
118.3	28	1.27273	1.2
118.4	22	1	1.3
118.5	31	1.40909	1.4
118.6	30	1.36364	1.3
118.7	32	1.45455	1.3
118.8	24	1.09091	1.2
118.9	28	1.27273	1.4
119	27	1.22727	1.4
119.1	36	1.63636	1.5
119.2	31	1.40909	1.4
119.3	32	1.45455	1.3
119.4	30	1.36364	1.5
119.5	25	1.13636	1.8
119.6	45	2.04545	2
119.7	46	2.09091	1.7
119.8	38	1.72727	1.4
119.9	29	1.31818	1.3
120	27	1.22727	1.3
120.1	27	1.22727	1.2
120.2	30	1.36364	1.3
120.3	25	1.13636	1.4
120.4	34	1.54545	1.4
120.5	31	1.40909	1.4
120.6	30	1.36364	1.3
120.7	29	1.31818	1.4
120.8	29	1.31818	1.4
120.9	32	1.45455	1.6
121	33	1.5	1.8
121.1	39	1.77273	1.8
121.2	45	2.04545	1.7
121.3	33	1.5	1.4
121.4	32	1.45455	1.4
121.5	30	1.36364	1.3
121.6	33	1.5	1.4
121.7	26	1.18182	1.4
121.8	33	1.5	1.5
121.9	33	1.5	1.4
122	31	1.40909	1.4
122.1	27	1.22727	1.4
122.2	32	1.45455	1.5
122.3	35	1.59091	1.7
122.4	31	1.40909	1.9
122.5	46	2.09091	2
122.6	50	2.27273	1.8
122.7	38	1.72727	1.5
122.8	31	1.40909	1.3
122.9	27	1.22727	1.3
123	29	1.31818	1.3
123.1	29	1.31818	1.4
123.2	26	1.18182	1.4
123.3	35	1.59091	1.4
123.4	30	1.36364	1.3
123.5	25	1.13636	1.4
123.6	34	1.54545	1.6
123.7	34	1.54545	1.5
123.8	35	1.59091	1.4
123.9	27	1.22727	1.3
124	31	1.40909	1.2
124.1	26	1.18182	1.2
124.2	23	1.04545	1.3
124.3	30	1.36364	1.7
124.4	33	1.5	2
124.5	49	2.22727	2.1
124.6	51	2.31818	1.8
124.7	37	1.68182	1.5
124.8	32	1.45455	1.4
124.9	33	1.5	1.4
125	26	1.18182	1.2
125.1	31	1.40909	1.3
125.2	24	1.09091	1.3
125.3	30	1.36364	1.5
125.4	32	1.45455	1.4
125.5	36	1.63636	1.4
125.6	26	1.18182	1.3
125.7	29	1.31818	1.4
125.8	31	1.40909	1.7
125.9	35	1.59091	2
126	43	1.95455	2.3
126.1	54	2.45455	2.3
126.2	56	2.54545	1.9
126.3	41	1.86364	1.5
126.4	29	1.31818	1.4
126.5	31	1.40909	1.5
126.6	35	1.59091	1.4
126.7	30	1.36364	1.3
126.8	30	1.36364	1.2
126.9	29	1.31818	1.2
127	20	0.909091	1.2
127.1	33	1.5	1.4
127.2	25	1.13636	1.3
127.3	32	1.45455	1.5
127.4	31	1.40909	2
127.5	39	1.77273	2.1
127.6	62	2.81818	2.1
127.7	38	1.72727	1.8
127.8	39	1.77273	1.7
127.9	40	1.81818	1.5
128	35	1.59091	1.4
128.1	25	1.13636	1.3
128.2	30	1.36364	1.3
128.3	30	1.36364	1.4
128.4	29	1.31818	1.5
128.5	36	1.63636	1.7
128.6	32	1.45455	1.8
128.7	44	2	2
128.8	46	2.09091	1.8
128.9	41	1.86364	1.7
129	34	1.54545	1.7
129.1	35	1.59091	1.6
129.2	41	1.86364	1.6
129.3	32	1.45455	1.4
129.4	33	1.5	1.4
129.5	28	1.27273	1.3
129.6	29	1.31818	1.3
129.7	27	1.22727	1.4
129.8	33	1.5	1.4
129.9	30	1.36364	1.2
130	27	1.22727	1.4
130.1	25	1.13636	1.8
130.2	40	1.81818	2
130.3	55	2.5	2
130.4	40	1.81818	1.7
130.5	38	1.72727	1.5
130.6	35	1.59091	1.4
130.7	28	1.27273	1.3
130.8	31	1.40909	1.4
130.9	30	1.36364	1.4
131	33	1.5	1.4
131.1	29	1.31818	1.3
131.2	29	1.31818	1.4
131.3	30	1.36364	1.5
131.4	36	1.63636	1.5
131.5	30	1.36364	1.4
131.6	31	1.40909	1.4
131.7	30	1.36364	1.4
131.8	30	1.36364	1.5
131.9	34	1.54545	1.7
132	38	1.72727	1.8
132.1	41	1.86364	2.1
132.2	43	1.95455	2
132.3	56	2.54545	1.9
132.4	33	1.5	1.6
132.5	35	1.59091	1.5
132.6	37	1.68182	1.5
132.7	30	1.36364	1.3
132.8	32	1.45455	1.4
132.9	27	1.22727	1.3
133	31	1.40909	1.3
133.1	26	1.18182	1.2
133.2	26	1.18182	1.2
133.3	28	1.27273	1.3
133.4	24	1.09091	1.6
133.5	36	1.63636	1.7
133.6	44	2	1.6
133.7	34	1.54545	1.3
133.8	28	1.27273	1.2
133.9	24	1.09091	1.1
134	27	1.22727	1.3
134.1	21	0.954545	1.4
134.2	38	1.72727	1.5
134.3	33	1.5	1.3
134.4	27	1.22727	1.2
134.5	29	1.31818	1.2
134.6	21	0.954545	1.3
134.7	31	1.40909	1.4
134.8	32	1.45455	1.6
134.9	30	1.36364	1.8
135	41	1.86364	2
135.1	50	2.27273	2
135.2	42	1.90909	1.8
135.3	39	1.77273	1.8
135.4	37	1.68182	1.7
135.5	40	1.81818	1.6
135.6	35	1.59091	1.5
135.7	33	1.5	1.6
135.8	32	1.45455	1.7
135.9	39	1.77273	2
136	41	1.86364	2.1
136.1	55	2.5	2.1
136.2	44	2	1.7
136.3	39	1.77273	1.6
136.4	32	1.45455	1.4
136.5	32	1.45455	1.3
136.6	28	1.27273	1.2
136.7	28	1.27273	1.2
136.8	25	1.13636	1.4
136.9	26	1.18182	1.5
137	39	1.77273	1.5
137.1	35	1.59091	1.4
137.2	27	1.22727	1.3
137.3	29	1.31818	1.4
137.4	32	1.45455	1.4
137.5	29	1.31818	1.5
137.6	30	1.36364	1.9
137.7	42	1.90909	2
137.8	51	2.31818	1.9
137.9	39	1.77273	1.6
138	36	1.63636	1.5
138.1	30	1.36364	1.5
138.2	35	1.59091	1.4
138.3	31	1.40909	1.6
138.4	29	1.31818	1.9
138.5	43	1.95455	2
138.6	53	2.40909	2
138.7	39	1.77273	1.6
138.8	40	1.81818	1.5
138.9	29	1.31818	1.4
139	31	1.40909	1.4
139.1	30	1.36364	1.4
139.2	30	1.36364	1.3
139.3	30	1.36364	1.4
139.4	27	1.22727	1.4
139.5	33	1.5	1.5
139.6	34	1.54545	1.5
139.7	33	1.5	1.5
139.8	35	1.59091	1.5
139.9	32	1.45455	1.5
140	34	1.54545	1.5
140.1	31	1.40909	1.8
140.2	32	1.45455	2
140.3	55	2.5	2.1
140.4	47	2.13636	1.7
140.5	36	1.63636	1.4
140.6	27	1.22727	1.3
140.7	27	1.22727	1.4
140.8	31	1.40909	1.4
140.9	32	1.45455	1.4
141	32	1.45455	1.4
141.1	31	1.40909	1.3
141.2	28	1.27273	1.3
141.3	30	1.36364	1.2
141.4	27	1.22727	1.1
141.5	20	0.909091	1.2
141.6	27	1.22727	1.4
141.7	30	1.36364	1.4
141.8	33	1.5	1.4
141.9	31	1.40909	1.3
142	31	1.40909	1.4
142.1	26	1.18182	1.6
142.2	35	1.59091	1.7
142.3	46	2.09091	1.7
142.4	34	1.54545	1.5
142.5	34	1.54545	1.5
142.6	34	1.54545	1.4
142.7	30	1.36364	1.3
142.8	30	1.36364	1.3
142.9	28	1.27273	1.3
143	30	1.36364	1.4
143.1	31	1.40909	1.3
143.2	29	1.31818	1.3
143.3	28	1.27273	1.3
143.4	27	1.22727	1.4
143.5	33	1.5	1.5
143.6	35	1.59091	1.5
143.7	32	1.45455	1.5
143.8	29	1.31818	1.4
143.9	37	1.68182	1.6
144	28	1.27273	1.8
144.1	43	1.95455	2
144.2	48	2.18182	1.9
144.3	41	1.86364	1.7
144.4	36	1.63636	1.5
144.5	33	1.5	1.3
144.6	27	1.22727	1.3
144.7	27	1.22727	1.3
144.8	33	1.5	1.3
144.9	23	1.04545	1.2
145	28	1.27273	1.3
145.1	30	1.36364	1.7
145.2	29	1.31818	1.9
145.3	51	2.31818	2
145.4	44	2	1.6
145.5	35	1.59091	1.2
145.6	24	1.09091	1.1
145.7	22	1	1.1
145.8	29	1.31818	1.2
145.9	22	1	1.2
146	30	1.36364	1.5
146.1	29	1.31818	1.8
146.2	41	1.86364	1.9
146.3	50	2.27273	1.7
146.4	32	1.45455	1.4
146.5	29	1.31818	1.3
146.6	32	1.45455	1.3
146.7	26	1.18182	1.2
146.8	30	1.36364	1.3
146.9	26	1.18182	1.3
147	30	1.36364	1.3
147.1	30	1.36364	1.3
147.2	29	1.31818	1.3
147.3	29	1.31818	1.3
147.4	30	1.36364	1.3
147.5	27	1.22727	1.2
147.6	26	1.18182	1.2
147.7	28	1.27273	1.3
147.8	26	1.18182	1.3
147.9	31	1.40909	1.4
148	28	1.27273	1.5
148.1	34	1.54545	1.7
148.2	35	1.59091	1.6
148.3	40	1.81818	1.5
148.4	32	1.45455	1.2
148.5	24	1.09091	1.2
148.6	26	1.18182	1.2
148.7	30	1.36364	1.2
148.8	22	1	1.1
148.9	26	1.18182	1.2
149	23	1.04545	1.3
149.1	30	1.36364	1.5
149.2	32	1.45455	1.5
149.3	36	1.63636	1.4
149.4	34	1.54545	1.3
149.5	25	1.13636	1.2
149.6	26	1.18182	1.2
149.7	31	1.40909	1.3
149.8	25	1.13636	1.2
149.9	27	1.22727	1.3
150	30	1.36364	1.2
150.1	28	1.27273	1.1
150.2	20	0.909091	1.1
150.3	27	1.22727	1.2
150.4	26	1.18182	1.3
150.5	26	1.18182	1.7
150.6	31	1.40909	1.9
150.7	52	2.36364	1.8
150.8	40	1.81818	1.5
150.9	30	1.36364	1.2
151	30	1.36364	1.2
151.1	21	0.954545	1.1
151.2	26	1.18182	1.1
151.3	24	1.09091	1.1
151.4	24	1.09091	1
151.5	22	1	1
151.6	21	0.954545	1
151.7	21	0.954545	1
151.8	21	0.954545	1
151.9	23	1.04545	1
152	22	1	1
152.1	23	1.04545	1.1
152.2	20	0.909091	1.1
152.3	27	1.22727	1.4
152.4	26	1.18182	1.6
152.5	39	1.77273	1.6
152.6	38	1.72727	1.5
152.7	31	1.40909	1.4
152.8	30	1.36364	1.2
152.9	29	1.31818	1.1
153	22	1	1
153.1	21	0.954545	1
153.2	20	0.909091	1
153.3	25	1.13636	1
153.4	21	0.954545	1
153.5	20	0.909091	1
153.6	23	1.04545	1
153.7	21	0.954545	1
153.8	20	0.909091	0.9
153.9	22	1	1
154	18	0.818182	0.9
154.1	23	1.04545	0.9
154.2	21	0.954545	1.1
154.3	17	0.772727	1.3
154.4	32	1.45455	1.5
154.5	37	1.68182	1.4
154.6	29	1.31818	1.2
154.7	24	1.09091	1.1
154.8	23	1.04545	1.1
154.9	25	1.13636	1
155	22	1	1
155.1	20	0.909091	0.9
155.2	22	1	1
155.3	20	0.909091	1
155.4	23	1.04545	1
155.5	21	0.954545	1
155.6	23	1.04545	1.2
155.7	25	1.13636	1.4
155.8	33	1.5	1.4
155.9	34	1.54545	1.3
156	27	1.22727	1.1
156.1	25	1.13636	1
156.2	22	1	1
156.3	22	1	1
156.4	21	0.954545	1.1
156.5	23	1.04545	1.1
156.6	26	1.18182	1.1
156.7	26	1.18182	1.1
156.8	22	1	1
156.9	23	1.04545	1
157	22	1	1
157.1	21	0.954545	0.9
157.2	20	0.909091	1
157.3	20	0.909091	1.2
157.4	27	1.22727	1.3
157.5	34	1.54545	1.3
157.6	25	1.13636	1.1
157.7	28	1.27273	1.1
157.8	18	0.818182	1
157.9	25	1.13636	1.2
158	25	1.13636	1.3
158.1	27	1.22727	1.4
158.2	35	1.59091	1.4
158.3	31	1.40909	1.3
158.4	27	1.22727	1.2
158.5	25	1.13636	1.2
158.6	25	1.13636	1.2
158.7	30	1.36364	1.2
158.8	25	1.13636	1.2
158.9	27	1.22727	1.2
159	26	1.18182	1.1
159.1	23	1.04545	1.1
159.2	22	1	1
159.3	26	1.18182	1
159.4	21	0.954545	1
159.5	20	0.909091	1.1
159.6	23	1.04545	1.3
159.7	28	1.27273	1.3
159.8	33	1.5	1.3
159.9	27	1.22727	1.2
160	23	1.04545	1.1
160.1	26	1.18182	1.1
160.2	24	1.09091	1
160.3	22	1	1
160.4	21	0.954545	1.1
160.5	26	1.18182	1.3
160.6	28	1.27273	1.2
160.7	30	1.36364	1.2
160.8	22	1	1.1
160.9	28	1.27273	1.1
161	24	1.09091	1.1
161.1	21	0.954545	1.1
161.2	28	1.27273	1.2
161.3	21	0.954545	1.2
161.4	28	1.27273	1.2
161.5	29	1.31818	1.2
161.6	25	1.13636	1.1
161.7	23	1.04545	1.1
161.8	23	1.04545	1.4
161.9	28	1.27273	1.6
162	40	1.81818	1.6
162.1	37	1.68182	1.5
162.2	28	1.27273	1.3
162.3	31	1.40909	1.2
162.4	24	1.09091	1.1
162.5	25	1.13636	1.2
162.6	26	1.18182	1.2
162.7	26	1.18182	1.2
162.8	27	1.22727	1.2
162.9	25	1.13636	1.1
163	29	1.31818	1.2
163.1	21	0.954545	1.1
163.2	27	1.22727	1.3
163.3	26	1.18182	1.3
163.4	33	1.5	1.2
163.5	25	1.13636	1.1
163.6	22	1	1.2
163.7	26	1.18182	1.4
163.8	31	1.40909	1.6
163.9	35	1.59091	1.7
164	41	1.86364	1.6
164.1	37	1.68182	1.4
164.2	29	1.31818	1.2
164.3	27	1.22727	1.1
164.4	25	1.13636	1.1
164.5	20	0.909091	1.2
164.6	25	1.13636	1.3
164.7	31	1.40909	1.4
164.8	27	1.22727	1.3
164.9	33	1.5	1.3
165	27	1.22727	1.2
165.1	28	1.27273	1.2
165.2	25	1.13636	1.2
165.3	27	1.22727	1.2
165.4	27	1.22727	1.1
165.5	24	1.09091	1.1
165.6	22	1	1.2
165.7	28	1.27273	1.3
165.8	30	1.36364	1.3
165.9	27	1.22727	1.4
166	28	1.27273	1.5
166.1	36	1.63636	1.6
166.2	36	1.63636	1.4
166.3	33	1.5	1.2
166.4	24	1.09091	1.1
166.5	24	1.09091	1.2
166.6	23	1.04545	1.3
166.7	32	1.45455	1.3
166.8	29	1.31818	1.2
166.9	25	1.13636	1.2
167	26	1.18182	1.3
167.1	31	1.40909	1.3
167.2	26	1.18182	1.2
167.3	27	1.22727	1.3
167.4	24	1.09091	1.3
167.5	32	1.45455	1.7
167.6	33	1.5	1.8
167.7	47	2.13636	1.8
167.8	37	1.68182	1.5
167.9	37	1.68182	1.3
168	26	1.18182	1.2
168.1	26	1.18182	1.2
168.2	27	1.22727	1.2
168.3	25	1.13636	1.3
168.4	26	1.18182	1.4
168.5	33	1.5	1.7
168.6	36	1.63636	1.6
168.7	40	1.81818	1.6
168.8	31	1.40909	1.3
168.9	34	1.54545	1.3
169	24	1.09091	1.3
169.1	28	1.27273	1.3
169.2	34	1.54545	1.3
169.3	23	1.04545	1.1
169.4	29	1.31818	1.2
169.5	22	1	1.1
169.6	29	1.31818	1.1
169.7	24	1.09091	1.1
169.8	22	1	1.1
169.9	27	1.22727	1.2
170	25	1.13636	1.3
170.1	28	1.27273	1.5
170.2	32	1.45455	1.7
170.3	40	1.81818	1.8
170.4	37	1.68182	1.6
170.5	41	1.86364	1.6
170.6	30	1.36364	1.4
170.7	36	1.63636	1.3
170.8	27	1.22727	1.2
170.9	26	1.18182	1
171	23	1.04545	1
171.1	20	0.909091	1.1
171.2	23	1.04545	1.2
171.3	27	1.22727	1.4
171.4	29	1.31818	1.6
171.5	34	1.54545	1.7
171.6	43	1.95455	1.6
171.7	38	1.72727	1.4
171.8	25	1.13636	1.2
171.9	29	1.31818	1.3
172	28	1.27273	1.2
172.1	26	1.18182	1.1
172.2	27	1.22727	1.1
172.3	22	1	1.1
172.4	25	1.13636	1.1
172.5	25	1.13636	1.1
172.6	22	1	1.1
172.7	24	1.09091	1.1
172.8	28	1.27273	1.2
172.9	22	1	1.4
173	29	1.31818	1.6
173.1	43	1.95455	1.7
173.2	35	1.59091	1.4
173.3	32	1.45455	1.3
173.4	25	1.13636	1.2
173.5	27	1.22727	1.1
173.6	26	1.18182	1
173.7	22	1	1
173.8	19	0.863636	1.1
173.9	28	1.27273	1.2
174	25	1.13636	1.2
174.1	24	1.09091	1.2
174.2	29	1.31818	1.2
174.3	26	1.18182	1.1
174.4	21	0.954545	1
174.5	23	1.04545	1
174.6	24	1.09091	1.2
174.7	22	1	1.2
174.8	30	1.36364	1.2
174.9	25	1.13636	1.1
175	24	1.09091	1.1
175.1	24	1.09091	1.1
175.2	24	1.09091	1.2
175.3	23	1.04545	1.3
175.4	31	1.40909	1.4
175.5	34	1.54545	1.3
175.6	25	1.13636	1.4
175.7	26	1.18182	1.6
175.8	39	1.77273	1.7
175.9	40	1.81818	1.5
176	34	1.54545	1.4
176.1	25	1.13636	1.2
176.2	32	1.45455	1.2
176.3	20	0.909091	1.1
176.4	29	1.31818	1.2
176.5	26	1.18182	1.2
176.6	25	1.13636	1.1
176.7	25	1.13636	1.2
176.8	23	1.04545	1.3
176.9	29	1.31818	1.5
177	32	1.45455	1.9
177.1	41	1.86364	1.9
177.2	51	2.31818	1.7
177.3	36	1.63636	1.4
177.4	28	1.27273	1.3
177.5	30	1.36364	1.3
177.6	27	1.22727	1.3
177.7	28	1.27273	1.3
177.8	28	1.27273	1.2
177.9	27	1.22727	1.2
178	23	1.04545	1.4
178.1	32	1.45455	1.6
178.2	36	1.63636	1.9
178.3	39	1.77273	2
178.4	49	2.22727	1.8
178.5	44	2	1.5
178.6	29	1.31818	1.2
178.7	25	1.13636	1.3
178.8	28	1.27273	1.3
178.9	30	1.36364	1.3
179	25	1.13636	1.2
179.1	28	1.27273	1.3
179.2	29	1.31818	1.3
179.3	27	1.22727	1.2
179.4	27	1.22727	1.2
179.5	27	1.22727	1.2
179.6	28	1.27273	1.3
179.7	26	1.18182	1.5
179.8	30	1.36364	1.7
179.9	42	1.90909	1.8
180	43	1.95455	1.6
180.1	34	1.54545	1.2
180.2	27	1.22727	1.1
180.3	21	0.954545	1.1
180.4	24	1.09091	1.2
180.5	28	1.27273	1.2
180.6	25	1.13636	1.2
180.7	27	1.22727	1.2
180.8	28	1.27273	1.2
180.9	24	1.09091	1.1
181	24	1.09091	1.1
181.1	27	1.22727	1.2
181.2	21	0.954545	1.1
181.3	28	1.27273	1.2
181.4	23	1.04545	1.2
181.5	27	1.22727	1.2
181.6	26	1.18182	1.2
181.7	26	1.18182	1.3
181.8	30	1.36364	1.3
181.9	31	1.40909	1.4
182	27	1.22727	1.3
182.1	33	1.5	1.2
182.2	26	1.18182	1.2
182.3	23	1.04545	1.3
182.4	28	1.27273	1.6
182.5	37	1.68182	1.8
182.6	42	1.90909	1.6
182.7	39	1.77273	1.5
182.8	27	1.22727	1.4
182.9	33	1.5	1.3
183	30	1.36364	1.2
183.1	23	1.04545	1.2
183.2	24	1.09091	1.3
183.3	35	1.59091	1.4
183.4	27	1.22727	1.3
183.5	30	1.36364	1.2
183.6	27	1.22727	1.1
183.7	22	1	1.2
183.8	26	1.18182	1.3
183.9	33	1.5	1.3
184	27	1.22727	1.3
184.1	27	1.22727	1.5
184.2	32	1.45455	1.7
184.3	41	1.86364	1.7
184.4	38	1.72727	1.6
184.5	35	1.59091	1.4
184.6	31	1.40909	1.3
184.7	26	1.18182	1.2
184.8	26	1.18182	1.2
184.9	24	1.09091	1.2
185	31	1.40909	1.3
185.1	24	1.09091	1.2
185.2	29	1.31818	1.3
185.3	26	1.18182	1.2
185.4	28	1.27273	1.3
185.5	26	1.18182	1.4
185.6	29	1.31818	1.7
185.7	36	1.63636	1.8
185.8	45	2.04545	1.6
185.9	35	1.59091	1.3
186	26	1.18182	1.1
186.1	26	1.18182	1.1
186.2	23	1.04545	1.2
186.3	25	1.13636	1.3
186.4	31	1.40909	1.3
186.5	32	1.45455	1.3
186.6	24	1.09091	1.2
186.7	27	1.22727	1.2
186.8	27	1.22727	1.2
186.9	24	1.09091	1.2
187	27	1.22727	1.3
187.1	28	1.27273	1.3
187.2	28	1.27273	1.6
187.3	33	1.5	1.8
187.4	46	2.09091	1.7
187.5	40	1.81818	1.5
187.6	29	1.31818	1.2
187.7	29	1.31818	1.2
187.8	23	1.04545	1.1
187.9	27	1.22727	1.2
188	23	1.04545	1.1
188.1	26	1.18182	1.2
188.2	24	1.09091	1.1
188.3	26	1.18182	1.2
188.4	23	1.04545	1.2
188.5	28	1.27273	1.4
188.6	31	1.40909	1.5
188.7	35	1.59091	1.5
188.8	33	1.5	1.3
188.9	29	1.31818	1.2
189	26	1.18182	1.2
189.1	26	1.18182	1.2
189.2	25	1.13636	1.2
189.3	28	1.27273	1.2
189.4	26	1.18182	1.2
189.5	26	1.18182	1.4
189.6	25	1.13636	1.7
189.7	42	1.90909	1.9
189.8	43	1.95455	1.7
189.9	40	1.81818	1.4
190	29	1.31818	1.3
190.1	26	1.18182	1.2
190.2	29	1.31818	1.2
190.3	25	1.13636	1.2
190.4	26	1.18182	1.4
190.5	30	1.36364	1.5
190.6	37	1.68182	1.5
190.7	29	1.31818	1.5
190.8	34	1.54545	1.4
190.9	34	1.54545	1.3
191	27	1.22727	1.2
191.1	23	1.04545	1.3
191.2	26	1.18182	1.4
191.3	34	1.54545	1.5
191.4	30	1.36364	1.4
191.5	34	1.54545	1.4
191.6	27	1.22727	1.3
191.7	32	1.45455	1.3
191.8	29	1.31818	1.2
191.9	28	1.27273	1.3
192	25	1.13636	1.3
192.1	31	1.40909	1.3
192.2	30	1.36364	1.3
192.3	28	1.27273	1.3
192.4	27	1.22727	1.2
192.5	28	1.27273	1.5
192.6	27	1.22727	1.6
192.7	41	1.86364	1.6
192.8	37	1.68182	1.3
192.9	27	1.22727	1.2
193	23	1.04545	1.2
193.1	28	1.27273	1.2
193.2	26	1.18182	1.2
193.3	27	1.22727	1.2
193.4	24	1.09091	1.2
193.5	27	1.22727	1.2
193.6	29	1.31818	1.2
193.7	24	1.09091	1.1
193.8	25	1.13636	1
193.9	24	1.09091	1.1
194	20	0.909091	1.1
194.1	27	1.22727	1.3
194.2	26	1.18182	1.6
194.3	31	1.40909	1.7
194.4	47	2.13636	1.7
194.5	36	1.63636	1.5
194.6	29	1.31818	1.3
194.7	32	1.45455	1.3
194.8	25	1.13636	1.1
194.9	26	1.18182	1.1
195	19	0.863636	1.1
195.1	29	1.31818	1.2
195.2	22	1	1.1
195.3	27	1.22727	1.2
195.4	23	1.04545	1.1
195.5	26	1.18182	1.1
195.6	23	1.04545	1.1
195.7	23	1.04545	1.3
195.8	25	1.13636	1.5
195.9	36	1.63636	1.7
196	41	1.86364	1.7
196.1	37	1.68182	1.6
196.2	36	1.63636	1.3
196.3	31	1.40909	1.2
196.4	22	1	1.2
196.5	28	1.27273	1.3
196.6	26	1.18182	1.1
196.7	29	1.31818	1.1
196.8	20	0.909091	1.1
196.9	26	1.18182	1.2
197	27	1.22727	1.4
197.1	27	1.22727	1.7
197.2	40	1.81818	1.9
197.3	46	2.09091	1.8
197.4	39	1.77273	1.6
197.5	33	1.5	1.4
197.6	36	1.63636	1.4
197.7	25	1.13636	1.2
197.8	29	1.31818	1.2
197.9	25	1.13636	1.1
198	25	1.13636	1.1
198.1	25	1.13636	1.2
198.2	25	1.13636	1.3
198.3	30	1.36364	1.7
198.4	33	1.5	1.7
198.5	47	2.13636	1.6
198.6	34	1.54545	1.3
198.7	26	1.18182	1.2
198.8	24	1.09091	1.2
198.9	27	1.22727	1.3
199	30	1.36364	1.4
199.1	29	1.31818	1.3
199.2	31	1.40909	1.3
199.3	29	1.31818	1.2
199.4	26	1.18182	1
199.5	25	1.13636	1
199.6	18	0.818182	1.1
199.7	24	1.09091	1.3
199.8	29	1.31818	1.7
199.9	35	1.59091	1.7
[truncated: 1,947 more rows]
