# Supplementary material for: A Deterministic Model Predicts the Properties of Stochastic Calcium Oscillations in Airway Smooth Muscle Cells
Source: PLoS Comput Biol. 2014 Aug 14;10(8):e1003783. doi: 10.1371/journal.pcbi.1003783 (PMC4133161; doi:10.1371/journal.pcbi.1003783)
Supplement: Dataset S1 — ASMC calcium fluorescence trace data. The data files are in Excel format and compressed in a zip file. Each Excel file has a name showing their information. For example, “S2_SMC6_MCh200nM” means data are from ASMC No. 6 in lung slice No. 2 by using 200 nM MCh. In each file, there are four columns which represent (from left to right) time(s), fluorescence intensity, and average . (ZIP) [file pcbi.1003783.s001.zip › S5_SMC4_MCh200nM.xlsx]

## Sheet: Sheet1
0	27	1	1
0.1	27	1	1
0.2	30	1.11111	1
0.3	27	1	1
0.4	28	1.03704	1
0.5	26	0.962963	1.1
0.6	29	1.07407	1.1
0.7	36	1.33333	1.1
0.8	28	1.03704	1
0.9	23	0.851852	0.9
1	26	0.962963	1
1.1	25	0.925926	1
1.2	30	1.11111	1
1.3	26	0.962963	1
1.4	28	1.03704	1
1.5	26	0.962963	1
1.6	28	1.03704	1
1.7	25	0.925926	1
1.8	31	1.14815	1
1.9	22	0.814815	1
2	26	0.962963	1
2.1	33	1.22222	1.1
2.2	25	0.925926	1.1
2.3	29	1.07407	1.1
2.4	35	1.2963	1.1
2.5	27	1	1
2.6	25	0.925926	1
2.7	29	1.07407	1
2.8	25	0.925926	1
2.9	28	1.03704	1.1
3	27	1	1.1
3.1	33	1.22222	1.1
3.2	30	1.11111	1.1
3.3	28	1.03704	1
3.4	28	1.03704	0.9
3.5	23	0.851852	0.9
3.6	22	0.814815	1
3.7	30	1.11111	1.1
3.8	28	1.03704	1
3.9	30	1.11111	1
4	26	0.962963	1
4.1	22	0.814815	1.1
4.2	33	1.22222	1.1
4.3	32	1.18519	1
4.4	24	0.888889	0.9
4.5	25	0.925926	1
4.6	27	1	1
4.7	28	1.03704	1
4.8	29	1.07407	1
4.9	26	0.962963	1
5	23	0.851852	1.1
5.1	34	1.25926	1.1
5.2	30	1.11111	1
5.3	29	1.07407	1
5.4	25	0.925926	1
5.5	28	1.03704	1
5.6	31	1.14815	1
5.7	21	0.777778	0.9
5.8	26	0.962963	1
5.9	28	1.03704	1
6	27	1	1
6.1	28	1.03704	1
6.2	26	0.962963	1.1
6.3	30	1.11111	1.2
6.4	34	1.25926	1.3
6.5	32	1.18519	1.2
6.6	38	1.40741	1.2
6.7	27	1	1
6.8	31	1.14815	1
6.9	21	0.777778	1
7	31	1.14815	1.1
7.1	25	0.925926	1.1
7.2	35	1.2963	1.1
7.3	28	1.03704	1
7.4	28	1.03704	1.1
7.5	29	1.07407	1
7.6	31	1.14815	1
7.7	23	0.851852	1
7.8	27	1	1
7.9	28	1.03704	1
8	27	1	1
8.1	23	0.851852	1
8.2	27	1	1
8.3	29	1.07407	1.1
8.4	29	1.07407	1
8.5	28	1.03704	1
8.6	26	0.962963	1
8.7	27	1	1.1
8.8	25	0.925926	1.1
8.9	34	1.25926	1.2
9	32	1.18519	1.1
9.1	30	1.11111	1
9.2	27	1	0.9
9.3	25	0.925926	0.9
9.4	23	0.851852	1
9.5	28	1.03704	1.1
9.6	27	1	1.1
9.7	33	1.22222	1.2
9.8	28	1.03704	1.1
9.9	33	1.22222	1.1
10	30	1.11111	1.1
10.1	24	0.888889	1.1
10.2	32	1.18519	1
10.3	30	1.11111	1
10.4	21	0.777778	1
10.5	26	0.962963	1
10.6	30	1.11111	1
10.7	25	0.925926	1
10.8	25	0.925926	1
10.9	28	1.03704	1
11	24	0.888889	1
11.1	31	1.14815	1
11.2	25	0.925926	0.9
11.3	21	0.777778	0.9
11.4	28	1.03704	1
11.5	26	0.962963	0.9
11.6	24	0.888889	0.9
11.7	21	0.777778	0.9
11.8	29	1.07407	1
11.9	26	0.962963	1
12	29	1.07407	1.1
12.1	28	1.03704	1.1
12.2	31	1.14815	1.1
12.3	33	1.22222	1.1
12.4	26	0.962963	1.1
12.5	29	1.07407	1.1
12.6	32	1.18519	1.1
12.7	26	0.962963	0.9
12.8	28	1.03704	1
12.9	22	0.814815	1
13	27	1	1.1
13.1	30	1.11111	1.1
13.2	30	1.11111	1.1
13.3	30	1.11111	1.1
13.4	33	1.22222	1.1
13.5	27	1	1
13.6	28	1.03704	0.9
13.7	23	0.851852	0.9
13.8	23	0.851852	1
13.9	26	0.962963	1
14	30	1.11111	1
14.1	25	0.925926	1.1
14.2	28	1.03704	1.1
14.3	33	1.22222	1.2
14.4	31	1.14815	1.2
14.5	31	1.14815	1.1
14.6	33	1.22222	1.1
14.7	23	0.851852	1
14.8	30	1.11111	1.1
14.9	30	1.11111	1.1
15	30	1.11111	1.1
15.1	26	0.962963	1.1
15.2	30	1.11111	1.1
15.3	32	1.18519	1.1
15.4	26	0.962963	1
15.5	28	1.03704	1
15.6	23	0.851852	1
15.7	27	1	1
15.8	29	1.07407	1
15.9	27	1	1
16	26	0.962963	1
16.1	27	1	1
16.2	24	0.888889	1
16.3	28	1.03704	1
16.4	28	1.03704	1
16.5	28	1.03704	1.1
16.6	29	1.07407	1.1
16.7	29	1.07407	1
16.8	30	1.11111	1
16.9	25	0.925926	1
17	26	0.962963	1.1
17.1	33	1.22222	1.1
17.2	29	1.07407	1
17.3	26	0.962963	1
17.4	27	1	1
17.5	27	1	1
17.6	25	0.925926	1
17.7	27	1	1
17.8	31	1.14815	0.9
17.9	23	0.851852	0.9
18	21	0.777778	0.9
18.1	25	0.925926	1
18.2	28	1.03704	1.1
18.3	31	1.14815	1
18.4	27	1	1
18.5	27	1	1
18.6	27	1	1.1
18.7	29	1.07407	1.1
18.8	32	1.18519	1.1
18.9	30	1.11111	1
19	24	0.888889	1
19.1	30	1.11111	1.1
19.2	28	1.03704	1
19.3	29	1.07407	1
19.4	28	1.03704	1
19.5	26	0.962963	1.1
19.6	31	1.14815	1.1
19.7	32	1.18519	1
19.8	27	1	0.9
19.9	21	0.777778	1
20	25	0.925926	1
20.1	32	1.18519	1.1
20.2	25	0.925926	1
20.3	30	1.11111	1
20.4	25	0.925926	1
20.5	30	1.11111	1
20.6	23	0.851852	0.9
20.7	24	0.888889	0.9
20.8	25	0.925926	1
20.9	25	0.925926	1
21	30	1.11111	1
21.1	25	0.925926	0.9
21.2	23	0.851852	0.9
21.3	28	1.03704	1
21.4	25	0.925926	1.1
21.5	29	1.07407	1.1
21.6	33	1.22222	1.1
21.7	28	1.03704	1
21.8	32	1.18519	1.1
21.9	24	0.888889	1
22	31	1.14815	1
22.1	29	1.07407	1
22.2	22	0.814815	1
22.3	29	1.07407	1
22.4	28	1.03704	1
22.5	26	0.962963	1
22.6	27	1	1
22.7	28	1.03704	1
22.8	23	0.851852	1
22.9	28	1.03704	1.1
23	31	1.14815	1.1
23.1	27	1	1.1
23.2	31	1.14815	1.1
23.3	29	1.07407	1
23.4	28	1.03704	1.1
23.5	26	0.962963	1.1
23.6	32	1.18519	1.2
23.7	34	1.25926	1.1
23.8	29	1.07407	1
23.9	24	0.888889	1
24	29	1.07407	1.1
24.1	31	1.14815	1.1
24.2	27	1	1
24.3	29	1.07407	1
24.4	26	0.962963	1
24.5	26	0.962963	1
24.6	25	0.925926	1
24.7	26	0.962963	1
24.8	27	1	1
24.9	27	1	1
25	29	1.07407	1
25.1	25	0.925926	1
25.2	29	1.07407	1
25.3	28	1.03704	1
25.4	25	0.925926	1
25.5	26	0.962963	1.1
25.6	28	1.03704	1.1
25.7	33	1.22222	1.1
25.8	30	1.11111	1
25.9	28	1.03704	1
26	22	0.814815	1
26.1	32	1.18519	1
26.2	25	0.925926	1
26.3	28	1.03704	1
26.4	24	0.888889	1
26.5	28	1.03704	1
26.6	28	1.03704	1
26.7	23	0.851852	1.1
26.8	33	1.22222	1.2
26.9	30	1.11111	1.1
27	31	1.14815	1.1
27.1	30	1.11111	1
27.2	27	1	1
27.3	25	0.925926	1
27.4	28	1.03704	1.1
27.5	28	1.03704	1.1
27.6	32	1.18519	1.1
27.7	31	1.14815	1.1
27.8	26	0.962963	1
27.9	30	1.11111	1.1
28	28	1.03704	1
28.1	28	1.03704	1
28.2	25	0.925926	1
28.3	28	1.03704	1
28.4	26	0.962963	1
28.5	30	1.11111	1
28.6	29	1.07407	1.1
28.7	26	0.962963	1
28.8	31	1.14815	1.1
28.9	27	1	1.1
29	32	1.18519	1.2
29.1	29	1.07407	1.1
29.2	35	1.2963	1.1
29.3	26	0.962963	1
29.4	28	1.03704	1
29.5	29	1.07407	1
29.6	23	0.851852	1.1
29.7	32	1.18519	1.1
29.8	32	1.18519	1.1
29.9	29	1.07407	1
30	26	0.962963	1
30.1	27	1	1.1
30.2	29	1.07407	1.1
30.3	33	1.22222	1.1
30.4	31	1.14815	1.1
30.5	28	1.03704	1.1
30.6	32	1.18519	1.1
30.7	27	1	1
30.8	32	1.18519	1
30.9	24	0.888889	0.9
31	27	1	1
31.1	25	0.925926	1.1
31.2	29	1.07407	1.1
31.3	32	1.18519	1.1
31.4	27	1	1.1
31.5	30	1.11111	1.1
31.6	33	1.22222	1.2
31.7	30	1.11111	1.2
31.8	31	1.14815	1.2
31.9	33	1.22222	1.1
32	30	1.11111	1.1
32.1	28	1.03704	1.1
32.2	32	1.18519	1.2
32.3	32	1.18519	1.1
32.4	32	1.18519	1
32.5	23	0.851852	1
32.6	27	1	1.1
32.7	34	1.25926	1.1
32.8	30	1.11111	1.1
32.9	29	1.07407	1.1
33	32	1.18519	1.1
33.1	31	1.14815	1.1
33.2	28	1.03704	1
33.3	28	1.03704	1
33.4	28	1.03704	1
33.5	27	1	1
33.6	28	1.03704	1.1
33.7	30	1.11111	1.3
33.8	35	1.2963	1.2
33.9	38	1.40741	1.1
34	25	0.925926	1
34.1	30	1.11111	1
34.2	26	0.962963	1.1
34.3	29	1.07407	1.1
34.4	31	1.14815	1.1
34.5	31	1.14815	1.1
34.6	30	1.11111	1.1
34.7	30	1.11111	1.1
34.8	29	1.07407	1.1
34.9	30	1.11111	1.1
35	31	1.14815	1.1
35.1	31	1.14815	1.1
35.2	30	1.11111	1.1
35.3	32	1.18519	1.1
35.4	29	1.07407	1.1
35.5	32	1.18519	1.1
35.6	29	1.07407	1.1
35.7	28	1.03704	1.1
35.8	31	1.14815	1.1
35.9	28	1.03704	1.1
36	30	1.11111	1.1
36.1	28	1.03704	1
36.2	30	1.11111	1.1
36.3	27	1	1.2
36.4	32	1.18519	1.2
36.5	38	1.40741	1.1
36.6	29	1.07407	1
36.7	26	0.962963	1
36.8	29	1.07407	1.1
36.9	29	1.07407	1.1
37	33	1.22222	1.1
37.1	28	1.03704	1.1
37.2	29	1.07407	1.1
37.3	29	1.07407	1.1
37.4	32	1.18519	1.2
37.5	30	1.11111	1.1
37.6	32	1.18519	1.2
37.7	31	1.14815	1.2
37.8	33	1.22222	1.2
37.9	30	1.11111	1.1
38	32	1.18519	1.2
38.1	30	1.11111	1.1
38.2	36	1.33333	1.2
38.3	26	0.962963	1
38.4	33	1.22222	1.1
38.5	25	0.925926	1
38.6	32	1.18519	1
38.7	24	0.888889	1
38.8	26	0.962963	1.1
38.9	35	1.2963	1.2
39	29	1.07407	1.2
39.1	35	1.2963	1.3
39.2	34	1.25926	1.2
39.3	33	1.22222	1.1
39.4	27	1	1
39.5	31	1.14815	1.1
39.6	24	0.888889	1.1
39.7	33	1.22222	1.2
39.8	31	1.14815	1.2
39.9	33	1.22222	1.1
40	32	1.18519	1.2
40.1	26	0.962963	1.1
40.2	36	1.33333	1.2
40.3	29	1.07407	1.1
40.4	30	1.11111	1.1
40.5	29	1.07407	1.1
40.6	32	1.18519	1.1
40.7	32	1.18519	1.1
40.8	28	1.03704	1.2
40.9	32	1.18519	1.1
41	34	1.25926	1.1
41.1	26	0.962963	1
41.2	30	1.11111	1.1
41.3	29	1.07407	1.1
41.4	30	1.11111	1.1
41.5	33	1.22222	1.1
41.6	27	1	1.1
41.7	30	1.11111	1.2
41.8	30	1.11111	1.2
41.9	34	1.25926	1.2
42	35	1.2963	1.1
42.1	31	1.14815	1.2
42.2	27	1	1.2
42.3	36	1.33333	1.2
42.4	31	1.14815	1.2
42.5	32	1.18519	1.3
42.6	33	1.22222	1.2
42.7	38	1.40741	1.2
42.8	26	0.962963	1.1
42.9	34	1.25926	1.2
43	32	1.18519	1.2
43.1	32	1.18519	1.2
43.2	33	1.22222	1.1
43.3	32	1.18519	1.1
43.4	25	0.925926	1.1
43.5	32	1.18519	1.3
43.6	33	1.22222	1.4
43.7	42	1.55556	1.4
43.8	36	1.33333	1.4
43.9	38	1.40741	1.4
44	36	1.33333	1.4
44.1	36	1.33333	1.3
44.2	38	1.40741	1.3
44.3	33	1.22222	1.2
44.4	35	1.2963	1.2
44.5	32	1.18519	1.2
44.6	33	1.22222	1.2
44.7	29	1.07407	1.1
44.8	33	1.22222	1.1
44.9	30	1.11111	1.1
45	29	1.07407	1.1
45.1	33	1.22222	1.2
45.2	28	1.03704	1.1
45.3	33	1.22222	1.2
45.4	31	1.14815	1.2
45.5	36	1.33333	1.3
45.6	29	1.07407	1.3
45.7	39	1.44444	1.3
45.8	34	1.25926	1.2
45.9	34	1.25926	1.2
46	32	1.18519	1.1
46.1	32	1.18519	1.1
46.2	25	0.925926	1.2
46.3	35	1.2963	1.3
46.4	40	1.48148	1.3
46.5	31	1.14815	1.2
46.6	33	1.22222	1.1
46.7	30	1.11111	1.2
46.8	29	1.07407	1.2
46.9	36	1.33333	1.3
47	33	1.22222	1.2
47.1	34	1.25926	1.2
47.2	33	1.22222	1.2
47.3	32	1.18519	1.2
47.4	29	1.07407	1.3
47.5	39	1.44444	1.3
47.6	37	1.37037	1.2
47.7	32	1.18519	1.2
47.8	31	1.14815	1.2
47.9	31	1.14815	1.2
48	34	1.25926	1.2
48.1	35	1.2963	1.3
48.2	31	1.14815	1.2
48.3	39	1.44444	1.2
48.4	31	1.14815	1.2
48.5	28	1.03704	1.2
48.6	36	1.33333	1.3
48.7	34	1.25926	1.2
48.8	33	1.22222	1.2
48.9	31	1.14815	1.2
49	32	1.18519	1.2
49.1	33	1.22222	1.2
49.2	29	1.07407	1.2
49.3	36	1.33333	1.4
49.4	33	1.22222	1.5
49.5	44	1.62963	1.5
49.6	43	1.59259	1.4
49.7	38	1.40741	1.3
49.8	36	1.33333	1.2
49.9	33	1.22222	1.1
50	26	0.962963	1.2
50.1	34	1.25926	1.2
50.2	35	1.2963	1.2
50.3	29	1.07407	1.2
50.4	32	1.18519	1.3
50.5	36	1.33333	1.3
50.6	34	1.25926	1.3
50.7	33	1.22222	1.3
50.8	35	1.2963	1.2
50.9	37	1.37037	1.2
51	29	1.07407	1.2
51.1	35	1.2963	1.4
51.2	32	1.18519	1.4
51.3	45	1.66667	1.3
51.4	33	1.22222	1.1
51.5	29	1.07407	1.1
51.6	31	1.14815	1.2
51.7	31	1.14815	1.3
51.8	38	1.40741	1.4
51.9	39	1.44444	1.4
52	39	1.44444	1.4
52.1	38	1.40741	1.3
52.2	34	1.25926	1.3
52.3	37	1.37037	1.3
52.4	35	1.2963	1.2
52.5	30	1.11111	1.3
52.6	33	1.22222	1.3
52.7	39	1.44444	1.3
52.8	34	1.25926	1.4
52.9	35	1.2963	1.3
53	41	1.51852	1.4
53.1	30	1.11111	1.3
53.2	41	1.51852	1.5
53.3	35	1.2963	1.4
53.4	43	1.59259	1.4
53.5	38	1.40741	1.2
53.6	34	1.25926	1.2
53.7	26	0.962963	1.2
53.8	35	1.2963	1.3
53.9	36	1.33333	1.4
54	38	1.40741	1.4
54.1	37	1.37037	1.4
54.2	37	1.37037	1.4
54.3	38	1.40741	1.3
54.4	37	1.37037	1.3
54.5	32	1.18519	1.4
54.6	37	1.37037	1.4
54.7	42	1.55556	1.4
54.8	36	1.33333	1.3
54.9	39	1.44444	1.4
55	33	1.22222	1.3
55.1	38	1.40741	1.4
55.2	38	1.40741	1.4
55.3	36	1.33333	1.3
55.4	36	1.33333	1.3
55.5	35	1.2963	1.3
55.6	32	1.18519	1.4
55.7	42	1.55556	1.5
55.8	42	1.55556	1.4
55.9	37	1.37037	1.4
56	36	1.33333	1.4
56.1	43	1.59259	1.5
56.2	36	1.33333	1.4
56.3	43	1.59259	1.3
56.4	33	1.22222	1.2
56.5	32	1.18519	1.3
56.6	33	1.22222	1.4
56.7	39	1.44444	1.5
56.8	40	1.48148	1.4
56.9	41	1.51852	1.3
57	35	1.2963	1.3
57.1	33	1.22222	1.3
57.2	34	1.25926	1.3
57.3	40	1.48148	1.4
57.4	35	1.2963	1.4
57.5	41	1.51852	1.4
57.6	36	1.33333	1.4
57.7	38	1.40741	1.5
57.8	40	1.48148	1.5
57.9	40	1.48148	1.5
58	44	1.62963	1.4
58.1	36	1.33333	1.3
58.2	35	1.2963	1.3
58.3	33	1.22222	1.2
58.4	36	1.33333	1.3
58.5	32	1.18519	1.3
58.6	40	1.48148	1.5
58.7	36	1.33333	1.5
58.8	42	1.55556	1.8
58.9	43	1.59259	2.1
59	58	2.14815	2.2
59.1	67	2.48148	2.1
59.2	54	2	1.8
59.3	48	1.77778	1.6
59.4	42	1.55556	1.6
59.5	42	1.55556	1.6
59.6	43	1.59259	1.5
59.7	42	1.55556	1.5
59.8	38	1.40741	1.4
59.9	38	1.40741	1.4
60	40	1.48148	1.4
60.1	37	1.37037	1.4
60.2	40	1.48148	1.4
60.3	34	1.25926	1.5
60.4	39	1.44444	1.6
60.5	47	1.74074	1.6
60.6	44	1.62963	1.4
60.7	42	1.55556	1.3
60.8	31	1.14815	1.2
60.9	35	1.2963	1.3
61	33	1.22222	1.3
61.1	34	1.25926	1.4
61.2	41	1.51852	1.5
61.3	35	1.2963	1.5
61.4	48	1.77778	1.7
61.5	42	1.55556	1.6
61.6	47	1.74074	1.6
61.7	38	1.40741	1.4
61.8	41	1.51852	1.5
61.9	36	1.33333	1.4
62	44	1.62963	1.4
62.1	31	1.14815	1.4
62.2	39	1.44444	1.4
62.3	41	1.51852	1.4
62.4	36	1.33333	1.4
62.5	37	1.37037	1.4
62.6	38	1.40741	1.4
62.7	40	1.48148	1.3
62.8	32	1.18519	1.2
62.9	34	1.25926	1.3
63	34	1.25926	1.4
63.1	37	1.37037	1.5
63.2	43	1.59259	1.6
63.3	45	1.66667	1.6
63.4	44	1.62963	1.6
63.5	43	1.59259	1.4
63.6	39	1.44444	1.4
63.7	35	1.2963	1.4
63.8	41	1.51852	1.4
63.9	38	1.40741	1.4
64	36	1.33333	1.4
64.1	38	1.40741	1.4
64.2	37	1.37037	1.5
64.3	39	1.44444	1.6
64.4	46	1.7037	1.7
64.5	43	1.59259	2.1
64.6	46	1.7037	2.3
64.7	80	2.96296	2.4
64.8	57	2.11111	1.9
64.9	56	2.07407	1.7
65	41	1.51852	1.5
65.1	40	1.48148	1.5
65.2	39	1.44444	1.4
65.3	39	1.44444	1.4
65.4	34	1.25926	1.4
65.5	43	1.59259	1.5
65.6	38	1.40741	1.5
65.7	44	1.62963	1.5
65.8	36	1.33333	1.4
65.9	38	1.40741	1.4
66	38	1.40741	1.4
66.1	34	1.25926	1.3
66.2	40	1.48148	1.4
66.3	33	1.22222	1.3
66.4	42	1.55556	1.4
66.5	33	1.22222	1.4
66.6	37	1.37037	1.6
66.7	46	1.7037	1.7
66.8	50	1.85185	1.6
66.9	44	1.62963	1.5
67	38	1.40741	1.4
67.1	40	1.48148	1.4
67.2	38	1.40741	1.3
67.3	32	1.18519	1.3
67.4	39	1.44444	1.4
67.5	35	1.2963	1.4
67.6	41	1.51852	1.3
67.7	35	1.2963	1.3
67.8	33	1.22222	1.3
67.9	39	1.44444	1.4
68	35	1.2963	1.3
68.1	40	1.48148	1.3
68.2	32	1.18519	1.3
68.3	36	1.33333	1.4
68.4	40	1.48148	1.5
68.5	38	1.40741	1.6
68.6	46	1.7037	1.6
68.7	44	1.62963	1.6
68.8	41	1.51852	1.6
68.9	42	1.55556	1.6
69	46	1.7037	1.6
69.1	44	1.62963	1.5
69.2	38	1.40741	1.5
69.3	40	1.48148	1.5
69.4	45	1.66667	1.5
69.5	37	1.37037	1.5
69.6	42	1.55556	1.6
69.7	39	1.44444	1.6
69.8	47	1.74074	1.6
69.9	42	1.55556	1.5
70	41	1.51852	1.5
70.1	41	1.51852	1.6
70.2	37	1.37037	2
70.3	51	1.88889	2.3
70.4	71	2.62963	2.3
70.5	65	2.40741	2
70.6	50	1.85185	1.8
70.7	47	1.74074	1.7
70.8	46	1.7037	1.6
70.9	42	1.55556	1.6
71	40	1.48148	1.4
71.1	44	1.62963	1.4
71.2	33	1.22222	1.3
71.3	35	1.2963	1.5
71.4	40	1.48148	1.6
71.5	46	1.7037	1.5
71.6	44	1.62963	1.5
71.7	35	1.2963	1.5
71.8	46	1.7037	1.6
71.9	39	1.44444	1.5
72	41	1.51852	1.5
72.1	38	1.40741	1.6
72.2	40	1.48148	1.6
72.3	48	1.77778	1.7
72.4	44	1.62963	1.9
72.5	47	1.74074	2.2
72.6	66	2.44444	2.6
72.7	65	2.40741	2.6
72.8	78	2.88889	2.4
72.9	68	2.51852	2
73	48	1.77778	1.8
73.1	50	1.85185	1.7
73.2	47	1.74074	1.7
73.3	41	1.51852	1.6
73.4	47	1.74074	1.8
73.5	44	1.62963	1.7
73.6	52	1.92593	1.7
73.7	45	1.66667	1.7
73.8	44	1.62963	1.8
73.9	50	1.85185	2.4
74	53	1.96296	2.7
74.1	90	3.33333	3
74.2	78	2.88889	2.4
74.3	71	2.62963	2.1
74.4	49	1.81481	1.8
74.5	47	1.74074	1.7
74.6	49	1.81481	1.5
74.7	41	1.51852	1.5
74.8	35	1.2963	1.4
74.9	44	1.62963	1.4
75	33	1.22222	1.3
75.1	38	1.40741	1.4
75.2	36	1.33333	1.4
75.3	40	1.48148	1.5
75.4	38	1.40741	1.4
75.5	42	1.55556	1.5
75.6	37	1.37037	1.5
75.7	43	1.59259	1.6
75.8	41	1.51852	1.5
75.9	43	1.59259	1.5
76	39	1.44444	1.4
76.1	41	1.51852	1.3
76.2	31	1.14815	1.3
76.3	34	1.25926	1.4
76.4	39	1.44444	1.5
76.5	39	1.44444	1.4
76.6	42	1.55556	1.5
76.7	36	1.33333	1.5
76.8	44	1.62963	1.5
76.9	40	1.48148	1.4
77	37	1.37037	1.4
77.1	37	1.37037	1.4
77.2	38	1.40741	1.4
77.3	37	1.37037	1.4
77.4	42	1.55556	1.5
77.5	38	1.40741	1.5
77.6	41	1.51852	1.5
77.7	42	1.55556	1.4
77.8	39	1.44444	1.4
77.9	34	1.25926	1.5
78	42	1.55556	1.6
78.1	48	1.77778	1.8
78.2	38	1.40741	2.2
78.3	56	2.07407	2.6
78.4	86	3.18519	2.5
78.5	66	2.44444	2
78.6	49	1.81481	1.7
78.7	47	1.74074	1.8
78.8	45	1.66667	1.7
78.9	51	1.88889	1.6
79	40	1.48148	1.4
79.1	37	1.37037	1.4
79.2	34	1.25926	1.6
79.3	45	1.66667	1.7
79.4	51	1.88889	1.7
79.5	41	1.51852	1.6
79.6	42	1.55556	1.6
79.7	43	1.59259	1.5
79.8	41	1.51852	1.5
79.9	35	1.2963	1.4
80	44	1.62963	1.4
80.1	32	1.18519	1.5
80.2	41	1.51852	1.9
80.3	49	1.81481	2.3
80.4	62	2.2963	2.4
80.5	74	2.74074	2.4
80.6	56	2.07407	2.1
80.7	62	2.2963	2
80.8	50	1.85185	1.7
80.9	50	1.85185	1.6
81	41	1.51852	1.6
81.1	40	1.48148	1.5
81.2	45	1.66667	1.5
81.3	36	1.33333	1.4
81.4	40	1.48148	1.4
81.5	40	1.48148	1.4
81.6	35	1.2963	1.4
81.7	39	1.44444	1.5
81.8	36	1.33333	1.5
81.9	43	1.59259	1.6
82	44	1.62963	1.6
82.1	43	1.59259	1.8
82.2	40	1.48148	2.1
82.3	62	2.2963	2.3
82.4	65	2.40741	2.3
82.5	60	2.22222	2
82.6	62	2.2963	1.8
82.7	43	1.59259	1.6
82.8	43	1.59259	1.6
82.9	43	1.59259	1.5
83	41	1.51852	1.5
83.1	38	1.40741	1.5
83.2	45	1.66667	1.6
83.3	38	1.40741	1.5
83.4	43	1.59259	1.6
83.5	43	1.59259	1.6
83.6	45	1.66667	1.6
83.7	44	1.62963	1.6
83.8	41	1.51852	1.5
83.9	42	1.55556	1.4
84	35	1.2963	1.3
84.1	35	1.2963	1.5
84.2	37	1.37037	1.6
84.3	50	1.85185	1.8
84.4	45	1.66667	1.8
84.5	52	1.92593	1.8
84.6	47	1.74074	1.8
84.7	47	1.74074	1.8
84.8	50	1.85185	1.9
84.9	52	1.92593	2.2
85	54	2	2.4
85.1	74	2.74074	2.4
85.2	68	2.51852	2.1
85.3	55	2.03704	1.8
85.4	49	1.81481	1.6
85.5	44	1.62963	1.4
85.6	40	1.48148	1.4
85.7	33	1.22222	1.4
85.8	39	1.44444	1.5
85.9	40	1.48148	1.5
86	42	1.55556	1.5
86.1	39	1.44444	1.6
86.2	42	1.55556	1.6
86.3	45	1.66667	1.6
86.4	44	1.62963	1.6
86.5	42	1.55556	1.7
86.6	41	1.51852	1.8
86.7	51	1.88889	1.9
86.8	51	1.88889	2.2
86.9	50	1.85185	2.4
87	80	2.96296	2.5
87.1	67	2.48148	2.2
87.2	59	2.18519	1.9
87.3	56	2.07407	1.7
87.4	41	1.51852	1.6
87.5	39	1.44444	1.5
87.6	48	1.77778	1.6
87.7	38	1.40741	1.5
87.8	41	1.51852	1.5
87.9	44	1.62963	1.4
88	35	1.2963	1.4
88.1	37	1.37037	1.4
88.2	42	1.55556	1.5
88.3	37	1.37037	1.5
88.4	43	1.59259	1.4
88.5	41	1.51852	1.4
88.6	31	1.14815	1.3
88.7	39	1.44444	1.4
88.8	36	1.33333	1.4
88.9	38	1.40741	1.4
89	36	1.33333	1.4
89.1	37	1.37037	1.5
89.2	38	1.40741	1.5
89.3	44	1.62963	1.6
89.4	43	1.59259	1.5
89.5	41	1.51852	1.4
89.6	35	1.2963	1.5
89.7	35	1.2963	1.5
89.8	48	1.77778	1.7
89.9	36	1.33333	2.1
90	54	2	2.5
90.1	84	3.11111	2.4
90.2	62	2.2963	1.9
90.3	50	1.85185	1.7
90.4	44	1.62963	1.6
90.5	42	1.55556	1.6
90.6	44	1.62963	1.7
90.7	45	1.66667	1.8
90.8	49	1.81481	1.8
90.9	49	1.81481	1.7
91	46	1.7037	1.6
91.1	43	1.59259	1.6
91.2	41	1.51852	1.6
91.3	44	1.62963	1.7
91.4	46	1.7037	1.8
91.5	50	1.85185	1.7
91.6	47	1.74074	1.6
91.7	40	1.48148	1.6
91.8	45	1.66667	1.6
91.9	47	1.74074	1.6
92	40	1.48148	1.5
92.1	39	1.44444	1.6
92.2	45	1.66667	1.7
92.3	49	1.81481	1.7
92.4	42	1.55556	2.1
92.5	50	1.85185	2.5
92.6	77	2.85185	2.7
92.7	78	2.88889	2.4
92.8	63	2.33333	2
92.9	52	1.92593	1.8
93	45	1.66667	1.6
93.1	48	1.77778	1.7
93.2	38	1.40741	1.6
93.3	49	1.81481	1.6
93.4	41	1.51852	1.6
93.5	42	1.55556	1.7
93.6	50	1.85185	1.8
93.7	44	1.62963	1.6
93.8	48	1.77778	1.6
93.9	41	1.51852	1.5
94	39	1.44444	1.5
94.1	41	1.51852	1.6
94.2	41	1.51852	1.6
94.3	46	1.7037	1.6
94.4	45	1.66667	1.6
94.5	41	1.51852	1.5
94.6	47	1.74074	1.5
94.7	31	1.14815	1.4
94.8	42	1.55556	1.5
94.9	40	1.48148	1.4
95	36	1.33333	1.3
95.1	37	1.37037	1.5
95.2	33	1.22222	1.5
95.3	49	1.81481	1.7
95.4	42	1.55556	1.6
95.5	49	1.81481	1.7
95.6	42	1.55556	1.8
95.7	45	1.66667	1.9
95.8	57	2.11111	1.9
95.9	51	1.88889	1.9
96	48	1.77778	1.8
96.1	55	2.03704	1.7
96.2	45	1.66667	1.6
96.3	38	1.40741	1.5
96.4	48	1.77778	1.5
96.5	35	1.2963	1.4
96.6	37	1.37037	1.5
96.7	43	1.59259	1.6
96.8	39	1.44444	1.6
96.9	44	1.62963	1.5
97	43	1.59259	1.5
97.1	37	1.37037	1.4
97.2	38	1.40741	1.4
97.3	36	1.33333	1.5
97.4	40	1.48148	1.5
97.5	42	1.55556	1.8
97.6	40	1.48148	2
97.7	64	2.37037	2.2
97.8	61	2.25926	1.9
97.9	50	1.85185	1.8
98	44	1.62963	1.8
98.1	51	1.88889	1.8
98.2	51	1.88889	1.7
98.3	40	1.48148	1.6
98.4	48	1.77778	1.6
98.5	40	1.48148	1.5
98.6	44	1.62963	1.6
98.7	38	1.40741	1.5
98.8	44	1.62963	1.6
98.9	42	1.55556	1.6
99	40	1.48148	1.6
99.1	44	1.62963	1.6
99.2	42	1.55556	1.6
99.3	44	1.62963	1.7
99.4	40	1.48148	2.1
99.5	54	2	2.3
99.6	75	2.77778	2.2
99.7	60	2.22222	1.8
99.8	42	1.55556	1.6
99.9	45	1.66667	1.5
100	40	1.48148	1.5
100.1	39	1.44444	1.6
100.2	46	1.7037	1.7
100.3	44	1.62963	1.6
100.4	48	1.77778	1.5
100.5	40	1.48148	1.4
100.6	37	1.37037	1.4
100.7	38	1.40741	1.4
100.8	35	1.2963	1.4
100.9	41	1.51852	1.5
101	41	1.51852	1.4
101.1	39	1.44444	1.4
101.2	34	1.25926	1.4
101.3	40	1.48148	1.5
101.4	37	1.37037	1.5
101.5	41	1.51852	1.5
101.6	44	1.62963	1.6
101.7	37	1.37037	1.6
101.8	47	1.74074	1.7
101.9	49	1.81481	1.7
102	43	1.59259	1.6
102.1	43	1.59259	1.6
102.2	42	1.55556	1.6
102.3	46	1.7037	1.7
102.4	42	1.55556	1.8
102.5	53	1.96296	1.7
102.6	48	1.77778	1.5
102.7	38	1.40741	1.4
102.8	37	1.37037	1.5
102.9	39	1.44444	1.6
103	49	1.81481	2
103.1	45	1.66667	2.4
103.2	71	2.62963	2.7
103.3	81	3	2.5
103.4	63	2.33333	2.1
103.5	57	2.11111	1.7
103.6	47	1.74074	1.5
103.7	36	1.33333	1.4
103.8	40	1.48148	1.4
103.9	35	1.2963	1.5
104	41	1.51852	1.7
104.1	44	1.62963	1.7
104.2	52	1.92593	1.7
104.3	45	1.66667	1.5
104.4	37	1.37037	1.5
104.5	41	1.51852	1.6
104.6	40	1.48148	1.5
104.7	45	1.66667	1.6
104.8	39	1.44444	1.6
104.9	44	1.62963	1.7
105	47	1.74074	2.1
105.1	45	1.66667	2.3
105.2	76	2.81481	2.6
105.3	68	2.51852	2.2
105.4	63	2.33333	1.9
105.5	51	1.88889	1.8
105.6	43	1.59259	1.7
105.7	51	1.88889	1.7
105.8	47	1.74074	1.6
105.9	41	1.51852	1.5
106	40	1.48148	1.5
106.1	38	1.40741	1.6
106.2	44	1.62963	1.6
106.3	44	1.62963	1.7
106.4	40	1.48148	1.6
106.5	50	1.85185	1.7
106.6	41	1.51852	1.5
106.7	44	1.62963	1.5
106.8	36	1.33333	1.5
106.9	42	1.55556	1.6
107	40	1.48148	1.7
107.1	49	1.81481	1.7
107.2	48	1.77778	1.6
107.3	40	1.48148	1.7
107.4	45	1.66667	1.7
107.5	50	1.85185	1.7
107.6	46	1.7037	1.7
107.7	41	1.51852	2.2
107.8	52	1.92593	2.6
107.9	86	3.18519	2.9
108	73	2.7037	2.6
108.1	74	2.74074	2.5
108.2	61	2.25926	2.5
108.3	66	2.44444	2.5
108.4	77	2.85185	2.3
108.5	56	2.07407	2.2
108.6	54	2	2
108.7	65	2.40741	2
108.8	47	1.74074	1.8
108.9	46	1.7037	1.7
109	49	1.81481	1.6
109.1	41	1.51852	1.5
109.2	41	1.51852	1.5
109.3	41	1.51852	1.5
109.4	38	1.40741	1.5
109.5	40	1.48148	1.5
109.6	42	1.55556	1.5
109.7	37	1.37037	1.5
109.8	44	1.62963	1.5
109.9	38	1.40741	1.4
110	39	1.44444	1.5
110.1	40	1.48148	1.5
110.2	40	1.48148	2.1
110.3	44	1.62963	2.6
110.4	84	3.11111	2.8
110.5	85	3.14815	2.4
110.6	55	2.03704	1.9
110.7	51	1.88889	1.9
110.8	51	1.88889	1.7
110.9	53	1.96296	1.6
111	37	1.37037	1.5
111.1	41	1.51852	1.5
111.2	42	1.55556	1.6
111.3	41	1.51852	1.8
111.4	46	1.7037	2.2
111.5	62	2.2963	2.3
111.6	69	2.55556	2.3
111.7	59	2.18519	2
111.8	58	2.14815	1.8
111.9	48	1.77778	1.7
112	43	1.59259	1.6
112.1	47	1.74074	1.6
112.2	41	1.51852	1.5
112.3	39	1.44444	1.5
112.4	38	1.40741	1.4
112.5	45	1.66667	1.4
112.6	34	1.25926	1.3
112.7	33	1.22222	1.4
112.8	42	1.55556	1.5
112.9	38	1.40741	1.5
113	42	1.55556	1.5
113.1	39	1.44444	1.5
113.2	37	1.37037	1.4
113.3	42	1.55556	1.4
113.4	37	1.37037	1.4
113.5	36	1.33333	1.4
113.6	37	1.37037	1.5
113.7	40	1.48148	1.5
113.8	43	1.59259	1.5
113.9	41	1.51852	1.5
114	38	1.40741	1.4
114.1	39	1.44444	1.5
114.2	38	1.40741	2.1
114.3	45	1.66667	2.5
114.4	87	3.22222	2.6
114.5	71	2.62963	2.1
114.6	54	2	1.8
114.7	49	1.81481	1.7
114.8	41	1.51852	1.6
114.9	44	1.62963	1.5
115	41	1.51852	1.5
115.1	40	1.48148	1.5
115.2	41	1.51852	1.5
115.3	44	1.62963	1.6
115.4	40	1.48148	1.6
115.5	45	1.66667	1.7
115.6	43	1.59259	1.6
115.7	48	1.77778	1.5
115.8	42	1.55556	1.5
115.9	35	1.2963	1.4
116	42	1.55556	1.4
116.1	33	1.22222	1.3
116.2	42	1.55556	1.5
116.3	34	1.25926	1.5
116.4	45	1.66667	2
116.5	41	1.51852	2.3
116.6	78	2.88889	2.4
116.7	66	2.44444	2
116.8	53	1.96296	1.8
116.9	46	1.7037	2.1
117	47	1.74074	2.5
117.1	75	2.77778	2.6
117.2	78	2.88889	2.4
117.3	57	2.11111	1.9
117.4	57	2.11111	1.7
117.5	42	1.55556	1.5
117.6	39	1.44444	1.5
117.7	39	1.44444	1.5
117.8	42	1.55556	1.5
117.9	40	1.48148	1.5
118	43	1.59259	1.6
118.1	42	1.55556	1.6
118.2	45	1.66667	1.5
118.3	41	1.51852	1.5
118.4	39	1.44444	1.4
118.5	41	1.51852	1.5
118.6	36	1.33333	1.5
118.7	45	1.66667	1.6
118.8	43	1.59259	1.7
118.9	42	1.55556	1.7
119	51	1.88889	1.7
119.1	42	1.55556	1.7
119.2	41	1.51852	1.7
119.3	51	1.88889	1.9
119.4	46	1.7037	2.2
119.5	59	2.18519	2.3
119.6	71	2.62963	2.1
119.7	53	1.96296	1.7
119.8	45	1.66667	1.4
119.9	37	1.37037	1.4
120	35	1.2963	1.4
120.1	38	1.40741	1.5
120.2	43	1.59259	1.6
120.3	41	1.51852	1.6
120.4	42	1.55556	1.6
120.5	44	1.62963	1.5
120.6	41	1.51852	1.5
120.7	35	1.2963	1.5
120.8	44	1.62963	1.6
120.9	39	1.44444	1.5
121	43	1.59259	1.6
121.1	40	1.48148	1.6
121.2	45	1.66667	1.5
121.3	41	1.51852	1.6
121.4	38	1.40741	1.7
121.5	48	1.77778	1.7
121.6	49	1.81481	1.7
121.7	44	1.62963	1.6
121.8	42	1.55556	1.6
121.9	41	1.51852	1.6
122	48	1.77778	1.6
122.1	40	1.48148	1.7
122.2	45	1.66667	2.3
122.3	51	1.88889	2.6
122.4	87	3.22222	2.7
122.5	72	2.66667	2.3
122.6	60	2.22222	1.9
122.7	54	2	1.7
122.8	40	1.48148	1.6
122.9	44	1.62963	1.6
123	44	1.62963	1.6
123.1	44	1.62963	1.6
123.2	45	1.66667	1.6
123.3	40	1.48148	1.6
123.4	43	1.59259	1.9
123.5	47	1.74074	2.3
123.6	61	2.25926	2.6
123.7	81	3	2.5
123.8	67	2.48148	2.2
123.9	58	2.14815	2
124	53	1.96296	1.8
124.1	47	1.74074	1.6
124.2	43	1.59259	1.8
124.3	43	1.59259	1.9
124.4	60	2.22222	1.9
124.5	52	1.92593	1.8
124.6	44	1.62963	2
124.7	53	1.96296	2
124.8	64	2.37037	2
124.9	47	1.74074	1.7
125	51	1.88889	1.6
125.1	38	1.40741	1.5
125.2	43	1.59259	1.6
125.3	44	1.62963	1.6
125.4	40	1.48148	1.5
125.5	43	1.59259	1.5
125.6	40	1.48148	1.4
125.7	41	1.51852	1.4
125.8	35	1.2963	1.4
125.9	41	1.51852	1.6
126	40	1.48148	1.6
126.1	45	1.66667	1.6
126.2	45	1.66667	1.7
126.3	39	1.44444	1.7
126.4	51	1.88889	2.1
126.5	47	1.74074	2.4
126.6	69	2.55556	2.5
126.7	80	2.96296	2.2
126.8	50	1.85185	1.7
126.9	45	1.66667	1.5
127	41	1.51852	1.5
127.1	36	1.33333	1.5
127.2	48	1.77778	1.6
127.3	40	1.48148	1.6
127.4	45	1.66667	1.6
127.5	45	1.66667	1.5
127.6	40	1.48148	1.6
127.7	40	1.48148	1.5
127.8	47	1.74074	1.6
127.9	37	1.37037	1.5
128	46	1.7037	1.5
128.1	39	1.44444	1.5
128.2	34	1.25926	1.6
128.3	49	1.81481	2
128.4	50	1.85185	2.2
128.5	66	2.44444	2.3
128.6	63	2.33333	2.1
128.7	54	2	1.9
128.8	52	1.92593	1.8
128.9	49	1.81481	1.6
129	44	1.62963	1.5
129.1	39	1.44444	1.4
129.2	39	1.44444	1.4
129.3	32	1.18519	1.6
129.4	42	1.55556	1.7
129.5	52	1.92593	1.8
129.6	42	1.55556	1.8
129.7	51	1.88889	1.8
129.8	50	1.85185	1.7
129.9	48	1.77778	1.6
130	42	1.55556	1.8
130.1	40	1.48148	2.2
130.2	64	2.37037	2.4
130.3	73	2.7037	2.2
130.4	59	2.18519	1.9
130.5	48	1.77778	1.6
130.6	45	1.66667	1.6
130.7	40	1.48148	1.5
130.8	42	1.55556	1.5
130.9	41	1.51852	1.6
131	42	1.55556	1.5
131.1	43	1.59259	1.4
131.2	35	1.2963	1.3
131.3	37	1.37037	1.4
131.4	36	1.33333	1.5
131.5	42	1.55556	1.7
131.6	46	1.7037	1.8
131.7	50	1.85185	1.8
131.8	47	1.74074	2.1
131.9	46	1.7037	2.4
132	74	2.74074	2.4
132.1	72	2.66667	2
132.2	48	1.77778	1.7
132.3	46	1.7037	1.6
132.4	41	1.51852	1.5
132.5	42	1.55556	1.6
132.6	38	1.40741	1.7
132.7	52	1.92593	1.8
132.8	49	1.81481	2
132.9	46	1.7037	2.2
133	70	2.59259	2.3
133.1	63	2.33333	2
133.2	54	2	1.7
133.3	44	1.62963	1.5
133.4	37	1.37037	1.5
133.5	42	1.55556	1.6
133.6	44	1.62963	1.5
133.7	41	1.51852	1.5
133.8	40	1.48148	1.5
133.9	39	1.44444	1.8
134	41	1.51852	2
134.1	62	2.2963	2
134.2	58	2.14815	1.8
134.3	46	1.7037	1.7
134.4	43	1.59259	1.8
134.5	50	1.85185	1.8
134.6	52	1.92593	1.7
134.7	43	1.59259	1.7
134.8	46	1.7037	1.8
134.9	49	1.81481	1.7
135	47	1.74074	1.7
135.1	44	1.62963	1.6
135.2	45	1.66667	1.5
135.3	43	1.59259	1.5
135.4	35	1.2963	1.9
135.5	44	1.62963	2.1
135.6	72	2.66667	2.1
135.7	54	2	1.8
135.8	48	1.77778	1.6
135.9	41	1.51852	1.5
136	44	1.62963	1.6
136.1	39	1.44444	1.6
136.2	48	1.77778	1.6
136.3	42	1.55556	1.4
136.4	40	1.48148	1.4
136.5	33	1.22222	1.4
136.6	38	1.40741	1.4
136.7	39	1.44444	1.6
136.8	40	1.48148	1.8
136.9	52	1.92593	2.2
137	51	1.88889	2.4
137.1	78	2.88889	2.4
137.2	67	2.48148	2
137.3	47	1.74074	1.7
137.4	46	1.7037	1.8
137.5	46	1.7037	1.9
137.6	54	2	1.8
137.7	51	1.88889	1.5
137.8	41	1.51852	1.3
137.9	30	1.11111	1.2
138	37	1.37037	1.4
138.1	34	1.25926	1.4
138.2	40	1.48148	1.5
138.3	39	1.44444	1.4
138.4	39	1.44444	1.4
138.5	36	1.33333	1.5
138.6	39	1.44444	1.8
138.7	46	1.7037	2.3
138.8	57	2.11111	2.6
138.9	83	3.07407	2.6
139	70	2.59259	2.2
139.1	61	2.25926	2
139.2	51	1.88889	1.8
139.3	50	1.85185	1.7
139.4	42	1.55556	1.7
139.5	47	1.74074	1.8
139.6	47	1.74074	1.8
139.7	48	1.77778	1.8
139.8	48	1.77778	1.7
139.9	47	1.74074	1.8
140	42	1.55556	1.7
140.1	55	2.03704	1.8
140.2	41	1.51852	1.7
140.3	52	1.92593	1.9
140.4	43	1.59259	1.9
140.5	59	2.18519	2
140.6	55	2.03704	1.8
140.7	49	1.81481	1.7
140.8	44	1.62963	1.7
140.9	42	1.55556	1.7
141	52	1.92593	1.9
141.1	42	1.55556	1.8
141.2	56	2.07407	1.9
141.3	48	1.77778	1.8
141.4	52	1.92593	1.8
141.5	49	1.81481	1.8
141.6	45	1.66667	1.7
141.7	52	1.92593	1.6
141.8	42	1.55556	1.6
141.9	34	1.25926	1.8
142	53	1.96296	2.2
142.1	58	2.14815	2.1
142.2	65	2.40741	2
142.3	48	1.77778	1.9
142.4	52	1.92593	1.9
142.5	57	2.11111	1.9
142.6	45	1.66667	1.8
142.7	48	1.77778	2
142.8	50	1.85185	2.2
142.9	68	2.51852	2.4
143	63	2.33333	2.1
143.1	63	2.33333	2
143.2	47	1.74074	1.8
143.3	51	1.88889	1.8
143.4	48	1.77778	1.7
143.5	45	1.66667	1.7
143.6	41	1.51852	1.7
143.7	49	1.81481	1.8
143.8	49	1.81481	1.8
143.9	51	1.88889	1.8
144	49	1.81481	1.7
144.1	45	1.66667	1.7
144.2	41	1.51852	1.8
144.3	55	2.03704	2.4
144.4	53	1.96296	2.5
144.5	83	3.07407	2.5
144.6	65	2.40741	2.1
144.7	52	1.92593	1.8
144.8	51	1.88889	1.8
144.9	45	1.66667	1.9
145	53	1.96296	1.9
145.1	52	1.92593	1.9
145.2	49	1.81481	1.9
145.3	56	2.07407	1.8
145.4	45	1.66667	1.7
145.5	47	1.74074	1.7
145.6	49	1.81481	1.5
145.7	38	1.40741	1.4
145.8	37	1.37037	1.4
145.9	38	1.40741	1.4
146	36	1.33333	1.5
146.1	40	1.48148	1.6
146.2	42	1.55556	1.6
146.3	44	1.62963	1.6
146.4	44	1.62963	1.8
146.5	45	1.66667	1.7
146.6	53	1.96296	1.7
146.7	39	1.44444	2
146.8	48	1.77778	2.5
146.9	74	2.74074	2.8
147	80	2.96296	2.6
147.1	69	2.55556	2.1
147.2	59	2.18519	2
147.3	43	1.59259	1.8
147.4	58	2.14815	1.7
147.5	46	1.7037	1.5
147.6	37	1.37037	1.4
147.7	38	1.40741	1.4
147.8	40	1.48148	1.4
147.9	38	1.40741	1.4
148	35	1.2963	1.4
148.1	38	1.40741	1.6
148.2	43	1.59259	1.8
148.3	47	1.74074	1.8
148.4	53	1.96296	1.8
148.5	49	1.81481	1.7
148.6	42	1.55556	1.8
148.7	46	1.7037	2.2
148.8	57	2.11111	2.4
148.9	78	2.88889	2.2
149	57	2.11111	1.9
149.1	40	1.48148	1.8
149.2	58	2.14815	1.9
149.3	51	1.88889	1.8
149.4	43	1.59259	1.7
149.5	49	1.81481	1.6
149.6	42	1.55556	1.5
149.7	41	1.51852	1.5
149.8	41	1.51852	1.5
149.9	43	1.59259	1.5
150	40	1.48148	1.4
150.1	41	1.51852	1.4
150.2	36	1.33333	1.4
150.3	37	1.37037	1.6
150.4	42	1.55556	1.6
150.5	47	1.74074	1.7
150.6	44	1.62963	1.6
150.7	45	1.66667	1.7
150.8	42	1.55556	1.8
150.9	48	1.77778	1.9
151	58	2.14815	2
151.1	50	1.85185	1.8
151.2	51	1.88889	1.9
151.3	43	1.59259	1.9
151.4	59	2.18519	2.1
151.5	51	1.88889	2.2
151.6	62	2.2963	2.2
151.7	65	2.40741	2
151.8	54	2	1.7
151.9	44	1.62963	1.6
152	41	1.51852	1.5
152.1	45	1.66667	1.5
152.2	35	1.2963	1.5
152.3	42	1.55556	1.6
152.4	43	1.59259	1.6
152.5	42	1.55556	1.7
152.6	42	1.55556	1.8
152.7	50	1.85185	1.8
152.8	51	1.88889	1.7
152.9	41	1.51852	1.6
153	46	1.7037	1.6
153.1	44	1.62963	1.4
153.2	37	1.37037	1.4
153.3	35	1.2963	1.3
153.4	39	1.44444	1.4
153.5	35	1.2963	1.4
153.6	37	1.37037	1.4
153.7	39	1.44444	1.5
153.8	36	1.33333	1.8
153.9	49	1.81481	2.3
154	57	2.11111	2.5
154.1	79	2.92593	2.5
154.2	70	2.59259	2.1
154.3	54	2	1.9
154.4	47	1.74074	1.7
154.5	49	1.81481	1.8
154.6	44	1.62963	1.8
154.7	55	2.03704	1.7
154.8	43	1.59259	1.5
154.9	41	1.51852	1.4
155	35	1.2963	1.5
155.1	39	1.44444	1.6
155.2	50	1.85185	1.6
155.3	38	1.40741	1.4
155.4	39	1.44444	1.4
155.5	37	1.37037	1.3
155.6	34	1.25926	1.4
155.7	36	1.33333	1.6
155.8	40	1.48148	1.8
155.9	53	1.96296	2.1
156	53	1.96296	2.2
156.1	64	2.37037	2.2
156.2	63	2.33333	1.9
156.3	49	1.81481	1.8
156.4	45	1.66667	1.9
156.5	52	1.92593	2.1
156.6	54	2	2.4
156.7	66	2.44444	2.5
156.8	76	2.81481	2.3
156.9	60	2.22222	2
157	53	1.96296	1.8
157.1	49	1.81481	1.7
157.2	42	1.55556	1.6
157.3	43	1.59259	1.6
157.4	42	1.55556	1.6
157.5	46	1.7037	1.7
157.6	41	1.51852	1.7
157.7	50	1.85185	1.7
157.8	49	1.81481	1.7
157.9	38	1.40741	1.6
158	48	1.77778	1.8
158.1	46	1.7037	1.9
158.2	49	1.81481	2.4
158.3	60	2.22222	2.6
158.4	84	3.11111	2.5
158.5	65	2.40741	2
158.6	51	1.88889	1.8
158.7	46	1.7037	1.7
158.8	46	1.7037	1.7
158.9	46	1.7037	1.6
159	43	1.59259	1.4
159.1	40	1.48148	1.4
159.2	34	1.25926	1.3
159.3	39	1.44444	1.5
159.4	36	1.33333	1.5
159.5	48	1.77778	1.7
159.6	40	1.48148	1.6
159.7	46	1.7037	1.8
159.8	44	1.62963	1.9
159.9	52	1.92593	2.1
160	59	2.18519	2.4
160.1	59	2.18519	2.6
160.2	78	2.88889	2.5
160.3	71	2.62963	2.2
160.4	57	2.11111	1.9
160.5	51	1.88889	1.7
160.6	43	1.59259	1.5
160.7	43	1.59259	1.5
160.8	39	1.44444	1.4
160.9	36	1.33333	1.4
161	40	1.48148	1.5
161.1	40	1.48148	1.6
161.2	42	1.55556	1.6
161.3	44	1.62963	1.6
161.4	40	1.48148	1.6
161.5	42	1.55556	1.8
161.6	48	1.77778	2.3
161.7	56	2.07407	2.5
161.8	81	3	2.6
161.9	68	2.51852	2.2
162	58	2.14815	1.9
162.1	49	1.81481	1.8
162.2	45	1.66667	1.7
162.3	50	1.85185	1.7
162.4	43	1.59259	1.6
162.5	43	1.59259	1.6
162.6	42	1.55556	1.6
162.7	43	1.59259	1.6
162.8	44	1.62963	1.5
162.9	39	1.44444	1.4
163	39	1.44444	1.4
163.1	37	1.37037	1.5
163.2	38	1.40741	1.6
163.3	48	1.77778	1.7
163.4	45	1.66667	1.6
163.5	44	1.62963	1.6
163.6	42	1.55556	1.6
163.7	41	1.51852	1.8
163.8	47	1.74074	2.1
163.9	61	2.25926	2.2
164	59	2.18519	2.1
164.1	60	2.22222	1.9
164.2	51	1.88889	1.6
164.3	44	1.62963	1.5
164.4	35	1.2963	1.6
164.5	45	1.66667	1.8
164.6	49	1.81481	1.8
164.7	48	1.77778	1.9
164.8	50	1.85185	2.2
164.9	52	1.92593	2.5
165	73	2.7037	2.6
165.1	74	2.74074	2.5
165.2	66	2.44444	2.3
165.3	65	2.40741	2.1
165.4	59	2.18519	1.9
165.5	45	1.66667	1.7
165.6	53	1.96296	1.7
165.7	41	1.51852	1.5
165.8	41	1.51852	1.4
165.9	38	1.40741	1.5
166	38	1.40741	1.7
166.1	48	1.77778	1.8
166.2	51	1.88889	1.8
166.3	47	1.74074	1.7
166.4	49	1.81481	1.7
166.5	44	1.62963	1.6
166.6	45	1.66667	1.6
166.7	42	1.55556	1.5
166.8	43	1.59259	1.5
166.9	39	1.44444	1.5
167	42	1.55556	1.5
167.1	37	1.37037	1.5
167.2	44	1.62963	1.6
167.3	43	1.59259	1.5
167.4	41	1.51852	1.6
167.5	40	1.48148	1.8
167.6	45	1.66667	1.9
167.7	57	2.11111	2
167.8	48	1.77778	2.2
167.9	55	2.03704	2.3
168	72	2.66667	2.2
168.1	57	2.11111	1.8
168.2	48	1.77778	1.6
168.3	41	1.51852	1.6
168.4	44	1.62963	1.6
168.5	41	1.51852	1.6
168.6	42	1.55556	1.8
168.7	47	1.74074	2
168.8	57	2.11111	2.1
168.9	61	2.25926	2
169	53	1.96296	2.1
169.1	47	1.74074	2.1
169.2	69	2.55556	2.1
169.3	57	2.11111	1.8
169.4	48	1.77778	1.7
169.5	41	1.51852	1.6
169.6	45	1.66667	1.6
169.7	41	1.51852	1.5
169.8	41	1.51852	1.6
169.9	42	1.55556	1.6
170	43	1.59259	1.6
170.1	42	1.55556	1.6
170.2	46	1.7037	1.6
170.3	45	1.66667	1.7
170.4	41	1.51852	2.1
170.5	54	2	2.4
170.6	72	2.66667	2.4
170.7	66	2.44444	2.2
170.8	59	2.18519	2
170.9	54	2	1.7
171	48	1.77778	1.5
171.1	35	1.2963	1.5
171.2	41	1.51852	1.6
171.3	43	1.59259	1.6
171.4	43	1.59259	1.7
171.5	41	1.51852	1.7
171.6	52	1.92593	2
171.7	46	1.7037	2
171.8	63	2.33333	1.9
171.9	52	1.92593	1.6
172	42	1.55556	1.5
172.1	37	1.37037	1.5
172.2	39	1.44444	1.6
172.3	48	1.77778	1.8
172.4	43	1.59259	1.8
172.5	52	1.92593	1.9
172.6	51	1.88889	1.9
172.7	54	2	1.8
172.8	49	1.81481	1.8
172.9	46	1.7037	1.7
173	48	1.77778	1.7
173.1	41	1.51852	1.7
173.2	49	1.81481	1.8
173.3	48	1.77778	2.1
173.4	48	1.77778	2.4
173.5	77	2.85185	2.5
173.6	71	2.62963	2.2
173.7	56	2.07407	1.9
173.8	49	1.81481	1.8
173.9	47	1.74074	1.7
174	48	1.77778	1.7
174.1	46	1.7037	1.7
174.2	47	1.74074	1.7
174.3	43	1.59259	1.6
174.4	44	1.62963	1.8
174.5	44	1.62963	1.8
174.6	57	2.11111	1.8
174.7	42	1.55556	1.7
174.8	45	1.66667	1.8
174.9	54	2	1.9
175	48	1.77778	1.8
175.1	50	1.85185	1.7
175.2	45	1.66667	1.6
175.3	40	1.48148	1.7
175.4	48	1.77778	1.8
175.5	50	1.85185	2.1
175.6	47	1.74074	2.4
175.7	75	2.77778	2.5
175.8	74	2.74074	2.2
175.9	55	2.03704	1.9
176	53	1.96296	1.8
176.1	48	1.77778	1.6
176.2	41	1.51852	1.6
176.3	42	1.55556	1.5
176.4	44	1.62963	1.6
176.5	39	1.44444	1.5
176.6	43	1.59259	1.5
176.7	43	1.59259	1.5
176.8	38	1.40741	1.5
176.9	40	1.48148	1.5
177	44	1.62963	1.7
177.1	41	1.51852	1.9
177.2	55	2.03704	2.1
177.3	57	2.11111	2.4
177.4	60	2.22222	2.5
177.5	81	3	2.4
177.6	59	2.18519	1.9
177.7	51	1.88889	1.7
177.8	42	1.55556	1.6
177.9	43	1.59259	1.6
178	44	1.62963	1.5
178.1	41	1.51852	1.6
178.2	39	1.44444	1.6
178.3	46	1.7037	1.6
178.4	45	1.66667	1.6
178.5	42	1.55556	1.6
178.6	40	1.48148	1.5
178.7	45	1.66667	1.6
178.8	38	1.40741	1.5
178.9	44	1.62963	1.6
179	40	1.48148	1.8
179.1	42	1.55556	2
179.2	62	2.2963	2.2
179.3	61	2.25926	2.1
179.4	55	2.03704	2.2
179.5	51	1.88889	2.3
179.6	69	2.55556	2.4
179.7	63	2.33333	2.3
179.8	65	2.40741	2.1
179.9	57	2.11111	1.9
180	50	1.85185	1.8
180.1	49	1.81481	1.7
180.2	46	1.7037	1.7
180.3	46	1.7037	1.7
180.4	48	1.77778	1.7
180.5	46	1.7037	1.6
180.6	45	1.66667	1.5
180.7	41	1.51852	1.5
180.8	38	1.40741	1.6
180.9	42	1.55556	1.7
181	51	1.88889	1.7
181.1	47	1.74074	1.6
181.2	43	1.59259	1.5
181.3	38	1.40741	1.5
181.4	41	1.51852	1.5
181.5	44	1.62963	1.6
181.6	37	1.37037	1.6
181.7	47	1.74074	1.8
181.8	49	1.81481	2.1
181.9	50	1.85185	2.2
182	70	2.59259	2.2
182.1	60	2.22222	1.9
182.2	50	1.85185	1.8
182.3	47	1.74074	1.8
182.4	49	1.81481	1.7
182.5	49	1.81481	1.5
182.6	39	1.44444	1.5
182.7	37	1.37037	1.6
182.8	42	1.55556	1.7
182.9	51	1.88889	1.7
183	43	1.59259	1.7
183.1	41	1.51852	1.7
183.2	52	1.92593	1.9
183.3	48	1.77778	1.8
183.4	51	1.88889	1.8
183.5	48	1.77778	1.7
183.6	44	1.62963	1.6
183.7	47	1.74074	1.6
183.8	40	1.48148	1.6
183.9	46	1.7037	1.8
184	42	1.55556	1.9
184.1	59	2.18519	2
184.2	55	2.03704	1.9
184.3	45	1.66667	1.7
184.4	50	1.85185	1.8
184.5	42	1.55556	1.8
184.6	54	2	2
184.7	50	1.85185	2
184.8	57	2.11111	1.9
184.9	53	1.96296	1.8
185	45	1.66667	1.8
185.1	44	1.62963	2.2
185.2	56	2.07407	2.4
185.3	75	2.77778	2.5
185.4	66	2.44444	2.2
185.5	62	2.2963	1.9
185.6	50	1.85185	1.8
185.7	45	1.66667	1.8
185.8	51	1.88889	1.7
185.9	46	1.7037	1.6
186	39	1.44444	1.4
186.1	41	1.51852	1.4
186.2	37	1.37037	1.4
186.3	36	1.33333	1.4
186.4	41	1.51852	1.6
186.5	40	1.48148	1.9
186.6	46	1.7037	2
186.7	64	2.37037	2
186.8	54	2	1.8
186.9	47	1.74074	1.6
187	46	1.7037	1.6
187.1	40	1.48148	1.5
187.2	41	1.51852	1.5
187.3	39	1.44444	1.5
187.4	38	1.40741	1.6
187.5	48	1.77778	1.9
187.6	46	1.7037	2
187.7	56	2.07407	2.1
187.8	57	2.11111	2.1
187.9	61	2.25926	2
188	55	2.03704	2
188.1	42	1.55556	2
188.2	67	2.48148	2.2
188.3	49	1.81481	2.2
188.4	64	2.37037	2.3
188.5	64	2.37037	2.1
188.6	55	2.03704	2
188.7	55	2.03704	1.9
188.8	50	1.85185	1.7
188.9	46	1.7037	1.5
189	39	1.44444	1.5
189.1	39	1.44444	1.5
189.2	41	1.51852	1.8
189.3	41	1.51852	2.1
189.4	64	2.37037	2.1
189.5	63	2.33333	1.9
189.6	47	1.74074	1.7
189.7	44	1.62963	1.6
189.8	44	1.62963	1.7
189.9	45	1.66667	1.7
190	46	1.7037	1.7
190.1	46	1.7037	1.7
190.2	44	1.62963	1.7
190.3	44	1.62963	1.8
190.4	47	1.74074	1.9
190.5	53	1.96296	1.9
190.6	50	1.85185	1.9
190.7	47	1.74074	1.8
190.8	55	2.03704	1.7
190.9	41	1.51852	1.5
191	40	1.48148	1.5
191.1	38	1.40741	1.9
191.2	45	1.66667	2.3
191.3	72	2.66667	2.4
191.4	67	2.48148	2.1
191.5	54	2	1.8
191.6	50	1.85185	1.8
191.7	43	1.59259	1.7
191.8	53	1.96296	1.7
191.9	43	1.59259	1.5
192	43	1.59259	1.5
192.1	39	1.44444	1.5
192.2	38	1.40741	1.6
192.3	46	1.7037	1.7
192.4	46	1.7037	1.7
192.5	45	1.66667	1.7
192.6	47	1.74074	1.6
192.7	42	1.55556	1.5
192.8	43	1.59259	1.5
192.9	36	1.33333	1.5
193	42	1.55556	1.4
193.1	41	1.51852	1.4
193.2	33	1.22222	1.4
193.3	37	1.37037	1.6
193.4	44	1.62963	1.7
193.5	46	1.7037	1.6
193.6	44	1.62963	1.5
193.7	37	1.37037	1.4
193.8	41	1.51852	1.6
193.9	37	1.37037	1.5
194	49	1.81481	1.8
194.1	36	1.33333	1.9
194.2	63	2.33333	2.3
194.3	58	2.14815	2.4
194.4	68	2.51852	2.3
194.5	66	2.44444	2.1
194.6	53	1.96296	1.8
194.7	49	1.81481	1.6
194.8	41	1.51852	1.6
194.9	41	1.51852	1.7
195	44	1.62963	1.7
195.1	55	2.03704	1.7
195.2	42	1.55556	1.5
195.3	39	1.44444	1.5
195.4	38	1.40741	1.6
195.5	43	1.59259	1.5
195.6	47	1.74074	1.5
195.7	35	1.2963	1.5
195.8	43	1.59259	1.7
195.9	46	1.7037	1.7
196	46	1.7037	1.7
196.1	49	1.81481	1.8
196.2	46	1.7037	1.7
196.3	47	1.74074	1.7
196.4	46	1.7037	1.7
196.5	43	1.59259	1.7
196.6	47	1.74074	1.6
196.7	44	1.62963	1.5
196.8	38	1.40741	1.6
196.9	37	1.37037	2
197	55	2.03704	2.4
197.1	67	2.48148	2.6
197.2	74	2.74074	2.5
197.3	71	2.62963	2.2
197.4	54	2	2
197.5	56	2.07407	2
197.6	53	1.96296	1.9
197.7	49	1.81481	1.9
197.8	50	1.85185	1.8
197.9	52	1.92593	1.7
198	44	1.62963	1.8
198.1	41	1.51852	2
198.2	57	2.11111	2.1
198.3	64	2.37037	2
198.4	51	1.88889	1.7
198.5	49	1.81481	1.6
198.6	41	1.51852	1.4
198.7	40	1.48148	1.4
198.8	31	1.14815	1.4
198.9	39	1.44444	1.6
199	43	1.59259	1.7
199.1	48	1.77778	1.7
199.2	49	1.81481	1.8
199.3	43	1.59259	1.6
199.4	50	1.85185	1.6
199.5	39	1.44444	1.5
199.6	43	1.59259	1.6
199.7	40	1.48148	1.8
199.8	49	1.81481	2.1
199.9	57	2.11111	2.3
[truncated: 1,947 more rows]
