# Supplementary material for: A Deterministic Model Predicts the Properties of Stochastic Calcium Oscillations in Airway Smooth Muscle Cells
Source: PLoS Comput Biol. 2014 Aug 14;10(8):e1003783. doi: 10.1371/journal.pcbi.1003783 (PMC4133161; doi:10.1371/journal.pcbi.1003783)
Supplement: Dataset S1 — ASMC calcium fluorescence trace data. The data files are in Excel format and compressed in a zip file. Each Excel file has a name showing their information. For example, “S2_SMC6_MCh200nM” means data are from ASMC No. 6 in lung slice No. 2 by using 200 nM MCh. In each file, there are four columns which represent (from left to right) time(s), fluorescence intensity, and average . (ZIP) [file pcbi.1003783.s001.zip › S9_SMC1_MCh50nM.xlsx]

## Sheet: Sheet1
0	39	1	1
0.1	39	1	1.1
0.2	38	0.974359	1.1
0.3	49	1.25641	1.1
0.4	39	1	1.1
0.5	35	0.897436	1.1
0.6	54	1.38462	1.2
0.7	41	1.05128	1
0.8	40	1.02564	1.1
0.9	39	1	1.1
1	49	1.25641	1.1
1.1	39	1	1.1
1.2	44	1.12821	1.1
1.3	48	1.23077	1.1
1.4	37	0.948718	1.1
1.5	49	1.25641	1.1
1.6	47	1.20513	1.1
1.7	38	0.974359	1.1
1.8	48	1.23077	1.2
1.9	43	1.10256	1.2
2	54	1.38462	1.2
2.1	40	1.02564	1.1
2.2	46	1.17949	1.1
2.3	44	1.12821	1.1
2.4	42	1.07692	1.1
2.5	40	1.02564	1.2
2.6	46	1.17949	1.2
2.7	50	1.28205	1.2
2.8	44	1.12821	1.1
2.9	41	1.05128	1.1
3	45	1.15385	1.1
3.1	40	1.02564	1.1
3.2	49	1.25641	1.2
3.3	42	1.07692	1.1
3.4	46	1.17949	1.2
3.5	45	1.15385	1.1
3.6	44	1.12821	1.1
3.7	37	0.948718	1.1
3.8	49	1.25641	1.1
3.9	45	1.15385	1.1
4	37	0.948718	1.2
4.1	49	1.25641	1.3
4.2	53	1.35897	1.1
4.3	45	1.15385	1.1
4.4	35	0.897436	1.1
4.5	48	1.23077	1.1
4.6	47	1.20513	1.2
4.7	39	1	1.1
4.8	52	1.33333	1.2
4.9	42	1.07692	1.1
5	50	1.28205	1.1
5.1	39	1	1.1
5.2	45	1.15385	1.2
5.3	45	1.15385	1.2
5.4	45	1.15385	1.2
5.5	45	1.15385	1.2
5.6	45	1.15385	1.2
5.7	49	1.25641	1.2
5.8	48	1.23077	1.2
5.9	42	1.07692	1.1
6	48	1.23077	1.2
6.1	44	1.12821	1.2
6.2	47	1.20513	1.2
6.3	46	1.17949	1.2
6.4	45	1.15385	1.1
6.5	45	1.15385	1.1
6.6	43	1.10256	1.1
6.7	46	1.17949	1.2
6.8	41	1.05128	1.1
6.9	49	1.25641	1.2
7	42	1.07692	1.2
7.1	48	1.23077	1.2
7.2	49	1.25641	1.2
7.3	46	1.17949	1.3
7.4	47	1.20513	1.2
7.5	55	1.41026	1.2
7.6	44	1.12821	1.1
7.7	43	1.10256	1.1
7.8	39	1	1.1
7.9	48	1.23077	1.1
8	38	0.974359	1.1
8.1	42	1.07692	1.2
8.2	50	1.28205	1.2
8.3	46	1.17949	1.2
8.4	43	1.10256	1.1
8.5	46	1.17949	1.2
8.6	43	1.10256	1.2
8.7	51	1.30769	1.3
8.8	49	1.25641	1.2
8.9	52	1.33333	1.3
9	45	1.15385	1.2
9.1	51	1.30769	1.2
9.2	40	1.02564	1.2
9.3	54	1.38462	1.3
9.4	49	1.25641	1.3
9.5	45	1.15385	1.2
9.6	53	1.35897	1.3
9.7	48	1.23077	1.2
9.8	47	1.20513	1.2
9.9	51	1.30769	1.3
10	48	1.23077	1.2
10.1	50	1.28205	1.3
10.2	46	1.17949	1.2
10.3	55	1.41026	1.2
10.4	43	1.10256	1.2
10.5	48	1.23077	1.1
10.6	44	1.12821	1.2
10.7	41	1.05128	1.2
10.8	51	1.30769	1.1
10.9	44	1.12821	1.1
11	39	1	1.2
11.1	42	1.07692	1.2
11.2	58	1.48718	1.3
11.3	44	1.12821	1.2
11.4	46	1.17949	1.2
11.5	49	1.25641	1.2
11.6	42	1.07692	1.2
11.7	52	1.33333	1.1
11.8	49	1.25641	1.1
11.9	33	0.846154	1.1
12	50	1.28205	1.3
12.1	41	1.05128	1.3
12.2	59	1.51282	1.4
12.3	48	1.23077	1.3
12.4	52	1.33333	1.3
12.5	47	1.20513	1.2
12.6	50	1.28205	1.2
12.7	47	1.20513	1.2
12.8	49	1.25641	1.3
12.9	46	1.17949	1.4
13	58	1.48718	1.4
13.1	55	1.41026	1.3
13.2	51	1.30769	1.2
13.3	46	1.17949	1.2
13.4	44	1.12821	1.2
13.5	50	1.28205	1.2
13.6	41	1.05128	1.1
13.7	45	1.15385	1.2
13.8	39	1	1.2
13.9	52	1.33333	1.3
14	49	1.25641	1.3
14.1	49	1.25641	1.2
14.2	50	1.28205	1.2
14.3	43	1.10256	1.1
14.4	42	1.07692	1.2
14.5	48	1.23077	1.2
14.6	47	1.20513	1.2
14.7	44	1.12821	1.3
14.8	50	1.28205	1.3
14.9	54	1.38462	1.2
15	47	1.20513	1.2
15.1	43	1.10256	1.1
15.2	50	1.28205	1.1
15.3	38	0.974359	1
15.4	43	1.10256	1.1
15.5	41	1.05128	1.1
15.6	44	1.12821	1.3
15.7	47	1.20513	1.3
15.8	58	1.48718	1.3
15.9	46	1.17949	1.1
16	44	1.12821	1.2
16.1	39	1	1.2
16.2	56	1.4359	1.3
16.3	45	1.15385	1.2
16.4	49	1.25641	1.3
16.5	47	1.20513	1.3
16.6	57	1.46154	1.4
16.7	52	1.33333	1.3
16.8	50	1.28205	1.2
16.9	53	1.35897	1.2
17	38	0.974359	1.2
17.1	55	1.41026	1.3
17.2	46	1.17949	1.3
17.3	54	1.38462	1.2
17.4	47	1.20513	1.2
17.5	43	1.10256	1.1
17.6	48	1.23077	1.2
17.7	42	1.07692	1.2
17.8	51	1.30769	1.2
17.9	43	1.10256	1.1
18	41	1.05128	1.2
18.1	45	1.15385	1.2
18.2	53	1.35897	1.2
18.3	45	1.15385	1.2
18.4	41	1.05128	1.2
18.5	50	1.28205	1.2
18.6	50	1.28205	1.1
18.7	38	0.974359	1.1
18.8	44	1.12821	1.1
18.9	46	1.17949	1.1
19	44	1.12821	1.1
19.1	43	1.10256	1.1
19.2	46	1.17949	1.2
19.3	42	1.07692	1.1
19.4	48	1.23077	1.1
19.5	43	1.10256	1.1
19.6	43	1.10256	1.2
19.7	44	1.12821	1.2
19.8	50	1.28205	1.2
19.9	44	1.12821	1.1
20	43	1.10256	1.2
20.1	46	1.17949	1.2
20.2	52	1.33333	1.2
20.3	41	1.05128	1.1
20.4	46	1.17949	1.3
20.5	41	1.05128	1.3
20.6	60	1.53846	1.4
20.7	48	1.23077	1.3
20.8	51	1.30769	1.3
20.9	57	1.46154	1.4
21	44	1.12821	1.3
21.1	58	1.48718	1.3
21.2	45	1.15385	1.1
21.3	45	1.15385	1.1
21.4	41	1.05128	1.1
21.5	39	1	1.2
21.6	48	1.23077	1.3
21.7	51	1.30769	1.2
21.8	48	1.23077	1.3
21.9	47	1.20513	1.3
22	57	1.46154	1.3
22.1	47	1.20513	1.2
22.2	45	1.15385	1.2
22.3	44	1.12821	1.2
22.4	47	1.20513	1.3
22.5	50	1.28205	1.2
22.6	51	1.30769	1.2
22.7	41	1.05128	1.1
22.8	47	1.20513	1.2
22.9	43	1.10256	1.1
23	45	1.15385	1.2
23.1	41	1.05128	1.2
23.2	54	1.38462	1.2
23.3	46	1.17949	1.2
23.4	46	1.17949	1.2
23.5	44	1.12821	1.2
23.6	47	1.20513	1.2
23.7	45	1.15385	1.1
23.8	43	1.10256	1.2
23.9	44	1.12821	1.3
24	48	1.23077	1.3
24.1	55	1.41026	1.3
24.2	51	1.30769	1.3
24.3	47	1.20513	1.2
24.4	53	1.35897	1.1
24.5	43	1.10256	1
24.6	38	0.974359	1
24.7	38	0.974359	1.1
24.8	45	1.15385	1.2
24.9	46	1.17949	1.1
25	44	1.12821	1.2
25.1	42	1.07692	1.2
25.2	50	1.28205	1.2
25.3	43	1.10256	1.2
25.4	47	1.20513	1.2
25.5	48	1.23077	1.2
25.6	45	1.15385	1.2
25.7	49	1.25641	1.2
25.8	46	1.17949	1.2
25.9	47	1.20513	1.3
26	49	1.25641	1.3
26.1	51	1.30769	1.3
26.2	55	1.41026	1.3
26.3	49	1.25641	1.3
26.4	48	1.23077	1.3
26.5	57	1.46154	1.2
26.6	42	1.07692	1.2
26.7	46	1.17949	1.2
26.8	53	1.35897	1.3
26.9	43	1.10256	1.3
27	58	1.48718	1.3
27.1	47	1.20513	1.1
27.2	46	1.17949	1.1
27.3	38	0.974359	1.1
27.4	43	1.10256	1.1
27.5	44	1.12821	1.1
27.6	47	1.20513	1.1
27.7	35	0.897436	1.2
27.8	49	1.25641	1.2
27.9	51	1.30769	1.2
28	40	1.02564	1.1
28.1	46	1.17949	1.2
28.2	43	1.10256	1.3
28.3	52	1.33333	1.3
28.4	56	1.4359	1.2
28.5	43	1.10256	1.1
28.6	43	1.10256	1.1
28.7	44	1.12821	1.2
28.8	44	1.12821	1.2
28.9	51	1.30769	1.3
29	49	1.25641	1.2
29.1	49	1.25641	1.2
29.2	41	1.05128	1.2
29.3	50	1.28205	1.2
29.4	46	1.17949	1.1
29.5	43	1.10256	1.1
29.6	41	1.05128	1.1
29.7	46	1.17949	1.2
29.8	43	1.10256	1.2
29.9	49	1.25641	1.2
30	52	1.33333	1.2
30.1	45	1.15385	1.2
30.2	43	1.10256	1.2
30.3	53	1.35897	1.3
30.4	48	1.23077	1.3
30.5	51	1.30769	1.3
30.6	53	1.35897	1.3
30.7	49	1.25641	1.2
30.8	46	1.17949	1.1
30.9	44	1.12821	1.1
31	44	1.12821	1.2
31.1	44	1.12821	1.2
31.2	47	1.20513	1.2
31.3	46	1.17949	1.3
31.4	48	1.23077	1.3
31.5	56	1.4359	1.3
31.6	50	1.28205	1.3
31.7	49	1.25641	1.2
31.8	50	1.28205	1.2
31.9	46	1.17949	1.2
32	48	1.23077	1.3
32.1	51	1.30769	1.2
32.2	49	1.25641	1.2
32.3	43	1.10256	1.2
32.4	53	1.35897	1.3
32.5	46	1.17949	1.3
32.6	55	1.41026	1.3
32.7	49	1.25641	1.2
32.8	48	1.23077	1.2
32.9	49	1.25641	1.1
33	47	1.20513	1.1
33.1	36	0.923077	1.1
33.2	46	1.17949	1.2
33.3	49	1.25641	1.1
33.4	46	1.17949	1.1
33.5	39	1	1.1
33.6	49	1.25641	1.2
33.7	43	1.10256	1.2
33.8	48	1.23077	1.3
33.9	46	1.17949	1.3
34	55	1.41026	1.3
34.1	46	1.17949	1.2
34.2	48	1.23077	1.3
34.3	46	1.17949	1.3
34.4	60	1.53846	1.4
34.5	46	1.17949	1.3
34.6	53	1.35897	1.3
34.7	50	1.28205	1.3
34.8	45	1.15385	1.3
34.9	52	1.33333	1.3
35	53	1.35897	1.3
35.1	45	1.15385	1.2
35.2	49	1.25641	1.2
35.3	49	1.25641	1.2
35.4	47	1.20513	1.2
35.5	48	1.23077	1.2
35.6	44	1.12821	1.2
35.7	49	1.25641	1.2
35.8	50	1.28205	1.2
35.9	41	1.05128	1.1
36	46	1.17949	1.2
36.1	46	1.17949	1.2
36.2	47	1.20513	1.2
36.3	45	1.15385	1.1
36.4	45	1.15385	1.1
36.5	44	1.12821	1.2
36.6	45	1.15385	1.2
36.7	46	1.17949	1.2
36.8	45	1.15385	1.2
36.9	44	1.12821	1.2
37	50	1.28205	1.2
37.1	50	1.28205	1.2
37.2	45	1.15385	1.2
37.3	45	1.15385	1.3
37.4	54	1.38462	1.4
37.5	54	1.38462	1.3
37.6	50	1.28205	1.2
37.7	46	1.17949	1.2
37.8	41	1.05128	1.2
37.9	54	1.38462	1.2
38	41	1.05128	1.2
38.1	47	1.20513	1.3
38.2	49	1.25641	1.3
38.3	53	1.35897	1.2
38.4	47	1.20513	1.2
38.5	46	1.17949	1.1
38.6	45	1.15385	1.1
38.7	39	1	1.2
38.8	44	1.12821	1.3
38.9	53	1.35897	1.3
39	54	1.38462	1.3
39.1	47	1.20513	1.2
39.2	47	1.20513	1.2
39.3	46	1.17949	1.2
39.4	42	1.07692	1.2
39.5	49	1.25641	1.2
39.6	48	1.23077	1.2
39.7	44	1.12821	1.2
39.8	51	1.30769	1.2
39.9	48	1.23077	1.2
40	47	1.20513	1.1
40.1	43	1.10256	1.2
40.2	42	1.07692	1.2
40.3	50	1.28205	1.2
40.4	47	1.20513	1.2
40.5	42	1.07692	1.2
40.6	51	1.30769	1.3
40.7	50	1.28205	1.3
40.8	51	1.30769	1.4
40.9	53	1.35897	1.3
41	56	1.4359	1.3
41.1	44	1.12821	1.2
41.2	50	1.28205	1.2
41.3	47	1.20513	1.2
41.4	46	1.17949	1.3
41.5	53	1.35897	1.3
41.6	49	1.25641	1.2
41.7	45	1.15385	1.2
41.8	49	1.25641	1.2
41.9	45	1.15385	1.2
42	48	1.23077	1.2
42.1	44	1.12821	1.3
42.2	50	1.28205	1.3
42.3	59	1.51282	1.3
42.4	46	1.17949	1.3
42.5	47	1.20513	1.3
42.6	54	1.38462	1.3
42.7	48	1.23077	1.3
42.8	49	1.25641	1.2
42.9	50	1.28205	1.2
43	41	1.05128	1.2
43.1	48	1.23077	1.4
43.2	54	1.38462	1.4
43.3	60	1.53846	1.4
43.4	47	1.20513	1.3
43.5	56	1.4359	1.3
43.6	44	1.12821	1.2
43.7	47	1.20513	1.3
43.8	47	1.20513	1.3
43.9	58	1.48718	1.3
44	48	1.23077	1.2
44.1	44	1.12821	1.2
44.2	47	1.20513	1.3
44.3	49	1.25641	1.3
44.4	52	1.33333	1.2
44.5	49	1.25641	1.3
44.6	45	1.15385	1.3
44.7	53	1.35897	1.4
44.8	59	1.51282	1.3
44.9	52	1.33333	1.2
45	44	1.12821	1.1
45.1	47	1.20513	1.2
45.2	40	1.02564	1.2
45.3	52	1.33333	1.3
45.4	47	1.20513	1.3
45.5	48	1.23077	1.3
45.6	55	1.41026	1.2
45.7	44	1.12821	1.2
45.8	47	1.20513	1.2
45.9	45	1.15385	1.2
46	51	1.30769	1.2
46.1	39	1	1.1
46.2	46	1.17949	1.2
46.3	43	1.10256	1.1
46.4	48	1.23077	1.3
46.5	42	1.07692	1.4
46.6	60	1.53846	1.5
46.7	64	1.64103	1.4
46.8	56	1.4359	1.2
46.9	41	1.05128	1.1
47	46	1.17949	1.2
47.1	46	1.17949	1.2
47.2	47	1.20513	1.3
47.3	42	1.07692	1.3
47.4	64	1.64103	1.4
47.5	48	1.23077	1.3
47.6	53	1.35897	1.3
47.7	47	1.20513	1.2
47.8	51	1.30769	1.2
47.9	39	1	1.2
48	50	1.28205	1.3
48.1	50	1.28205	1.3
48.2	52	1.33333	1.2
48.3	51	1.30769	1.2
48.4	39	1	1.1
48.5	49	1.25641	1.3
48.6	46	1.17949	1.3
48.7	56	1.4359	1.4
48.8	54	1.38462	1.3
48.9	48	1.23077	1.2
49	50	1.28205	1.3
49.1	48	1.23077	1.2
49.2	49	1.25641	1.2
49.3	48	1.23077	1.3
49.4	49	1.25641	1.3
49.5	54	1.38462	1.4
49.6	51	1.30769	1.4
49.7	54	1.38462	1.4
49.8	58	1.48718	1.4
49.9	54	1.38462	1.4
50	54	1.38462	1.3
50.1	58	1.48718	1.3
50.2	44	1.12821	1.2
50.3	45	1.15385	1.2
50.4	46	1.17949	1.2
50.5	54	1.38462	1.2
50.6	44	1.12821	1.2
50.7	47	1.20513	1.2
50.8	55	1.41026	1.2
50.9	40	1.02564	1.2
51	47	1.20513	1.4
51.1	53	1.35897	1.6
51.2	64	1.64103	1.6
51.3	65	1.66667	1.8
51.4	64	1.64103	1.9
51.5	77	1.97436	2
51.6	76	1.94872	1.9
51.7	79	2.02564	1.8
51.8	66	1.69231	1.6
51.9	66	1.69231	1.5
52	51	1.30769	1.3
52.1	54	1.38462	1.3
52.2	49	1.25641	1.3
52.3	47	1.20513	1.2
52.4	52	1.33333	1.2
52.5	46	1.17949	1.2
52.6	47	1.20513	1.2
52.7	45	1.15385	1.3
52.8	45	1.15385	1.4
52.9	61	1.5641	1.4
53	58	1.48718	1.4
53.1	48	1.23077	1.3
53.2	60	1.53846	1.3
53.3	49	1.25641	1.3
53.4	47	1.20513	1.3
53.5	53	1.35897	1.3
53.6	50	1.28205	1.3
53.7	45	1.15385	1.2
53.8	52	1.33333	1.2
53.9	46	1.17949	1.1
54	48	1.23077	1.2
54.1	39	1	1.3
54.2	50	1.28205	1.5
54.3	59	1.51282	1.6
54.4	67	1.71795	1.5
54.5	61	1.5641	1.4
54.6	44	1.12821	1.3
54.7	53	1.35897	1.3
54.8	52	1.33333	1.3
54.9	51	1.30769	1.2
55	50	1.28205	1.3
55.1	45	1.15385	1.3
55.2	52	1.33333	1.2
55.3	50	1.28205	1.5
55.4	42	1.07692	1.8
55.5	82	2.10256	2
55.6	85	2.17949	2
55.7	70	1.79487	1.8
55.8	79	2.02564	1.7
55.9	63	1.61538	1.4
56	59	1.51282	1.4
56.1	45	1.15385	1.3
56.2	55	1.41026	1.3
56.3	51	1.30769	1.2
56.4	44	1.12821	1.2
56.5	48	1.23077	1.2
56.6	52	1.33333	1.2
56.7	46	1.17949	1.2
56.8	45	1.15385	1.2
56.9	52	1.33333	1.2
57	46	1.17949	1.2
57.1	43	1.10256	1.2
57.2	51	1.30769	1.2
57.3	49	1.25641	1.3
57.4	46	1.17949	1.3
57.5	52	1.33333	1.2
57.6	49	1.25641	1.3
57.7	45	1.15385	1.2
57.8	54	1.38462	1.2
57.9	45	1.15385	1.2
58	46	1.17949	1.2
58.1	51	1.30769	1.2
58.2	48	1.23077	1.2
58.3	43	1.10256	1.2
58.4	54	1.38462	1.3
58.5	49	1.25641	1.2
58.6	44	1.12821	1.2
58.7	49	1.25641	1.3
58.8	47	1.20513	1.3
58.9	52	1.33333	1.3
59	51	1.30769	1.2
59.1	45	1.15385	1.2
59.2	49	1.25641	1.3
59.3	48	1.23077	1.3
59.4	60	1.53846	1.3
59.5	45	1.15385	1.1
59.6	44	1.12821	1.1
59.7	43	1.10256	1.1
59.8	45	1.15385	1.1
59.9	38	0.974359	1.1
60	44	1.12821	1.1
60.1	49	1.25641	1.2
60.2	41	1.05128	1.2
60.3	53	1.35897	1.3
60.4	44	1.12821	1.3
60.5	52	1.33333	1.4
60.6	61	1.5641	1.3
60.7	47	1.20513	1.2
60.8	49	1.25641	1.2
60.9	48	1.23077	1.1
61	39	1	1.1
61.1	46	1.17949	1.2
61.2	44	1.12821	1.3
61.3	51	1.30769	1.3
61.4	55	1.41026	1.3
61.5	44	1.12821	1.2
61.6	49	1.25641	1.3
61.7	49	1.25641	1.3
61.8	53	1.35897	1.4
61.9	51	1.30769	1.3
62	54	1.38462	1.2
62.1	44	1.12821	1.3
62.2	47	1.20513	1.3
62.3	60	1.53846	1.5
62.4	47	1.20513	1.7
62.5	65	1.66667	2
62.6	86	2.20513	2.1
62.7	84	2.15385	1.9
62.8	77	1.97436	1.6
62.9	57	1.46154	1.4
63	54	1.38462	1.3
63.1	53	1.35897	1.2
63.2	44	1.12821	1.2
63.3	49	1.25641	1.3
63.4	44	1.12821	1.3
63.5	55	1.41026	1.4
63.6	58	1.48718	1.4
63.7	54	1.38462	1.3
63.8	52	1.33333	1.2
63.9	51	1.30769	1.2
64	40	1.02564	1.2
64.1	44	1.12821	1.2
64.2	53	1.35897	1.3
64.3	46	1.17949	1.6
64.4	58	1.48718	2.1
64.5	89	2.28205	2.2
64.6	93	2.38462	1.9
64.7	71	1.82051	1.6
64.8	59	1.51282	1.3
64.9	59	1.51282	1.2
65	37	0.948718	1.2
65.1	50	1.28205	1.3
65.2	53	1.35897	1.3
65.3	49	1.25641	1.3
65.4	48	1.23077	1.2
65.5	51	1.30769	1.3
65.6	45	1.15385	1.2
65.7	52	1.33333	1.2
65.8	43	1.10256	1.1
65.9	41	1.05128	1.1
66	45	1.15385	1.3
66.1	47	1.20513	1.4
66.2	57	1.46154	1.4
66.3	54	1.38462	1.3
66.4	52	1.33333	1.6
66.5	50	1.28205	1.9
66.6	83	2.12821	2
66.7	91	2.33333	1.8
66.8	65	1.66667	1.5
66.9	60	1.53846	1.4
67	54	1.38462	1.3
67.1	50	1.28205	1.2
67.2	45	1.15385	1.2
67.3	50	1.28205	1.3
67.4	50	1.28205	1.3
67.5	49	1.25641	1.2
67.6	51	1.30769	1.2
67.7	43	1.10256	1.2
67.8	42	1.07692	1.2
67.9	55	1.41026	1.2
68	42	1.07692	1.2
68.1	48	1.23077	1.3
68.2	54	1.38462	1.3
68.3	49	1.25641	1.2
68.4	50	1.28205	1.2
68.5	42	1.07692	1.2
68.6	48	1.23077	1.2
68.7	49	1.25641	1.3
68.8	48	1.23077	1.3
68.9	51	1.30769	1.4
69	57	1.46154	1.5
69.1	61	1.5641	1.5
69.2	57	1.46154	1.5
69.3	59	1.51282	1.5
69.4	56	1.4359	1.4
69.5	56	1.4359	1.4
69.6	57	1.46154	1.4
69.7	51	1.30769	1.4
69.8	53	1.35897	1.4
69.9	62	1.58974	1.4
70	53	1.35897	1.2
70.1	44	1.12821	1.2
70.2	48	1.23077	1.3
70.3	52	1.33333	1.3
70.4	54	1.38462	1.3
70.5	51	1.30769	1.2
70.6	42	1.07692	1.2
70.7	51	1.30769	1.3
70.8	50	1.28205	1.3
70.9	49	1.25641	1.2
71	52	1.33333	1.3
71.1	45	1.15385	1.5
71.2	57	1.46154	1.8
71.3	73	1.87179	2
71.4	83	2.12821	1.9
71.5	77	1.97436	1.8
71.6	67	1.71795	1.6
71.7	68	1.74359	1.5
71.8	51	1.30769	1.4
71.9	56	1.4359	1.4
72	51	1.30769	1.3
72.1	54	1.38462	1.2
72.2	43	1.10256	1.1
72.3	47	1.20513	1.2
72.4	44	1.12821	1.2
72.5	50	1.28205	1.2
72.6	45	1.15385	1.2
72.7	49	1.25641	1.2
72.8	49	1.25641	1.2
72.9	47	1.20513	1.3
73	49	1.25641	1.4
73.1	52	1.33333	1.4
73.2	59	1.51282	1.4
73.3	52	1.33333	1.3
73.4	54	1.38462	1.3
73.5	49	1.25641	1.3
73.6	53	1.35897	1.2
73.7	48	1.23077	1.2
73.8	43	1.10256	1.2
73.9	47	1.20513	1.3
74	52	1.33333	1.3
74.1	52	1.33333	1.4
74.2	51	1.30769	1.4
74.3	55	1.41026	1.4
74.4	59	1.51282	1.4
74.5	48	1.23077	1.3
74.6	56	1.4359	1.3
74.7	48	1.23077	1.2
74.8	47	1.20513	1.2
74.9	46	1.17949	1.2
75	51	1.30769	1.2
75.1	45	1.15385	1.2
75.2	49	1.25641	1.3
75.3	45	1.15385	1.2
75.4	54	1.38462	1.3
75.5	44	1.12821	1.2
75.6	49	1.25641	1.2
75.7	43	1.10256	1.2
75.8	48	1.23077	1.3
75.9	55	1.41026	1.4
76	51	1.30769	1.4
76.1	54	1.38462	1.4
76.2	56	1.4359	1.4
76.3	53	1.35897	1.3
76.4	49	1.25641	1.3
76.5	53	1.35897	1.3
76.6	50	1.28205	1.2
76.7	49	1.25641	1.4
76.8	46	1.17949	1.4
76.9	65	1.66667	1.5
77	54	1.38462	1.3
77.1	54	1.38462	1.4
77.2	48	1.23077	1.6
77.3	65	1.66667	2
77.4	79	2.02564	2.2
77.5	87	2.23077	2.2
77.6	93	2.38462	1.9
77.7	75	1.92308	1.6
77.8	56	1.4359	1.4
77.9	56	1.4359	1.3
78	47	1.20513	1.3
78.1	53	1.35897	1.4
78.2	47	1.20513	1.3
78.3	60	1.53846	1.3
78.4	46	1.17949	1.2
78.5	47	1.20513	1.2
78.6	49	1.25641	1.2
78.7	43	1.10256	1.2
78.8	47	1.20513	1.3
78.9	53	1.35897	1.2
79	51	1.30769	1.2
79.1	42	1.07692	1.3
79.2	52	1.33333	1.3
79.3	53	1.35897	1.3
79.4	46	1.17949	1.3
79.5	51	1.30769	1.4
79.6	57	1.46154	1.4
79.7	51	1.30769	1.4
79.8	50	1.28205	1.3
79.9	61	1.5641	1.3
80	43	1.10256	1.2
80.1	53	1.35897	1.3
80.2	50	1.28205	1.3
80.3	50	1.28205	1.2
80.4	49	1.25641	1.3
80.5	47	1.20513	1.3
80.6	57	1.46154	1.4
80.7	51	1.30769	1.7
80.8	60	1.53846	2
80.9	87	2.23077	2.2
81	88	2.25641	2
81.1	77	1.97436	1.7
81.2	64	1.64103	1.4
81.3	57	1.46154	1.3
81.4	47	1.20513	1.2
81.5	51	1.30769	1.2
81.6	46	1.17949	1.2
81.7	46	1.17949	1.2
81.8	50	1.28205	1.3
81.9	47	1.20513	1.3
82	53	1.35897	1.5
82.1	53	1.35897	1.4
82.2	66	1.69231	1.4
82.3	46	1.17949	1.2
82.4	50	1.28205	1.3
82.5	46	1.17949	1.2
82.6	55	1.41026	1.4
82.7	44	1.12821	1.3
82.8	60	1.53846	1.4
82.9	46	1.17949	1.3
83	57	1.46154	1.3
83.1	49	1.25641	1.3
83.2	49	1.25641	1.4
83.3	59	1.51282	1.4
83.4	57	1.46154	1.3
83.5	49	1.25641	1.3
83.6	48	1.23077	1.3
83.7	55	1.41026	1.4
83.8	53	1.35897	1.4
83.9	52	1.33333	1.4
84	53	1.35897	1.4
84.1	55	1.41026	1.4
84.2	54	1.38462	1.3
84.3	49	1.25641	1.3
84.4	51	1.30769	1.3
84.5	55	1.41026	1.5
84.6	51	1.30769	1.6
84.7	66	1.69231	1.5
84.8	65	1.66667	1.4
84.9	46	1.17949	1.3
85	48	1.23077	1.4
85.1	55	1.41026	1.4
85.2	56	1.4359	1.3
85.3	51	1.30769	1.3
85.4	49	1.25641	1.3
85.5	57	1.46154	1.3
85.6	50	1.28205	1.3
85.7	49	1.25641	1.2
85.8	57	1.46154	1.1
85.9	39	1	1.1
86	38	0.974359	1.1
86.1	46	1.17949	1.2
86.2	47	1.20513	1.3
86.3	51	1.30769	1.4
86.4	59	1.51282	1.4
86.5	52	1.33333	1.3
86.6	57	1.46154	1.3
86.7	47	1.20513	1.2
86.8	49	1.25641	1.3
86.9	45	1.15385	1.3
87	53	1.35897	1.4
87.1	57	1.46154	1.4
87.2	52	1.33333	1.4
87.3	55	1.41026	1.4
87.4	54	1.38462	1.4
87.5	52	1.33333	1.4
87.6	62	1.58974	1.4
87.7	53	1.35897	1.4
87.8	51	1.30769	1.3
87.9	54	1.38462	1.3
88	46	1.17949	1.3
88.1	50	1.28205	1.4
88.2	57	1.46154	1.4
88.3	51	1.30769	1.4
88.4	57	1.46154	1.5
88.5	60	1.53846	1.4
88.6	54	1.38462	1.3
88.7	50	1.28205	1.3
88.8	50	1.28205	1.3
88.9	56	1.4359	1.3
89	49	1.25641	1.3
89.1	46	1.17949	1.3
89.2	57	1.46154	1.4
89.3	54	1.38462	1.4
89.4	50	1.28205	1.3
89.5	55	1.41026	1.2
89.6	49	1.25641	1.2
89.7	38	0.974359	1.1
89.8	48	1.23077	1.2
89.9	44	1.12821	1.3
90	53	1.35897	1.3
90.1	51	1.30769	1.4
90.2	44	1.12821	1.6
90.3	65	1.66667	1.9
90.4	84	2.15385	2
90.5	78	2	1.8
90.6	76	1.94872	1.7
90.7	60	1.53846	1.5
90.8	59	1.51282	1.4
90.9	51	1.30769	1.3
91	54	1.38462	1.4
91.1	48	1.23077	1.4
91.2	58	1.48718	1.4
91.3	53	1.35897	1.3
91.4	50	1.28205	1.3
91.5	48	1.23077	1.3
91.6	54	1.38462	1.2
91.7	49	1.25641	1.2
91.8	41	1.05128	1.2
91.9	50	1.28205	1.2
92	48	1.23077	1.3
92.1	48	1.23077	1.5
92.2	60	1.53846	1.5
92.3	64	1.64103	1.3
92.4	47	1.20513	1.3
92.5	46	1.17949	1.2
92.6	57	1.46154	1.3
92.7	43	1.10256	1.3
92.8	52	1.33333	1.8
92.9	62	1.58974	2
93	95	2.4359	2.1
93.1	79	2.02564	1.9
93.2	72	1.84615	1.7
93.3	66	1.69231	1.6
93.4	61	1.5641	1.5
93.5	57	1.46154	1.5
93.6	60	1.53846	1.5
93.7	60	1.53846	1.4
93.8	55	1.41026	1.5
93.9	51	1.30769	1.5
94	65	1.66667	1.4
94.1	57	1.46154	1.3
94.2	45	1.15385	1.2
94.3	47	1.20513	1.3
94.4	46	1.17949	1.3
94.5	56	1.4359	1.4
94.6	55	1.41026	1.3
94.7	53	1.35897	1.3
94.8	48	1.23077	1.3
94.9	50	1.28205	1.3
95	54	1.38462	1.4
95.1	51	1.30769	1.4
95.2	57	1.46154	1.3
95.3	51	1.30769	1.3
95.4	47	1.20513	1.4
95.5	56	1.4359	1.4
95.6	57	1.46154	1.4
95.7	52	1.33333	1.4
95.8	58	1.48718	1.3
95.9	48	1.23077	1.2
96	48	1.23077	1.3
96.1	50	1.28205	1.3
96.2	52	1.33333	1.4
96.3	48	1.23077	1.4
96.4	62	1.58974	1.5
96.5	51	1.30769	1.4
96.6	57	1.46154	1.4
96.7	52	1.33333	1.3
96.8	53	1.35897	1.3
96.9	44	1.12821	1.4
97	53	1.35897	1.5
97.1	63	1.61538	1.4
97.2	57	1.46154	1.3
97.3	48	1.23077	1.2
97.4	49	1.25641	1.2
97.5	47	1.20513	1.2
97.6	48	1.23077	1.3
97.7	51	1.30769	1.4
97.8	58	1.48718	1.4
97.9	52	1.33333	1.3
98	53	1.35897	1.3
98.1	48	1.23077	1.3
98.2	53	1.35897	1.3
98.3	46	1.17949	1.3
98.4	56	1.4359	1.3
98.5	51	1.30769	1.3
98.6	49	1.25641	1.3
98.7	49	1.25641	1.3
98.8	49	1.25641	1.3
98.9	52	1.33333	1.3
99	52	1.33333	1.2
99.1	48	1.23077	1.1
99.2	40	1.02564	1.2
99.3	46	1.17949	1.2
99.4	50	1.28205	1.3
99.5	49	1.25641	1.4
99.6	55	1.41026	1.4
99.7	58	1.48718	1.4
99.8	50	1.28205	1.4
99.9	60	1.53846	1.4
100	51	1.30769	1.3
100.1	49	1.25641	1.3
100.2	53	1.35897	1.3
100.3	49	1.25641	1.4
100.4	55	1.41026	1.5
100.5	60	1.53846	1.4
100.6	55	1.41026	1.3
100.7	52	1.33333	1.4
100.8	50	1.28205	1.3
100.9	56	1.4359	1.4
101	47	1.20513	1.3
101.1	58	1.48718	1.4
101.2	50	1.28205	1.4
101.3	56	1.4359	1.3
101.4	57	1.46154	1.3
101.5	44	1.12821	1.3
101.6	52	1.33333	1.3
101.7	52	1.33333	1.3
101.8	53	1.35897	1.2
101.9	51	1.30769	1.4
102	42	1.07692	1.7
102.1	66	1.69231	2
102.2	93	2.38462	2
102.3	73	1.87179	1.6
102.4	64	1.64103	1.5
102.5	54	1.38462	1.4
102.6	55	1.41026	1.4
102.7	52	1.33333	1.3
102.8	51	1.30769	1.2
102.9	48	1.23077	1.2
103	46	1.17949	1.3
103.1	50	1.28205	1.2
103.2	52	1.33333	1.1
103.3	41	1.05128	1
103.4	41	1.05128	1.1
103.5	40	1.02564	1.2
103.6	46	1.17949	1.3
103.7	55	1.41026	1.3
103.8	49	1.25641	1.2
103.9	45	1.15385	1.2
104	49	1.25641	1.3
104.1	46	1.17949	1.2
104.2	52	1.33333	1.3
104.3	46	1.17949	1.3
104.4	50	1.28205	1.3
104.5	52	1.33333	1.2
104.6	52	1.33333	1.2
104.7	40	1.02564	1.2
104.8	54	1.38462	1.4
104.9	51	1.30769	1.4
105	58	1.48718	1.3
105.1	52	1.33333	1.3
105.2	43	1.10256	1.2
105.3	55	1.41026	1.3
105.4	48	1.23077	1.2
105.5	46	1.17949	1.3
105.6	52	1.33333	1.4
105.7	52	1.33333	1.3
105.8	56	1.4359	1.3
105.9	45	1.15385	1.2
106	47	1.20513	1.3
106.1	52	1.33333	1.3
106.2	53	1.35897	1.3
106.3	46	1.17949	1.2
106.4	51	1.30769	1.3
106.5	44	1.12821	1.3
106.6	58	1.48718	1.3
106.7	49	1.25641	1.2
106.8	50	1.28205	1.3
106.9	44	1.12821	1.4
107	58	1.48718	1.4
107.1	57	1.46154	1.5
107.2	52	1.33333	1.5
107.3	62	1.58974	1.6
107.4	59	1.51282	1.8
107.5	68	1.74359	2
107.6	87	2.23077	1.9
107.7	74	1.89744	1.6
107.8	65	1.66667	1.5
107.9	53	1.35897	1.5
108	62	1.58974	1.4
108.1	55	1.41026	1.4
108.2	50	1.28205	1.3
108.3	54	1.38462	1.3
108.4	51	1.30769	1.3
108.5	52	1.33333	1.2
108.6	46	1.17949	1.3
108.7	48	1.23077	1.4
108.8	56	1.4359	1.5
108.9	58	1.48718	1.4
109	57	1.46154	1.3
109.1	45	1.15385	1.3
109.2	50	1.28205	1.3
109.3	56	1.4359	1.4
109.4	48	1.23077	1.3
109.5	57	1.46154	1.4
109.6	50	1.28205	1.3
109.7	54	1.38462	1.3
109.8	50	1.28205	1.3
109.9	52	1.33333	1.3
110	46	1.17949	1.2
110.1	53	1.35897	1.3
110.2	46	1.17949	1.3
110.3	54	1.38462	1.3
110.4	47	1.20513	1.3
110.5	49	1.25641	1.4
110.6	61	1.5641	1.4
110.7	55	1.41026	1.4
110.8	52	1.33333	1.4
110.9	57	1.46154	1.4
111	57	1.46154	1.4
111.1	47	1.20513	1.3
111.2	54	1.38462	1.4
111.3	54	1.38462	1.4
111.4	55	1.41026	1.4
111.5	59	1.51282	1.4
111.6	52	1.33333	1.3
111.7	53	1.35897	1.3
111.8	48	1.23077	1.3
111.9	51	1.30769	1.3
112	50	1.28205	1.4
112.1	49	1.25641	1.6
112.2	59	1.51282	2
112.3	77	1.97436	2.3
112.4	95	2.4359	2.3
112.5	94	2.41026	2
112.6	79	2.02564	1.8
112.7	63	1.61538	1.5
112.8	63	1.61538	1.4
112.9	51	1.30769	1.4
113	54	1.38462	1.4
113.1	54	1.38462	1.4
113.2	51	1.30769	1.4
113.3	54	1.38462	1.3
113.4	53	1.35897	1.3
113.5	47	1.20513	1.3
113.6	52	1.33333	1.4
113.7	51	1.30769	1.4
113.8	57	1.46154	1.4
113.9	55	1.41026	1.4
114	52	1.33333	1.3
114.1	55	1.41026	1.3
114.2	50	1.28205	1.2
114.3	49	1.25641	1.2
114.4	47	1.20513	1.3
114.5	49	1.25641	1.4
114.6	53	1.35897	1.4
114.7	59	1.51282	1.5
114.8	55	1.41026	1.4
114.9	59	1.51282	1.4
115	52	1.33333	1.4
115.1	54	1.38462	1.4
115.2	55	1.41026	1.4
115.3	54	1.38462	1.4
115.4	52	1.33333	1.3
115.5	55	1.41026	1.2
115.6	43	1.10256	1.2
115.7	45	1.15385	1.3
115.8	52	1.33333	1.4
115.9	60	1.53846	1.4
116	54	1.38462	1.6
116.1	48	1.23077	1.9
116.2	88	2.25641	2.1
116.3	82	2.10256	1.8
116.4	71	1.82051	1.6
116.5	60	1.53846	1.4
116.6	56	1.4359	1.3
116.7	53	1.35897	1.2
116.8	41	1.05128	1.2
116.9	49	1.25641	1.3
117	54	1.38462	1.3
117.1	47	1.20513	1.3
117.2	46	1.17949	1.4
117.3	64	1.64103	1.5
117.4	54	1.38462	1.3
117.5	57	1.46154	1.3
117.6	44	1.12821	1.2
117.7	47	1.20513	1.3
117.8	50	1.28205	1.4
117.9	57	1.46154	1.4
118	51	1.30769	1.4
118.1	54	1.38462	1.3
118.2	53	1.35897	1.3
118.3	49	1.25641	1.3
118.4	55	1.41026	1.3
118.5	50	1.28205	1.2
118.6	42	1.07692	1.3
118.7	53	1.35897	1.6
118.8	60	1.53846	1.8
118.9	71	1.82051	2
119	79	2.02564	2
119.1	84	2.15385	1.7
119.2	72	1.84615	1.5
119.3	47	1.20513	1.3
119.4	55	1.41026	1.3
119.5	46	1.17949	1.2
119.6	52	1.33333	1.2
119.7	47	1.20513	1.3
119.8	45	1.15385	1.3
119.9	55	1.41026	1.4
120	53	1.35897	1.3
120.1	50	1.28205	1.3
120.2	47	1.20513	1.2
120.3	53	1.35897	1.2
120.4	45	1.15385	1.3
120.5	45	1.15385	1.3
120.6	57	1.46154	1.4
120.7	50	1.28205	1.4
120.8	57	1.46154	1.4
120.9	56	1.4359	1.4
121	49	1.25641	1.3
121.1	63	1.61538	1.4
121.2	44	1.12821	1.3
121.3	56	1.4359	1.3
121.4	55	1.41026	1.1
121.5	39	1	1.1
121.6	39	1	1.2
121.7	52	1.33333	1.4
121.8	49	1.25641	1.4
121.9	57	1.46154	1.5
122	55	1.41026	1.4
122.1	58	1.48718	1.4
122.2	53	1.35897	1.3
122.3	51	1.30769	1.3
122.4	50	1.28205	1.3
122.5	48	1.23077	1.4
122.6	52	1.33333	1.4
122.7	58	1.48718	1.4
122.8	52	1.33333	1.3
122.9	52	1.33333	1.3
123	51	1.30769	1.3
123.1	49	1.25641	1.3
123.2	56	1.4359	1.3
123.3	45	1.15385	1.3
123.4	50	1.28205	1.4
123.5	57	1.46154	1.4
123.6	57	1.46154	1.4
123.7	46	1.17949	1.3
123.8	57	1.46154	1.4
123.9	54	1.38462	1.4
124	58	1.48718	1.4
124.1	55	1.41026	1.4
124.2	52	1.33333	1.4
124.3	59	1.51282	1.4
124.4	57	1.46154	1.3
124.5	51	1.30769	1.4
124.6	49	1.25641	1.4
124.7	61	1.5641	1.4
124.8	49	1.25641	1.4
124.9	59	1.51282	1.4
125	56	1.4359	1.3
125.1	51	1.30769	1.3
125.2	48	1.23077	1.2
125.3	48	1.23077	1.3
125.4	49	1.25641	1.3
125.5	53	1.35897	1.3
125.6	49	1.25641	1.3
125.7	51	1.30769	1.4
125.8	55	1.41026	1.4
125.9	52	1.33333	1.4
126	52	1.33333	1.3
126.1	54	1.38462	1.3
126.2	51	1.30769	1.3
126.3	52	1.33333	1.4
126.4	53	1.35897	1.4
126.5	56	1.4359	1.4
126.6	51	1.30769	1.3
126.7	55	1.41026	1.4
126.8	51	1.30769	1.4
126.9	56	1.4359	1.4
127	51	1.30769	1.3
127.1	52	1.33333	1.3
127.2	50	1.28205	1.3
127.3	51	1.30769	1.4
127.4	56	1.4359	1.4
127.5	54	1.38462	1.5
127.6	55	1.41026	1.4
127.7	61	1.5641	1.4
127.8	47	1.20513	1.4
127.9	56	1.4359	1.4
128	58	1.48718	1.3
128.1	51	1.30769	1.2
128.2	42	1.07692	1.3
128.3	52	1.33333	1.3
128.4	56	1.4359	1.4
128.5	48	1.23077	1.4
128.6	60	1.53846	1.5
128.7	54	1.38462	1.8
128.8	65	1.66667	2
128.9	88	2.25641	2.1
129	79	2.02564	1.8
129.1	74	1.89744	1.6
129.2	57	1.46154	1.4
129.3	53	1.35897	1.3
129.4	50	1.28205	1.3
129.5	54	1.38462	1.2
129.6	48	1.23077	1.1
129.7	39	1	1.1
129.8	45	1.15385	1.2
129.9	49	1.25641	1.2
130	47	1.20513	1.3
130.1	50	1.28205	1.3
130.2	55	1.41026	1.3
130.3	46	1.17949	1.3
130.4	56	1.4359	1.3
130.5	48	1.23077	1.3
130.6	49	1.25641	1.2
130.7	52	1.33333	1.2
130.8	41	1.05128	1.2
130.9	52	1.33333	1.4
131	53	1.35897	1.4
131.1	55	1.41026	1.3
131.2	53	1.35897	1.4
131.3	49	1.25641	1.4
131.4	58	1.48718	1.4
131.5	55	1.41026	1.3
131.6	52	1.33333	1.2
131.7	48	1.23077	1.3
131.8	46	1.17949	1.2
131.9	55	1.41026	1.3
132	43	1.10256	1.2
132.1	49	1.25641	1.4
132.2	50	1.28205	1.5
132.3	60	1.53846	1.6
132.4	60	1.53846	1.6
132.5	64	1.64103	1.8
132.6	67	1.71795	2
132.7	85	2.17949	2.1
132.8	85	2.17949	1.9
132.9	77	1.97436	1.7
133	64	1.64103	1.5
133.1	56	1.4359	1.4
133.2	59	1.51282	1.3
133.3	54	1.38462	1.2
133.4	43	1.10256	1.2
133.5	46	1.17949	1.3
133.6	51	1.30769	1.3
133.7	54	1.38462	1.3
133.8	52	1.33333	1.3
133.9	50	1.28205	1.2
134	47	1.20513	1.3
134.1	46	1.17949	1.3
134.2	54	1.38462	1.3
134.3	51	1.30769	1.2
134.4	45	1.15385	1.2
134.5	50	1.28205	1.3
134.6	41	1.05128	1.3
134.7	64	1.64103	1.3
134.8	46	1.17949	1.2
134.9	44	1.12821	1.2
135	50	1.28205	1.2
135.1	41	1.05128	1.2
135.2	49	1.25641	1.2
135.3	49	1.25641	1.3
135.4	46	1.17949	1.3
135.5	55	1.41026	1.4
135.6	50	1.28205	1.4
135.7	55	1.41026	1.3
135.8	54	1.38462	1.3
135.9	48	1.23077	1.2
136	45	1.15385	1.2
136.1	46	1.17949	1.3
136.2	51	1.30769	1.3
136.3	57	1.46154	1.3
136.4	44	1.12821	1.3
136.5	51	1.30769	1.3
136.6	54	1.38462	1.3
136.7	49	1.25641	1.2
136.8	52	1.33333	1.2
136.9	44	1.12821	1.1
137	44	1.12821	1.1
137.1	45	1.15385	1.3
137.2	44	1.12821	1.3
137.3	60	1.53846	1.4
137.4	51	1.30769	1.3
137.5	50	1.28205	1.3
137.6	56	1.4359	1.3
137.7	46	1.17949	1.3
137.8	48	1.23077	1.4
137.9	59	1.51282	1.5
138	60	1.53846	1.4
138.1	53	1.35897	1.4
138.2	50	1.28205	1.4
138.3	57	1.46154	1.3
138.4	53	1.35897	1.3
138.5	44	1.12821	1.2
138.6	57	1.46154	1.2
138.7	43	1.10256	1.1
138.8	43	1.10256	1.2
138.9	44	1.12821	1.3
139	59	1.51282	1.5
139.1	49	1.25641	1.5
139.2	63	1.61538	1.5
139.3	58	1.48718	1.4
139.4	58	1.48718	1.4
139.5	53	1.35897	1.3
139.6	47	1.20513	1.3
139.7	55	1.41026	1.3
139.8	48	1.23077	1.2
139.9	50	1.28205	1.2
140	44	1.12821	1.2
140.1	47	1.20513	1.3
140.2	52	1.33333	1.4
140.3	55	1.41026	1.4
140.4	54	1.38462	1.3
140.5	53	1.35897	1.2
140.6	47	1.20513	1.2
140.7	43	1.10256	1.2
140.8	47	1.20513	1.3
140.9	52	1.33333	1.3
141	52	1.33333	1.3
141.1	52	1.33333	1.4
141.2	49	1.25641	1.3
141.3	61	1.5641	1.3
141.4	45	1.15385	1.2
141.5	45	1.15385	1.2
141.6	45	1.15385	1.3
141.7	51	1.30769	1.4
141.8	59	1.51282	1.4
141.9	58	1.48718	1.4
142	45	1.15385	1.3
142.1	55	1.41026	1.3
142.2	57	1.46154	1.2
142.3	44	1.12821	1.2
142.4	45	1.15385	1.3
142.5	49	1.25641	1.4
142.6	59	1.51282	1.4
142.7	54	1.38462	1.2
142.8	48	1.23077	1.2
142.9	43	1.10256	1.2
143	48	1.23077	1.2
143.1	45	1.15385	1.3
143.2	53	1.35897	1.4
143.3	52	1.33333	1.4
143.4	56	1.4359	1.4
143.5	52	1.33333	1.3
143.6	55	1.41026	1.3
143.7	43	1.10256	1.3
143.8	49	1.25641	1.4
143.9	60	1.53846	1.3
144	51	1.30769	1.3
144.1	43	1.10256	1.3
144.2	59	1.51282	1.4
144.3	47	1.20513	1.4
144.4	54	1.38462	1.4
144.5	62	1.58974	1.4
144.6	50	1.28205	1.3
144.7	51	1.30769	1.3
144.8	49	1.25641	1.4
144.9	52	1.33333	1.3
145	59	1.51282	1.3
145.1	43	1.10256	1.2
145.2	46	1.17949	1.3
145.3	54	1.38462	1.4
145.4	56	1.4359	1.5
145.5	51	1.30769	1.7
145.6	68	1.74359	1.7
145.7	77	1.97436	1.6
145.8	57	1.46154	1.3
145.9	48	1.23077	1.2
146	50	1.28205	1.2
146.1	46	1.17949	1.2
146.2	47	1.20513	1.2
146.3	49	1.25641	1.3
146.4	50	1.28205	1.3
146.5	48	1.23077	1.3
146.6	51	1.30769	1.2
146.7	50	1.28205	1.2
146.8	40	1.02564	1.2
146.9	50	1.28205	1.2
147	46	1.17949	1.2
147.1	41	1.05128	1.3
147.2	52	1.33333	1.4
147.3	60	1.53846	1.3
147.4	47	1.20513	1.3
147.5	45	1.15385	1.3
147.6	55	1.41026	1.4
147.7	54	1.38462	1.3
147.8	58	1.48718	1.2
147.9	39	1	1.1
148	49	1.25641	1.2
148.1	44	1.12821	1.2
148.2	51	1.30769	1.4
148.3	48	1.23077	1.4
148.4	63	1.61538	1.4
148.5	54	1.38462	1.2
148.6	43	1.10256	1.2
148.7	46	1.17949	1.3
148.8	47	1.20513	1.4
148.9	59	1.51282	1.4
149	58	1.48718	1.4
149.1	49	1.25641	1.3
149.2	55	1.41026	1.3
149.3	48	1.23077	1.3
149.4	49	1.25641	1.2
149.5	50	1.28205	1.2
149.6	41	1.05128	1.2
149.7	48	1.23077	1.3
149.8	50	1.28205	1.3
149.9	53	1.35897	1.4
150	49	1.25641	1.4
150.1	63	1.61538	1.5
150.2	56	1.4359	1.4
150.3	56	1.4359	1.4
150.4	53	1.35897	1.3
150.5	50	1.28205	1.3
150.6	44	1.12821	1.4
150.7	62	1.58974	1.5
150.8	52	1.33333	1.4
150.9	56	1.4359	1.3
151	54	1.38462	1.3
151.1	44	1.12821	1.3
151.2	56	1.4359	1.4
151.3	57	1.46154	1.4
151.4	56	1.4359	1.4
151.5	53	1.35897	1.4
151.6	51	1.30769	1.3
151.7	56	1.4359	1.3
151.8	49	1.25641	1.3
151.9	49	1.25641	1.3
152	53	1.35897	1.4
152.1	54	1.38462	1.4
152.2	58	1.48718	1.4
152.3	53	1.35897	1.4
152.4	57	1.46154	1.3
152.5	51	1.30769	1.3
152.6	43	1.10256	1.4
152.7	55	1.41026	1.4
152.8	60	1.53846	1.3
152.9	48	1.23077	1.3
153	49	1.25641	1.3
153.1	52	1.33333	1.4
153.2	53	1.35897	1.4
153.3	54	1.38462	1.3
153.4	52	1.33333	1.4
153.5	50	1.28205	1.4
153.6	60	1.53846	1.5
153.7	57	1.46154	1.4
153.8	59	1.51282	1.3
153.9	49	1.25641	1.2
154	39	1	1.1
154.1	47	1.20513	1.2
154.2	48	1.23077	1.2
154.3	40	1.02564	1.3
154.4	57	1.46154	1.3
154.5	50	1.28205	1.2
154.6	44	1.12821	1.2
154.7	47	1.20513	1.2
154.8	48	1.23077	1.2
154.9	43	1.10256	1.2
155	46	1.17949	1.2
155.1	51	1.30769	1.2
155.2	48	1.23077	1.3
155.3	47	1.20513	1.3
155.4	60	1.53846	1.3
155.5	47	1.20513	1.2
155.6	46	1.17949	1.2
155.7	47	1.20513	1.2
155.8	45	1.15385	1.3
155.9	50	1.28205	1.3
156	53	1.35897	1.3
156.1	48	1.23077	1.2
156.2	46	1.17949	1.3
156.3	49	1.25641	1.3
156.4	52	1.33333	1.4
156.5	55	1.41026	1.3
156.6	55	1.41026	1.3
156.7	47	1.20513	1.2
156.8	45	1.15385	1.2
156.9	49	1.25641	1.2
157	41	1.05128	1.1
157.1	49	1.25641	1.2
157.2	44	1.12821	1.3
157.3	48	1.23077	1.3
157.4	57	1.46154	1.4
157.5	43	1.10256	1.2
157.6	59	1.51282	1.3
157.7	44	1.12821	1.2
157.8	53	1.35897	1.3
157.9	44	1.12821	1.3
158	54	1.38462	1.4
158.1	59	1.51282	1.3
158.2	53	1.35897	1.3
158.3	40	1.02564	1.3
158.4	58	1.48718	1.3
158.5	50	1.28205	1.3
158.6	49	1.25641	1.3
158.7	49	1.25641	1.3
158.8	49	1.25641	1.3
158.9	51	1.30769	1.3
159	49	1.25641	1.2
159.1	49	1.25641	1.2
159.2	46	1.17949	1.3
159.3	51	1.30769	1.3
159.4	53	1.35897	1.3
159.5	46	1.17949	1.3
159.6	55	1.41026	1.3
159.7	52	1.33333	1.3
159.8	44	1.12821	1.3
159.9	52	1.33333	1.4
160	55	1.41026	1.3
160.1	55	1.41026	1.2
160.2	42	1.07692	1.2
160.3	49	1.25641	1.3
160.4	52	1.33333	1.2
160.5	49	1.25641	1.3
160.6	43	1.10256	1.4
160.7	58	1.48718	1.4
160.8	59	1.51282	1.3
160.9	45	1.15385	1.1
161	44	1.12821	1.1
161.1	44	1.12821	1.2
161.2	46	1.17949	1.2
161.3	46	1.17949	1.2
161.4	54	1.38462	1.3
161.5	43	1.10256	1.3
161.6	56	1.4359	1.4
161.7	50	1.28205	1.3
161.8	56	1.4359	1.3
161.9	44	1.12821	1.2
162	52	1.33333	1.3
162.1	49	1.25641	1.3
162.2	47	1.20513	1.3
162.3	56	1.4359	1.4
162.4	48	1.23077	1.4
162.5	64	1.64103	1.4
162.6	49	1.25641	1.3
162.7	55	1.41026	1.3
162.8	47	1.20513	1.2
162.9	50	1.28205	1.2
163	49	1.25641	1.2
163.1	42	1.07692	1.2
163.2	51	1.30769	1.4
163.3	51	1.30769	1.4
163.4	62	1.58974	1.4
163.5	49	1.25641	1.3
163.6	53	1.35897	1.3
163.7	48	1.23077	1.5
163.8	54	1.38462	1.4
163.9	68	1.74359	1.3
164	42	1.07692	1.1
164.1	47	1.20513	1.2
164.2	45	1.15385	1.2
164.3	49	1.25641	1.3
164.4	50	1.28205	1.3
164.5	56	1.4359	1.4
164.6	46	1.17949	1.3
164.7	58	1.48718	1.3
164.8	53	1.35897	1.3
164.9	44	1.12821	1.1
165	53	1.35897	1.2
165.1	37	0.948718	1.2
165.2	48	1.23077	1.3
165.3	56	1.4359	1.3
165.4	46	1.17949	1.2
165.5	48	1.23077	1.3
165.6	51	1.30769	1.3
165.7	52	1.33333	1.3
165.8	48	1.23077	1.3
165.9	53	1.35897	1.3
166	47	1.20513	1.2
166.1	48	1.23077	1.3
166.2	50	1.28205	1.3
166.3	57	1.46154	1.3
166.4	45	1.15385	1.3
166.5	48	1.23077	1.3
166.6	54	1.38462	1.3
166.7	52	1.33333	1.3
166.8	47	1.20513	1.2
166.9	48	1.23077	1.2
167	47	1.20513	1.2
167.1	49	1.25641	1.3
167.2	49	1.25641	1.4
167.3	55	1.41026	1.4
167.4	56	1.4359	1.4
167.5	53	1.35897	1.4
167.6	53	1.35897	1.3
167.7	53	1.35897	1.3
167.8	48	1.23077	1.3
167.9	53	1.35897	1.2
168	47	1.20513	1.2
168.1	45	1.15385	1.3
168.2	44	1.12821	1.3
168.3	62	1.58974	1.3
168.4	49	1.25641	1.3
168.5	46	1.17949	1.3
168.6	52	1.33333	1.3
168.7	50	1.28205	1.2
168.8	47	1.20513	1.2
168.9	48	1.23077	1.1
169	40	1.02564	1.2
169.1	43	1.10256	1.2
169.2	58	1.48718	1.2
169.3	42	1.07692	1.2
169.4	46	1.17949	1.3
169.5	50	1.28205	1.3
169.6	55	1.41026	1.3
169.7	47	1.20513	1.3
169.8	54	1.38462	1.4
169.9	52	1.33333	1.4
170	52	1.33333	1.4
170.1	54	1.38462	1.4
170.2	56	1.4359	1.4
170.3	54	1.38462	1.3
170.4	52	1.33333	1.3
170.5	46	1.17949	1.3
170.6	53	1.35897	1.4
170.7	58	1.48718	1.3
170.8	47	1.20513	1.3
170.9	47	1.20513	1.2
171	53	1.35897	1.2
171.1	45	1.15385	1.1
171.2	44	1.12821	1.2
171.3	45	1.15385	1.2
171.4	52	1.33333	1.4
171.5	49	1.25641	1.3
171.6	57	1.46154	1.4
171.7	47	1.20513	1.3
171.8	55	1.41026	1.2
171.9	46	1.17949	1.1
172	43	1.10256	1.1
172.1	43	1.10256	1.3
172.2	48	1.23077	1.4
172.3	64	1.64103	1.4
172.4	49	1.25641	1.3
172.5	50	1.28205	1.4
172.6	53	1.35897	1.4
172.7	56	1.4359	1.3
172.8	51	1.30769	1.3
172.9	50	1.28205	1.3
173	54	1.38462	1.4
173.1	49	1.25641	1.3
173.2	56	1.4359	1.4
173.3	51	1.30769	1.3
173.4	52	1.33333	1.3
173.5	53	1.35897	1.3
173.6	47	1.20513	1.2
173.7	50	1.28205	1.3
173.8	46	1.17949	1.3
173.9	55	1.41026	1.4
174	53	1.35897	1.3
174.1	52	1.33333	1.3
174.2	50	1.28205	1.2
174.3	48	1.23077	1.3
174.4	48	1.23077	1.4
174.5	53	1.35897	1.4
174.6	59	1.51282	1.4
174.7	54	1.38462	1.3
174.8	52	1.33333	1.3
174.9	45	1.15385	1.3
175	53	1.35897	1.3
175.1	51	1.30769	1.3
175.2	51	1.30769	1.4
175.3	55	1.41026	1.4
175.4	56	1.4359	1.4
175.5	49	1.25641	1.3
175.6	55	1.41026	1.3
175.7	46	1.17949	1.3
175.8	52	1.33333	1.4
175.9	54	1.38462	1.4
176	58	1.48718	1.3
176.1	47	1.20513	1.3
176.2	51	1.30769	1.4
176.3	56	1.4359	1.4
176.4	54	1.38462	1.3
176.5	55	1.41026	1.3
176.6	45	1.15385	1.3
176.7	55	1.41026	1.4
176.8	50	1.28205	1.3
176.9	55	1.41026	1.4
177	46	1.17949	1.3
177.1	60	1.53846	1.4
177.2	51	1.30769	1.3
177.3	51	1.30769	1.4
177.4	50	1.28205	1.5
177.5	59	1.51282	1.4
177.6	62	1.58974	1.3
177.7	47	1.20513	1.3
177.8	48	1.23077	1.3
177.9	54	1.38462	1.4
178	51	1.30769	1.3
178.1	54	1.38462	1.3
178.2	47	1.20513	1.2
178.3	50	1.28205	1.2
178.4	44	1.12821	1.2
178.5	51	1.30769	1.2
178.6	42	1.07692	1.1
178.7	44	1.12821	1.1
178.8	44	1.12821	1.2
178.9	42	1.07692	1.2
179	49	1.25641	1.2
179.1	46	1.17949	1.2
179.2	43	1.10256	1.3
179.3	55	1.41026	1.4
179.4	51	1.30769	1.4
179.5	56	1.4359	1.4
179.6	57	1.46154	1.4
179.7	52	1.33333	1.3
179.8	52	1.33333	1.3
179.9	52	1.33333	1.3
180	49	1.25641	1.3
180.1	56	1.4359	1.3
180.2	51	1.30769	1.3
180.3	42	1.07692	1.3
180.4	55	1.41026	1.4
180.5	58	1.48718	1.4
180.6	48	1.23077	1.3
180.7	53	1.35897	1.3
180.8	46	1.17949	1.2
180.9	53	1.35897	1.3
181	44	1.12821	1.3
181.1	55	1.41026	1.3
181.2	53	1.35897	1.3
181.3	42	1.07692	1.2
181.4	54	1.38462	1.3
181.5	50	1.28205	1.3
181.6	45	1.15385	1.2
181.7	56	1.4359	1.3
181.8	44	1.12821	1.3
181.9	49	1.25641	1.3
182	55	1.41026	1.3
182.1	52	1.33333	1.4
182.2	44	1.12821	1.4
182.3	63	1.61538	1.4
182.4	51	1.30769	1.3
182.5	53	1.35897	1.4
182.6	47	1.20513	1.4
182.7	59	1.51282	1.6
182.8	63	1.61538	1.5
182.9	62	1.58974	1.4
183	45	1.15385	1.3
183.1	54	1.38462	1.3
183.2	48	1.23077	1.2
183.3	45	1.15385	1.2
183.4	49	1.25641	1.3
183.5	50	1.28205	1.3
183.6	53	1.35897	1.4
183.7	49	1.25641	1.3
183.8	59	1.51282	1.3
183.9	49	1.25641	1.2
184	46	1.17949	1.3
184.1	46	1.17949	1.3
184.2	57	1.46154	1.4
184.3	49	1.25641	1.4
184.4	60	1.53846	1.4
184.5	51	1.30769	1.3
184.6	54	1.38462	1.3
184.7	51	1.30769	1.3
184.8	50	1.28205	1.3
184.9	55	1.41026	1.2
185	42	1.07692	1.2
185.1	49	1.25641	1.3
185.2	54	1.38462	1.2
185.3	44	1.12821	1.2
185.4	47	1.20513	1.2
185.5	46	1.17949	1.2
185.6	47	1.20513	1.3
185.7	47	1.20513	1.3
185.8	59	1.51282	1.3
185.9	50	1.28205	1.3
186	47	1.20513	1.3
186.1	50	1.28205	1.4
186.2	58	1.48718	1.4
186.3	53	1.35897	1.4
186.4	53	1.35897	1.4
186.5	55	1.41026	1.4
186.6	56	1.4359	1.3
186.7	47	1.20513	1.3
186.8	45	1.15385	1.3
186.9	58	1.48718	1.3
187	50	1.28205	1.3
187.1	48	1.23077	1.3
187.2	50	1.28205	1.3
187.3	55	1.41026	1.3
187.4	50	1.28205	1.3
187.5	49	1.25641	1.3
187.6	53	1.35897	1.3
187.7	45	1.15385	1.3
187.8	56	1.4359	1.4
187.9	55	1.41026	1.3
188	51	1.30769	1.3
188.1	48	1.23077	1.3
188.2	56	1.4359	1.3
188.3	50	1.28205	1.3
188.4	49	1.25641	1.3
188.5	50	1.28205	1.3
188.6	50	1.28205	1.4
188.7	57	1.46154	1.4
188.8	55	1.41026	1.4
188.9	46	1.17949	1.4
189	59	1.51282	1.5
189.1	56	1.4359	1.5
189.2	61	1.5641	1.7
189.3	58	1.48718	1.9
189.4	79	2.02564	2
189.5	87	2.23077	1.9
189.6	70	1.79487	1.6
189.7	67	1.71795	1.5
189.8	51	1.30769	1.3
189.9	53	1.35897	1.3
190	50	1.28205	1.3
190.1	54	1.38462	1.3
190.2	49	1.25641	1.3
190.3	54	1.38462	1.3
190.4	44	1.12821	1.2
190.5	53	1.35897	1.3
190.6	44	1.12821	1.2
190.7	55	1.41026	1.4
190.8	47	1.20513	1.4
190.9	62	1.58974	1.4
191	55	1.41026	1.3
191.1	45	1.15385	1.2
191.2	47	1.20513	1.2
191.3	49	1.25641	1.2
191.4	50	1.28205	1.4
191.5	45	1.15385	1.3
191.6	63	1.61538	1.4
191.7	49	1.25641	1.3
191.8	52	1.33333	1.3
191.9	50	1.28205	1.3
192	51	1.30769	1.3
192.1	54	1.38462	1.3
192.2	50	1.28205	1.3
192.3	52	1.33333	1.4
192.4	54	1.38462	1.4
192.5	62	1.58974	1.4
192.6	43	1.10256	1.2
192.7	54	1.38462	1.2
192.8	44	1.12821	1.2
192.9	46	1.17949	1.3
193	52	1.33333	1.3
193.1	53	1.35897	1.3
193.2	51	1.30769	1.3
193.3	53	1.35897	1.3
193.4	47	1.20513	1.3
193.5	49	1.25641	1.3
193.6	52	1.33333	1.4
193.7	55	1.41026	1.3
193.8	51	1.30769	1.3
193.9	50	1.28205	1.3
194	47	1.20513	1.3
194.1	52	1.33333	1.4
194.2	48	1.23077	1.3
194.3	58	1.48718	1.4
194.4	51	1.30769	1.3
194.5	55	1.41026	1.2
194.6	46	1.17949	1.2
194.7	40	1.02564	1.2
194.8	50	1.28205	1.4
194.9	54	1.38462	1.4
195	54	1.38462	1.4
195.1	59	1.51282	1.6
195.2	56	1.4359	1.5
195.3	68	1.74359	1.5
195.4	56	1.4359	1.4
195.5	52	1.33333	1.4
195.6	60	1.53846	1.3
195.7	50	1.28205	1.3
195.8	47	1.20513	1.3
195.9	53	1.35897	1.3
196	52	1.33333	1.4
196.1	47	1.20513	1.4
196.2	63	1.61538	1.5
196.3	56	1.4359	1.4
196.4	56	1.4359	1.3
196.5	50	1.28205	1.3
196.6	46	1.17949	1.2
196.7	51	1.30769	1.2
196.8	48	1.23077	1.3
196.9	46	1.17949	1.4
197	55	1.41026	1.4
197.1	62	1.58974	1.4
197.2	49	1.25641	1.5
197.3	55	1.41026	1.5
197.4	66	1.69231	1.5
197.5	50	1.28205	1.4
197.6	62	1.58974	1.5
197.7	56	1.4359	1.3
197.8	54	1.38462	1.3
197.9	46	1.17949	1.3
198	53	1.35897	1.3
198.1	52	1.33333	1.3
198.2	47	1.20513	1.3
198.3	50	1.28205	1.3
198.4	53	1.35897	1.4
198.5	53	1.35897	1.4
198.6	61	1.5641	1.4
198.7	49	1.25641	1.3
198.8	51	1.30769	1.3
198.9	49	1.25641	1.3
199	51	1.30769	1.4
199.1	57	1.46154	1.4
199.2	58	1.48718	1.3
199.3	43	1.10256	1.3
199.4	55	1.41026	1.4
199.5	55	1.41026	1.4
199.6	49	1.25641	1.4
199.7	61	1.5641	1.5
199.8	59	1.51282	1.5
199.9	58	1.48718	1.5
[truncated: 1,947 more rows]
