# Supplementary material for: A Deterministic Model Predicts the Properties of Stochastic Calcium Oscillations in Airway Smooth Muscle Cells
Source: PLoS Comput Biol. 2014 Aug 14;10(8):e1003783. doi: 10.1371/journal.pcbi.1003783 (PMC4133161; doi:10.1371/journal.pcbi.1003783)
Supplement: Dataset S1 — ASMC calcium fluorescence trace data. The data files are in Excel format and compressed in a zip file. Each Excel file has a name showing their information. For example, “S2_SMC6_MCh200nM” means data are from ASMC No. 6 in lung slice No. 2 by using 200 nM MCh. In each file, there are four columns which represent (from left to right) time(s), fluorescence intensity, and average . (ZIP) [file pcbi.1003783.s001.zip › S9_SMC2_MCh50nM.xlsx]

## Sheet: Sheet1
0.2	46	1	1
0.3	51	1.1087	1
0.4	43	0.934783	0.9
0.5	45	0.978261	1
0.6	42	0.913043	1
0.7	47	1.02174	1
0.8	43	0.934783	0.9
0.9	44	0.956522	1
1	43	0.934783	1
1.1	47	1.02174	1
1.2	42	0.913043	1
1.3	47	1.02174	0.9
1.4	45	0.978261	1
1.5	39	0.847826	1
1.6	49	1.06522	1
1.7	45	0.978261	0.9
1.8	41	0.891304	0.9
1.9	40	0.869565	0.9
2	48	1.04348	1
2.1	43	0.934783	1
2.2	53	1.15217	1
2.3	44	0.956522	1
2.4	42	0.913043	1
2.5	49	1.06522	1
2.6	47	1.02174	1
2.7	47	1.02174	1
2.8	44	0.956522	1
2.9	43	0.934783	1
3	51	1.1087	1
3.1	42	0.913043	1
3.2	50	1.08696	1
3.3	49	1.06522	1
3.4	43	0.934783	1
3.5	51	1.1087	1
3.6	46	1	0.9
3.7	38	0.826087	0.9
3.8	44	0.956522	0.9
3.9	42	0.913043	1
4	42	0.913043	1.1
4.1	59	1.28261	1.1
4.2	47	1.02174	1
4.3	48	1.04348	1
4.4	44	0.956522	0.9
4.5	43	0.934783	0.9
4.6	37	0.804348	0.8
4.7	41	0.891304	0.8
4.8	39	0.847826	0.9
4.9	36	0.782609	0.9
5	50	1.08696	1
5.1	45	0.978261	1
5.2	48	1.04348	1.1
5.3	49	1.06522	1.1
5.4	51	1.1087	1.1
5.5	53	1.15217	1
5.6	41	0.891304	0.9
5.7	43	0.934783	1
5.8	45	0.978261	1
5.9	49	1.06522	1.1
6	48	1.04348	1.1
6.1	54	1.17391	1.1
6.2	51	1.1087	1.1
6.3	48	1.04348	1
6.4	47	1.02174	1.1
6.5	42	0.913043	1.1
6.6	57	1.23913	1.1
6.7	46	1	1.1
6.8	47	1.02174	1
6.9	57	1.23913	1
7	37	0.804348	0.9
7.1	45	0.978261	1
7.2	44	0.956522	1.1
7.3	45	0.978261	1.1
7.4	57	1.23913	1.1
7.5	46	1	1
7.6	49	1.06522	1
7.7	46	1	1
7.8	48	1.04348	1
7.9	49	1.06522	1.1
8	46	1	1
8.1	50	1.08696	1
8.2	47	1.02174	1
8.3	40	0.869565	1
8.4	50	1.08696	1
8.5	49	1.06522	1
8.6	45	0.978261	1
8.7	48	1.04348	0.9
8.8	42	0.913043	0.9
8.9	40	0.869565	0.9
9	40	0.869565	1
9.1	50	1.08696	1
9.2	52	1.13043	1.1
9.3	41	0.891304	1.1
9.4	60	1.30435	1.1
9.5	48	1.04348	1
9.6	47	1.02174	1
9.7	42	0.913043	1
9.8	52	1.13043	1.1
9.9	49	1.06522	1
10	46	1	1
10.1	44	0.956522	0.9
10.2	45	0.978261	1
10.3	39	0.847826	1
10.4	48	1.04348	1.1
10.5	46	1	1.1
10.6	56	1.21739	1.2
10.7	55	1.19565	1
10.8	48	1.04348	1
10.9	37	0.804348	1
11	52	1.13043	1
11.1	45	0.978261	1
11.2	35	0.76087	1
11.3	58	1.26087	1.1
11.4	41	0.891304	1
11.5	52	1.13043	1.1
11.6	51	1.1087	1
11.7	42	0.913043	1
11.8	45	0.978261	1
11.9	47	1.02174	1
12	45	0.978261	1.1
12.1	51	1.1087	1.1
12.2	59	1.28261	1.1
12.3	42	0.913043	1
12.4	46	1	1.1
12.5	50	1.08696	1.1
12.6	51	1.1087	1.2
12.7	54	1.17391	1.2
12.8	55	1.19565	1.1
12.9	53	1.15217	1
13	47	1.02174	1
13.1	43	0.934783	1
13.2	51	1.1087	1
13.3	47	1.02174	1
13.4	42	0.913043	1
13.5	49	1.06522	1.1
13.6	51	1.1087	1.1
13.7	47	1.02174	1.1
13.8	53	1.15217	1.1
13.9	54	1.17391	1.1
14	50	1.08696	1.1
14.1	49	1.06522	1.1
14.2	48	1.04348	1.1
14.3	56	1.21739	1.1
14.4	41	0.891304	1.1
14.5	48	1.04348	1.1
14.6	60	1.30435	1.2
14.7	50	1.08696	1.1
14.8	57	1.23913	1.1
14.9	48	1.04348	1
15	51	1.1087	1
15.1	43	0.934783	1
15.2	42	0.913043	1.1
15.3	51	1.1087	1.1
15.4	53	1.15217	1.1
15.5	47	1.02174	1
15.6	51	1.1087	1.1
15.7	46	1	1.1
15.8	54	1.17391	1.2
15.9	51	1.1087	1.1
16	58	1.26087	1.1
16.1	44	0.956522	1
16.2	44	0.956522	0.9
16.3	45	0.978261	0.9
16.4	32	0.695652	1.1
16.5	54	1.17391	1.2
16.6	61	1.32609	1.1
16.7	47	1.02174	1
16.8	44	0.956522	1.1
16.9	52	1.13043	1.1
17	51	1.1087	1
17.1	44	0.956522	1
17.2	49	1.06522	1
17.3	46	1	1
17.4	45	0.978261	1
17.5	48	1.04348	1
17.6	46	1	1
17.7	42	0.913043	1.1
17.8	51	1.1087	1.2
17.9	52	1.13043	1.1
18	59	1.28261	1.1
18.1	46	1	1.1
18.2	51	1.1087	1.1
18.3	50	1.08696	1
18.4	44	0.956522	1.1
18.5	48	1.04348	1.1
18.6	56	1.21739	1.2
18.7	51	1.1087	1.1
18.8	55	1.19565	1.1
18.9	48	1.04348	1.1
19	50	1.08696	1.1
19.1	55	1.19565	1.1
19.2	50	1.08696	1.1
19.3	52	1.13043	1.1
19.4	53	1.15217	1.2
19.5	53	1.15217	1.1
19.6	58	1.26087	1.2
19.7	47	1.02174	1.1
19.8	54	1.17391	1.1
19.9	54	1.17391	1.1
20	45	0.978261	1
20.1	54	1.17391	1
20.2	44	0.956522	1
20.3	46	1	1
20.4	48	1.04348	1.1
20.5	49	1.06522	1.1
20.6	50	1.08696	1
20.7	47	1.02174	1
20.8	46	1	1
20.9	44	0.956522	1
21	44	0.956522	1
21.1	51	1.1087	1.1
21.2	49	1.06522	1
21.3	49	1.06522	1.1
21.4	46	1	1.1
21.5	52	1.13043	1.1
21.6	49	1.06522	1.1
21.7	51	1.1087	1.1
21.8	50	1.08696	1.1
21.9	55	1.19565	1
22	44	0.956522	0.9
22.1	42	0.913043	0.9
22.2	44	0.956522	1
22.3	44	0.956522	0.9
22.4	44	0.956522	0.9
22.5	42	0.913043	1
22.6	43	0.934783	1
22.7	47	1.02174	1
22.8	44	0.956522	1
22.9	48	1.04348	1
23	52	1.13043	1
23.1	43	0.934783	1
23.2	47	1.02174	0.9
23.3	43	0.934783	0.9
23.4	41	0.891304	0.9
23.5	47	1.02174	1
23.6	43	0.934783	1
23.7	50	1.08696	1.1
23.8	45	0.978261	1
23.9	54	1.17391	1
24	40	0.869565	1
24.1	39	0.847826	1.1
24.2	54	1.17391	1.1
24.3	54	1.17391	1.1
24.4	48	1.04348	1
24.5	52	1.13043	1
24.6	41	0.891304	1
24.7	48	1.04348	1
24.8	45	0.978261	1
24.9	45	0.978261	1
25	48	1.04348	1
25.1	43	0.934783	1
25.2	44	0.956522	1
25.3	52	1.13043	1
25.4	41	0.891304	1
25.5	47	1.02174	1
25.6	51	1.1087	1
25.7	44	0.956522	1
25.8	46	1	1
25.9	47	1.02174	1.1
26	49	1.06522	1
26.1	49	1.06522	1
26.2	44	0.956522	1
26.3	49	1.06522	1
26.4	44	0.956522	1
26.5	45	0.978261	1
26.6	44	0.956522	1.2
26.7	55	1.19565	1.2
26.8	62	1.34783	1.1
26.9	53	1.15217	1.1
27	40	0.869565	1
27.1	55	1.19565	1.1
27.2	45	0.978261	1.1
27.3	51	1.1087	1
27.4	50	1.08696	1.1
27.5	42	0.913043	1.1
27.6	55	1.19565	1.1
27.7	50	1.08696	1.1
27.8	48	1.04348	1.1
27.9	48	1.04348	1
28	49	1.06522	1
28.1	45	0.978261	1
28.2	41	0.891304	1
28.3	51	1.1087	1.1
28.4	47	1.02174	1
28.5	49	1.06522	1
28.6	41	0.891304	1
28.7	52	1.13043	1
28.8	41	0.891304	0.9
28.9	45	0.978261	1
29	40	0.869565	1
29.1	50	1.08696	1
29.2	42	0.913043	1.1
29.3	49	1.06522	1.1
29.4	56	1.21739	1.1
29.5	53	1.15217	1
29.6	43	0.934783	1
29.7	42	0.913043	1
29.8	50	1.08696	1
29.9	44	0.956522	1
30	47	1.02174	1
30.1	44	0.956522	1
30.2	48	1.04348	1
30.3	45	0.978261	1
30.4	40	0.869565	1.1
30.5	52	1.13043	1.1
30.6	53	1.15217	1.1
30.7	51	1.1087	1.1
30.8	45	0.978261	1.1
30.9	55	1.19565	1.1
31	49	1.06522	1
31.1	43	0.934783	0.9
31.2	43	0.934783	0.9
31.3	40	0.869565	1
31.4	48	1.04348	1
31.5	50	1.08696	1
31.6	41	0.891304	1
31.7	50	1.08696	1.1
31.8	53	1.15217	1.1
31.9	45	0.978261	1.1
32	49	1.06522	1.1
32.1	56	1.21739	1
32.2	43	0.934783	0.9
32.3	42	0.913043	1
32.4	41	0.891304	1
32.5	50	1.08696	1.1
32.6	49	1.06522	1.1
32.7	47	1.02174	1.1
32.8	53	1.15217	1.1
32.9	54	1.17391	1.2
33	48	1.04348	1.2
33.1	60	1.30435	1.2
33.2	52	1.13043	1.1
33.3	56	1.21739	1.2
33.4	49	1.06522	1.1
33.5	60	1.30435	1.1
33.6	47	1.02174	1
33.7	45	0.978261	1
33.8	49	1.06522	1
33.9	42	0.913043	1
34	47	1.02174	1
34.1	44	0.956522	1
34.2	48	1.04348	1
34.3	46	1	1.1
34.4	49	1.06522	1.2
34.5	57	1.23913	1.3
34.6	53	1.15217	1.2
34.7	65	1.41304	1.2
34.8	49	1.06522	1.1
34.9	48	1.04348	1.1
35	48	1.04348	1.1
35.1	49	1.06522	1.1
35.2	52	1.13043	1.1
35.3	46	1	1.1
35.4	50	1.08696	1.1
35.5	51	1.1087	1.1
35.6	51	1.1087	1
35.7	44	0.956522	1
35.8	44	0.956522	1
35.9	51	1.1087	1.1
36	46	1	1
36.1	48	1.04348	1
36.2	42	0.913043	1
36.3	50	1.08696	1.1
36.4	47	1.02174	1
36.5	51	1.1087	1
36.6	43	0.934783	1
36.7	44	0.956522	1
36.8	51	1.1087	1
36.9	40	0.869565	0.9
37	44	0.956522	1
37.1	47	1.02174	1
37.2	47	1.02174	1
37.3	44	0.956522	1
37.4	50	1.08696	1.1
37.5	43	0.934783	1.1
37.6	56	1.21739	1.1
37.7	51	1.1087	1.1
37.8	44	0.956522	1
37.9	53	1.15217	1
38	42	0.913043	1
38.1	47	1.02174	1
38.2	44	0.956522	0.9
38.3	48	1.04348	1
38.4	39	0.847826	1
38.5	47	1.02174	1
38.6	47	1.02174	0.9
38.7	42	0.913043	0.9
38.8	39	0.847826	1
38.9	46	1	1
39	48	1.04348	1
39.1	40	0.869565	1
39.2	48	1.04348	1.1
39.3	50	1.08696	1
39.4	48	1.04348	1
39.5	46	1	1
39.6	50	1.08696	1
39.7	41	0.891304	1
39.8	44	0.956522	1
39.9	50	1.08696	1
40	42	0.913043	0.9
40.1	47	1.02174	1
40.2	41	0.891304	1
40.3	56	1.21739	1
40.4	40	0.869565	0.9
40.5	42	0.913043	1
40.6	44	0.956522	1.1
40.7	49	1.06522	1.1
40.8	57	1.23913	1.2
40.9	46	1	1.1
41	61	1.32609	1.1
41.1	48	1.04348	0.9
41.2	38	0.826087	1
41.3	44	0.956522	1.1
41.4	50	1.08696	1.1
41.5	56	1.21739	1.1
41.6	48	1.04348	1.1
41.7	43	0.934783	1.1
41.8	59	1.28261	1.1
41.9	52	1.13043	1.1
42	47	1.02174	1
42.1	47	1.02174	1
42.2	46	1	1
42.3	47	1.02174	1
42.4	49	1.06522	1
42.5	43	0.934783	0.9
42.6	44	0.956522	0.9
42.7	39	0.847826	0.9
42.8	41	0.891304	1
42.9	51	1.1087	1.1
43	51	1.1087	1.1
43.1	48	1.04348	1
43.2	56	1.21739	1
43.3	40	0.869565	1
43.4	46	1	1
43.5	49	1.06522	1
43.6	47	1.02174	1
43.7	44	0.956522	1
43.8	52	1.13043	1
43.9	42	0.913043	0.9
44	40	0.869565	0.9
44.1	47	1.02174	1
44.2	43	0.934783	1
44.3	47	1.02174	1
44.4	50	1.08696	1
44.5	40	0.869565	0.9
44.6	47	1.02174	1
44.7	44	0.956522	1
44.8	41	0.891304	1
44.9	48	1.04348	1
45	45	0.978261	1
45.1	49	1.06522	1.1
45.2	45	0.978261	1
45.3	53	1.15217	1
45.4	42	0.913043	1
45.5	48	1.04348	1
45.6	47	1.02174	0.9
45.7	41	0.891304	0.9
45.8	43	0.934783	0.9
45.9	46	1	1
46	41	0.891304	1
46.1	49	1.06522	1
46.2	48	1.04348	1
46.3	42	0.913043	0.9
46.4	50	1.08696	1
46.5	39	0.847826	1
46.6	54	1.17391	1.1
46.7	46	1	1
46.8	45	0.978261	1
46.9	43	0.934783	1
47	54	1.17391	1.1
47.1	44	0.956522	1.1
47.2	56	1.21739	1.1
47.3	53	1.15217	1.1
47.4	45	0.978261	1
47.5	49	1.06522	1.1
47.6	50	1.08696	1
47.7	52	1.13043	1
47.8	39	0.847826	0.9
47.9	43	0.934783	0.9
48	47	1.02174	0.9
48.1	36	0.782609	0.9
48.2	40	0.869565	1
48.3	45	0.978261	1
48.4	54	1.17391	0.9
48.5	38	0.826087	0.8
48.6	36	0.782609	0.8
48.7	43	0.934783	0.9
48.8	37	0.804348	0.9
48.9	43	0.934783	0.9
49	39	0.847826	1
49.1	42	0.913043	1
49.2	51	1.1087	1
49.3	44	0.956522	0.9
49.4	41	0.891304	0.9
49.5	42	0.913043	0.9
49.6	39	0.847826	0.9
49.7	40	0.869565	0.9
49.8	46	1	1
49.9	42	0.913043	0.9
50	45	0.978261	1
50.1	43	0.934783	1.1
50.2	55	1.19565	1.1
50.3	56	1.21739	1
50.4	47	1.02174	1
50.5	40	0.869565	1
50.6	48	1.04348	1.1
50.7	50	1.08696	1
50.8	47	1.02174	0.9
50.9	43	0.934783	1
51	40	0.869565	1.1
51.1	51	1.1087	1.1
51.2	54	1.17391	1
51.3	43	0.934783	0.9
51.4	39	0.847826	0.9
51.5	44	0.956522	0.9
51.6	42	0.913043	0.9
51.7	43	0.934783	0.8
51.8	36	0.782609	0.8
51.9	36	0.782609	0.9
52	45	0.978261	0.9
52.1	39	0.847826	0.9
52.2	45	0.978261	0.9
52.3	44	0.956522	0.9
52.4	41	0.891304	0.9
52.5	44	0.956522	1
52.6	45	0.978261	1
52.7	50	1.08696	1
52.8	46	1	0.9
52.9	42	0.913043	0.9
53	40	0.869565	0.9
53.1	42	0.913043	1
53.2	47	1.02174	1
53.3	45	0.978261	1
53.4	48	1.04348	1
53.5	43	0.934783	0.9
53.6	45	0.978261	0.9
53.7	39	0.847826	0.9
53.8	40	0.869565	1
53.9	50	1.08696	1.1
54	51	1.1087	1.1
54.1	55	1.19565	1.1
54.2	52	1.13043	1
54.3	44	0.956522	1
54.4	38	0.826087	1
54.5	51	1.1087	1.1
54.6	52	1.13043	1.1
54.7	46	1	1
54.8	48	1.04348	0.9
54.9	44	0.956522	0.8
55	36	0.782609	0.8
55.1	35	0.76087	0.9
55.2	44	0.956522	0.9
55.3	44	0.956522	1
55.4	39	0.847826	0.9
55.5	49	1.06522	1
55.6	43	0.934783	1.1
55.7	48	1.04348	1.1
55.8	54	1.17391	1.1
55.9	49	1.06522	1.2
56	50	1.08696	1.3
56.1	61	1.32609	1.5
56.2	71	1.54348	1.4
56.3	72	1.56522	1.3
56.4	57	1.23913	1.3
56.5	57	1.23913	1.2
56.6	64	1.3913	1.1
56.7	47	1.02174	1.1
56.8	47	1.02174	1.1
56.9	51	1.1087	1.1
57	50	1.08696	1
57.1	44	0.956522	0.9
57.2	39	0.847826	1
57.3	39	0.847826	1
57.4	54	1.17391	1.1
57.5	50	1.08696	1
57.6	44	0.956522	0.9
57.7	40	0.869565	0.9
57.8	44	0.956522	0.9
57.9	39	0.847826	0.9
58	48	1.04348	0.9
58.1	36	0.782609	0.9
58.2	40	0.869565	0.9
58.3	44	0.956522	1
58.4	43	0.934783	1.1
58.5	55	1.19565	1.3
58.6	58	1.26087	1.4
58.7	72	1.56522	1.4
58.8	63	1.36957	1.3
58.9	54	1.17391	1.2
59	56	1.21739	1.2
59.1	50	1.08696	1.1
59.2	56	1.21739	1.1
59.3	51	1.1087	1.1
59.4	51	1.1087	1
59.5	47	1.02174	1
59.6	41	0.891304	0.9
59.7	52	1.13043	1
59.8	37	0.804348	1
59.9	51	1.1087	1
60	47	1.02174	0.9
60.1	42	0.913043	0.9
60.2	42	0.913043	0.9
60.3	44	0.956522	0.9
60.4	43	0.934783	0.9
60.5	42	0.913043	0.9
60.6	44	0.956522	0.9
60.7	43	0.934783	0.9
60.8	43	0.934783	0.8
60.9	35	0.76087	0.9
61	38	0.826087	0.9
61.1	49	1.06522	1
61.2	41	0.891304	0.9
61.3	44	0.956522	0.9
61.4	42	0.913043	0.9
61.5	44	0.956522	0.9
61.6	44	0.956522	0.9
61.7	36	0.782609	0.9
61.8	44	0.956522	1.1
61.9	48	1.04348	1
62	54	1.17391	1
62.1	42	0.913043	1
62.2	48	1.04348	1
62.3	46	1	0.9
62.4	43	0.934783	1
62.5	41	0.891304	1
62.6	49	1.06522	0.9
62.7	43	0.934783	0.9
62.8	38	0.826087	0.9
62.9	43	0.934783	1
63	45	0.978261	1
63.1	48	1.04348	1
63.2	42	0.913043	0.9
63.3	45	0.978261	0.9
63.4	43	0.934783	1
63.5	39	0.847826	1
63.6	51	1.1087	1
63.7	46	1	1
63.8	35	0.76087	1.2
63.9	52	1.13043	1.4
64	77	1.67391	1.4
64.1	63	1.36957	1.3
64.2	59	1.28261	1.2
64.3	59	1.28261	1.2
64.4	48	1.04348	1.1
64.5	52	1.13043	1.1
64.6	56	1.21739	1.1
64.7	47	1.02174	1
64.8	52	1.13043	1
64.9	45	0.978261	0.9
65	40	0.869565	0.9
65.1	45	0.978261	0.9
65.2	41	0.891304	0.9
65.3	42	0.913043	1
65.4	45	0.978261	1
65.5	45	0.978261	1
65.6	47	1.02174	1
65.7	45	0.978261	1.1
65.8	52	1.13043	1.1
65.9	49	1.06522	1.1
66	56	1.21739	1.1
66.1	48	1.04348	1
66.2	46	1	1
66.3	48	1.04348	1
66.4	45	0.978261	0.9
66.5	40	0.869565	0.9
66.6	40	0.869565	0.9
66.7	40	0.869565	1
66.8	47	1.02174	1
66.9	46	1	1
67	45	0.978261	0.9
67.1	44	0.956522	0.9
67.2	41	0.891304	0.9
67.3	41	0.891304	1
67.4	43	0.934783	1.1
67.5	49	1.06522	1.1
67.6	55	1.19565	1.1
67.7	48	1.04348	1
67.8	45	0.978261	1
67.9	46	1	0.9
68	45	0.978261	0.9
68.1	40	0.869565	0.8
68.2	37	0.804348	0.9
68.3	37	0.804348	0.9
68.4	48	1.04348	1
68.5	44	0.956522	0.9
68.6	43	0.934783	0.9
68.7	42	0.913043	1
68.8	46	1	1
68.9	54	1.17391	1
69	44	0.956522	0.9
69.1	44	0.956522	0.9
69.2	43	0.934783	0.8
69.3	37	0.804348	0.8
69.4	37	0.804348	0.9
69.5	41	0.891304	0.9
69.6	45	0.978261	1
69.7	44	0.956522	0.9
69.8	44	0.956522	0.9
69.9	38	0.826087	0.8
70	41	0.891304	0.8
70.1	33	0.717391	0.8
70.2	37	0.804348	0.9
70.3	46	1	0.9
70.4	43	0.934783	0.9
70.5	40	0.869565	0.8
70.6	38	0.826087	0.9
70.7	39	0.847826	0.9
70.8	47	1.02174	1
70.9	45	0.978261	1.1
71	49	1.06522	1.2
71.1	61	1.32609	1.2
71.2	52	1.13043	1.1
71.3	59	1.28261	1.2
71.4	47	1.02174	1.1
71.5	53	1.15217	1
71.6	49	1.06522	1
71.7	40	0.869565	1
71.8	48	1.04348	0.9
71.9	44	0.956522	0.8
72	34	0.73913	0.8
72.1	37	0.804348	0.8
72.2	35	0.76087	0.8
72.3	39	0.847826	0.9
72.4	40	0.869565	0.9
72.5	47	1.02174	0.9
72.6	34	0.73913	0.9
72.7	48	1.04348	0.9
72.8	41	0.891304	0.8
72.9	34	0.73913	0.9
73	41	0.891304	0.9
73.1	46	1	0.9
73.2	36	0.782609	0.9
73.3	45	0.978261	1
73.4	41	0.891304	1
73.5	47	1.02174	1
73.6	48	1.04348	0.9
73.7	45	0.978261	0.9
73.8	37	0.804348	0.9
73.9	39	0.847826	0.9
74	47	1.02174	0.9
74.1	41	0.891304	0.9
74.2	43	0.934783	1
74.3	44	0.956522	1
74.4	49	1.06522	1
74.5	47	1.02174	0.9
74.6	37	0.804348	0.8
74.7	38	0.826087	0.9
74.8	41	0.891304	1
74.9	46	1	0.9
75	46	1	0.9
75.1	32	0.695652	0.9
75.2	50	1.08696	1
75.3	47	1.02174	0.9
75.4	42	0.913043	0.9
75.5	40	0.869565	0.9
75.6	41	0.891304	0.9
75.7	37	0.804348	0.9
75.8	45	0.978261	1
75.9	47	1.02174	1
76	46	1	0.9
76.1	41	0.891304	0.9
76.2	43	0.934783	1
76.3	42	0.913043	0.9
76.4	49	1.06522	0.9
76.5	39	0.847826	0.8
76.6	40	0.869565	0.9
76.7	35	0.76087	0.9
76.8	51	1.1087	1
76.9	44	0.956522	0.9
77	41	0.891304	0.9
77.1	38	0.826087	0.9
77.2	42	0.913043	0.9
77.3	38	0.826087	0.8
77.4	41	0.891304	0.9
77.5	36	0.782609	0.9
77.6	41	0.891304	0.9
77.7	41	0.891304	0.9
77.8	38	0.826087	1
77.9	48	1.04348	1.1
78	47	1.02174	1
78.1	53	1.15217	1
78.2	39	0.847826	0.9
78.3	40	0.869565	0.9
78.4	44	0.956522	0.9
78.5	37	0.804348	0.9
78.6	46	1	0.9
78.7	41	0.891304	0.9
78.8	43	0.934783	0.9
78.9	47	1.02174	0.9
79	34	0.73913	0.9
79.1	50	1.08696	1
79.2	43	0.934783	0.9
79.3	44	0.956522	0.9
79.4	38	0.826087	0.9
79.5	41	0.891304	0.9
79.6	39	0.847826	0.8
79.7	38	0.826087	0.9
79.8	40	0.869565	0.9
79.9	45	0.978261	0.9
80	36	0.782609	0.9
80.1	42	0.913043	1
80.2	44	0.956522	0.9
80.3	48	1.04348	0.9
80.4	38	0.826087	0.9
80.5	39	0.847826	0.9
80.6	46	1	0.9
80.7	38	0.826087	0.8
80.8	36	0.782609	0.9
80.9	34	0.73913	0.9
81	49	1.06522	0.9
81.1	37	0.804348	0.9
81.2	45	0.978261	1
81.3	46	1	1.1
81.4	42	0.913043	1.2
81.5	57	1.23913	1.4
81.6	66	1.43478	1.5
81.7	76	1.65217	1.4
81.8	64	1.3913	1.3
81.9	59	1.28261	1.2
82	51	1.1087	1.1
82.1	50	1.08696	1.1
82.2	47	1.02174	1
82.3	52	1.13043	1
82.4	43	0.934783	1
82.5	49	1.06522	1
82.6	43	0.934783	0.9
82.7	40	0.869565	0.9
82.8	39	0.847826	0.9
82.9	46	1	0.9
83	38	0.826087	0.9
83.1	40	0.869565	0.8
83.2	44	0.956522	0.8
83.3	33	0.717391	0.8
83.4	38	0.826087	0.9
83.5	43	0.934783	0.9
83.6	42	0.913043	0.9
83.7	41	0.891304	0.9
83.8	38	0.826087	0.9
83.9	42	0.913043	0.9
84	44	0.956522	0.9
84.1	35	0.76087	0.9
84.2	43	0.934783	0.9
84.3	43	0.934783	0.9
84.4	40	0.869565	0.9
84.5	40	0.869565	0.9
84.6	40	0.869565	0.9
84.7	39	0.847826	0.9
84.8	41	0.891304	0.9
84.9	46	1	0.9
85	41	0.891304	0.9
85.1	41	0.891304	0.9
85.2	43	0.934783	0.9
85.3	41	0.891304	0.9
85.4	45	0.978261	0.9
85.5	43	0.934783	0.9
85.6	41	0.891304	0.8
85.7	39	0.847826	0.8
85.8	37	0.804348	0.8
85.9	36	0.782609	0.8
86	35	0.76087	0.8
86.1	37	0.804348	0.9
86.2	39	0.847826	0.9
86.3	44	0.956522	0.9
86.4	42	0.913043	1
86.5	43	0.934783	0.9
86.6	47	1.02174	0.9
86.7	39	0.847826	0.8
86.8	35	0.76087	0.9
86.9	40	0.869565	0.9
87	45	0.978261	0.8
87.1	35	0.76087	0.8
87.2	36	0.782609	0.9
87.3	39	0.847826	1
87.4	46	1	1
87.5	47	1.02174	1
87.6	49	1.06522	0.9
87.7	36	0.782609	0.8
87.8	35	0.76087	0.9
87.9	41	0.891304	0.9
88	44	0.956522	1
88.1	42	0.913043	1
88.2	47	1.02174	1.2
88.3	51	1.1087	1.3
88.4	69	1.5	1.2
88.5	54	1.17391	1.1
88.6	45	0.978261	0.9
88.7	46	1	0.9
88.8	35	0.76087	0.9
88.9	40	0.869565	0.9
89	47	1.02174	0.9
89.1	35	0.76087	0.8
89.2	42	0.913043	0.9
89.3	38	0.826087	0.8
89.4	42	0.913043	0.8
89.5	33	0.717391	0.7
89.6	37	0.804348	0.7
89.7	32	0.695652	0.8
89.8	34	0.73913	0.8
89.9	40	0.869565	0.9
90	39	0.847826	0.8
90.1	43	0.934783	0.8
90.2	35	0.76087	0.8
90.3	39	0.847826	0.8
90.4	42	0.913043	0.8
90.5	36	0.782609	0.8
90.6	34	0.73913	0.8
90.7	38	0.826087	0.9
90.8	45	0.978261	0.9
90.9	36	0.782609	0.9
91	41	0.891304	0.9
91.1	44	0.956522	0.9
91.2	43	0.934783	0.9
91.3	39	0.847826	0.9
91.4	38	0.826087	0.8
91.5	41	0.891304	0.9
91.6	36	0.782609	0.8
91.7	41	0.891304	0.9
91.8	36	0.782609	0.9
91.9	43	0.934783	0.9
92	39	0.847826	0.8
92.1	37	0.804348	0.8
92.2	38	0.826087	0.8
92.3	34	0.73913	0.7
92.4	37	0.804348	0.8
92.5	32	0.695652	0.8
92.6	45	0.978261	0.9
92.7	40	0.869565	0.9
92.8	43	0.934783	0.8
92.9	38	0.826087	0.8
93	31	0.673913	0.9
93.1	47	1.02174	1.1
93.2	48	1.04348	1.1
93.3	54	1.17391	1.2
93.4	56	1.21739	1.2
93.5	56	1.21739	1.1
93.6	47	1.02174	1
93.7	45	0.978261	1
93.8	47	1.02174	0.9
93.9	41	0.891304	0.8
94	34	0.73913	0.8
94.1	35	0.76087	0.8
94.2	42	0.913043	0.9
94.3	37	0.804348	0.8
94.4	40	0.869565	0.7
94.5	27	0.586957	0.6
94.6	30	0.652174	0.7
94.7	32	0.695652	0.8
94.8	37	0.804348	0.9
94.9	39	0.847826	0.9
95	45	0.978261	0.9
95.1	36	0.782609	0.8
95.2	40	0.869565	0.9
95.3	32	0.695652	0.9
95.4	47	1.02174	0.9
95.5	41	0.891304	0.9
95.6	34	0.73913	0.9
95.7	48	1.04348	0.9
95.8	41	0.891304	0.9
95.9	38	0.826087	0.9
96	39	0.847826	0.8
96.1	41	0.891304	0.9
96.2	35	0.76087	0.9
96.3	50	1.08696	0.9
96.4	41	0.891304	0.8
96.5	39	0.847826	0.8
96.6	34	0.73913	0.8
96.7	42	0.913043	0.8
96.8	36	0.782609	0.8
96.9	39	0.847826	0.9
97	40	0.869565	0.9
97.1	40	0.869565	0.9
97.2	38	0.826087	0.8
97.3	43	0.934783	0.8
97.4	34	0.73913	0.8
97.5	37	0.804348	0.8
97.6	34	0.73913	0.9
97.7	43	0.934783	1
97.8	44	0.956522	1
97.9	45	0.978261	0.9
98	46	1	0.9
98.1	36	0.782609	0.8
98.2	39	0.847826	0.8
98.3	35	0.76087	0.8
98.4	37	0.804348	0.9
98.5	42	0.913043	0.9
98.6	41	0.891304	0.9
98.7	41	0.891304	0.9
98.8	43	0.934783	0.9
98.9	40	0.869565	0.8
99	38	0.826087	0.8
99.1	36	0.782609	0.9
99.2	35	0.76087	0.9
99.3	49	1.06522	0.9
99.4	40	0.869565	0.9
99.5	33	0.717391	0.9
99.6	46	1	0.9
99.7	42	0.913043	0.9
99.8	41	0.891304	0.9
99.9	43	0.934783	0.9
100	37	0.804348	0.8
100.1	38	0.826087	0.7
100.2	37	0.804348	0.8
100.3	28	0.608696	0.7
100.4	39	0.847826	0.8
100.5	35	0.76087	0.7
100.6	31	0.673913	0.7
100.7	37	0.804348	0.8
100.8	35	0.76087	0.8
100.9	41	0.891304	0.9
101	38	0.826087	0.9
101.1	45	0.978261	1
101.2	41	0.891304	0.9
101.3	48	1.04348	0.9
101.4	38	0.826087	0.8
101.5	34	0.73913	0.8
101.6	40	0.869565	0.9
101.7	34	0.73913	0.8
101.8	45	0.978261	0.9
101.9	30	0.652174	0.8
102	47	1.02174	0.9
102.1	36	0.782609	0.8
102.2	38	0.826087	0.9
102.3	43	0.934783	0.9
102.4	42	0.913043	0.8
102.5	44	0.956522	0.8
102.6	30	0.652174	0.7
102.7	36	0.782609	0.8
102.8	37	0.804348	0.9
102.9	41	0.891304	0.9
103	44	0.956522	0.8
103.1	34	0.73913	0.8
103.2	36	0.782609	0.8
103.3	43	0.934783	0.8
103.4	33	0.717391	0.9
103.5	38	0.826087	0.9
103.6	47	1.02174	0.9
103.7	40	0.869565	0.8
103.8	37	0.804348	0.8
103.9	37	0.804348	0.7
104	34	0.73913	0.8
104.1	32	0.695652	0.8
104.2	38	0.826087	0.9
104.3	46	1	1
104.4	43	0.934783	1.1
104.5	51	1.1087	1.2
104.6	56	1.21739	1.2
104.7	58	1.26087	1.2
104.8	51	1.1087	1.1
104.9	52	1.13043	1.1
105	51	1.1087	1.1
105.1	51	1.1087	1
105.2	44	0.956522	0.9
105.3	47	1.02174	0.9
105.4	37	0.804348	0.8
105.5	42	0.913043	0.9
105.6	38	0.826087	0.8
105.7	39	0.847826	0.9
105.8	38	0.826087	0.9
105.9	42	0.913043	0.9
106	41	0.891304	0.9
106.1	36	0.782609	0.9
106.2	47	1.02174	0.9
106.3	39	0.847826	0.9
106.4	41	0.891304	0.9
106.5	40	0.869565	0.8
106.6	38	0.826087	0.9
106.7	37	0.804348	0.9
106.8	43	0.934783	0.9
106.9	45	0.978261	0.9
107	38	0.826087	0.9
107.1	44	0.956522	0.8
107.2	42	0.913043	0.8
107.3	29	0.630435	0.7
107.4	35	0.76087	0.8
107.5	38	0.826087	0.7
107.6	34	0.73913	0.7
107.7	28	0.608696	0.7
107.8	38	0.826087	0.8
107.9	36	0.782609	0.8
108	36	0.782609	0.8
108.1	33	0.717391	0.9
108.2	41	0.891304	0.9
108.3	47	1.02174	0.9
108.4	36	0.782609	0.8
108.5	40	0.869565	0.9
108.6	36	0.782609	0.9
108.7	48	1.04348	1.1
108.8	47	1.02174	1
108.9	50	1.08696	1
109	38	0.826087	1.1
109.1	52	1.13043	1.2
109.2	57	1.23913	1.2
109.3	53	1.15217	1.2
109.4	51	1.1087	1.2
109.5	61	1.32609	1.4
109.6	56	1.21739	1.5
109.7	70	1.52174	1.5
109.8	77	1.67391	1.5
109.9	62	1.34783	1.3
110	66	1.43478	1.3
110.1	54	1.17391	1.2
110.2	58	1.26087	1.1
110.3	51	1.1087	1
110.4	49	1.06522	1
110.5	42	0.913043	0.9
110.6	46	1	0.9
110.7	41	0.891304	1
110.8	40	0.869565	1.1
110.9	57	1.23913	1.1
111	48	1.04348	1
111.1	48	1.04348	1.1
111.2	46	1	1
111.3	53	1.15217	1.1
111.4	45	0.978261	1
111.5	54	1.17391	1
111.6	42	0.913043	0.9
111.7	47	1.02174	1
111.8	42	0.913043	1.1
111.9	54	1.17391	1.2
112	55	1.19565	1.1
112.1	50	1.08696	1.1
112.2	48	1.04348	1
112.3	47	1.02174	1
112.4	43	0.934783	1
112.5	45	0.978261	1
112.6	45	0.978261	1.1
112.7	50	1.08696	1
112.8	50	1.08696	1
112.9	44	0.956522	1.1
113	48	1.04348	1.1
113.1	59	1.28261	1.1
113.2	48	1.04348	1
113.3	42	0.913043	0.9
113.4	43	0.934783	0.9
113.5	40	0.869565	1
113.6	47	1.02174	1
113.7	47	1.02174	1.1
113.8	49	1.06522	1
113.9	50	1.08696	1
114	44	0.956522	0.9
114.1	42	0.913043	1
114.2	41	0.891304	1
114.3	53	1.15217	1.1
114.4	49	1.06522	1
114.5	45	0.978261	1
114.6	42	0.913043	1
114.7	51	1.1087	1
114.8	41	0.891304	0.9
114.9	40	0.869565	0.9
115	44	0.956522	1
115.1	47	1.02174	1.1
115.2	46	1	1
115.3	52	1.13043	1
115.4	42	0.913043	1
115.5	45	0.978261	1
115.6	45	0.978261	1.1
115.7	48	1.04348	1.3
115.8	57	1.23913	1.6
115.9	79	1.71739	1.6
116	85	1.84783	1.5
116.1	59	1.28261	1.3
116.2	60	1.30435	1.3
116.3	63	1.36957	1.2
116.4	57	1.23913	1.1
116.5	42	0.913043	1.1
116.6	50	1.08696	1.1
116.7	53	1.15217	1
116.8	51	1.1087	1
116.9	38	0.826087	0.9
117	47	1.02174	1
117.1	42	0.913043	1
117.2	49	1.06522	1
117.3	41	0.891304	1
117.4	42	0.913043	1
117.5	53	1.15217	1
117.6	43	0.934783	0.9
117.7	43	0.934783	1
117.8	32	0.695652	1
117.9	58	1.26087	1.1
118	46	1	1
118.1	46	1	1
118.2	42	0.913043	1
118.3	51	1.1087	1.1
118.4	51	1.1087	1.2
118.5	55	1.19565	1.1
118.6	54	1.17391	1.1
118.7	49	1.06522	1.1
118.8	51	1.1087	1.2
118.9	54	1.17391	1.2
119	54	1.17391	1.2
119.1	52	1.13043	1.1
119.2	56	1.21739	1.1
119.3	48	1.04348	1
119.4	41	0.891304	1
119.5	45	0.978261	1.1
119.6	52	1.13043	1.2
119.7	52	1.13043	1.2
119.8	58	1.26087	1.2
119.9	50	1.08696	1.1
120	51	1.1087	1.1
120.1	49	1.06522	1.1
120.2	55	1.19565	1.1
120.3	43	0.934783	1
120.4	53	1.15217	1.1
120.5	48	1.04348	1.3
120.6	55	1.19565	1.4
120.7	71	1.54348	1.5
120.8	66	1.43478	1.5
120.9	73	1.58696	1.5
121	67	1.45652	1.3
121.1	62	1.34783	1.2
121.2	54	1.17391	1.1
121.3	55	1.19565	1
121.4	40	0.869565	1
121.5	46	1	1
121.6	47	1.02174	1
121.7	44	0.956522	1
121.8	46	1	0.9
121.9	45	0.978261	1
122	40	0.869565	1
122.1	49	1.06522	1.1
122.2	46	1	1
122.3	51	1.1087	1.1
122.4	42	0.913043	1
122.5	53	1.15217	1.1
122.6	49	1.06522	1
122.7	43	0.934783	0.9
122.8	42	0.913043	0.9
122.9	41	0.891304	1
123	47	1.02174	1.1
123.1	52	1.13043	1.1
123.2	49	1.06522	1
123.3	47	1.02174	1
123.4	47	1.02174	1.1
123.5	47	1.02174	1
123.6	52	1.13043	1
123.7	40	0.869565	0.9
123.8	45	0.978261	1
123.9	45	0.978261	1
124	45	0.978261	1
124.1	45	0.978261	1
124.2	48	1.04348	1.1
124.3	48	1.04348	1.1
124.4	51	1.1087	1.1
124.5	46	1	1
124.6	51	1.1087	1.1
124.7	44	0.956522	1
124.8	57	1.23913	1
124.9	39	0.847826	1
125	43	0.934783	1.1
125.1	54	1.17391	1.1
125.2	60	1.30435	1
125.3	36	0.782609	0.9
125.4	44	0.956522	1
125.5	43	0.934783	1
125.6	47	1.02174	1
125.7	44	0.956522	1
125.8	47	1.02174	1.1
125.9	50	1.08696	1.2
126	54	1.17391	1.1
126.1	57	1.23913	1
126.2	38	0.826087	1
126.3	47	1.02174	1
126.4	54	1.17391	1
126.5	40	0.869565	0.9
126.6	42	0.913043	1
126.7	46	1	1
126.8	46	1	1
126.9	51	1.1087	1.1
127	47	1.02174	1.1
127.1	49	1.06522	1
127.2	53	1.15217	1.1
127.3	42	0.913043	1
127.4	54	1.17391	1.1
127.5	48	1.04348	1
127.6	43	0.934783	1
127.7	49	1.06522	1.1
127.8	49	1.06522	1.1
127.9	53	1.15217	1.1
128	47	1.02174	1.1
128.1	49	1.06522	1.1
128.2	50	1.08696	1.1
128.3	50	1.08696	1.2
128.4	49	1.06522	1.3
128.5	64	1.3913	1.4
128.6	64	1.3913	1.4
128.7	67	1.45652	1.3
128.8	69	1.5	1.2
128.9	46	1	1.1
129	53	1.15217	1.1
129.1	48	1.04348	1.1
129.2	48	1.04348	1.1
129.3	49	1.06522	1.1
129.4	55	1.19565	1.1
129.5	52	1.13043	1.1
129.6	51	1.1087	1
129.7	47	1.02174	0.9
129.8	41	0.891304	1
129.9	39	0.847826	1
130	52	1.13043	1.1
130.1	51	1.1087	1
130.2	48	1.04348	1
130.3	40	0.869565	1.1
130.4	55	1.19565	1.2
130.5	58	1.26087	1.1
130.6	49	1.06522	1.1
130.7	51	1.1087	1.1
130.8	55	1.19565	1.1
130.9	49	1.06522	1
131	47	1.02174	1
131.1	46	1	1
131.2	42	0.913043	1
131.3	45	0.978261	1
131.4	47	1.02174	1
131.5	44	0.956522	1
131.6	45	0.978261	1.1
131.7	54	1.17391	1.1
131.8	55	1.19565	1
131.9	46	1	1
132	43	0.934783	0.9
132.1	46	1	0.9
132.2	41	0.891304	0.9
132.3	40	0.869565	1
132.4	48	1.04348	1.1
132.5	55	1.19565	1
132.6	43	0.934783	1
132.7	46	1	1.1
132.8	52	1.13043	1.2
132.9	54	1.17391	1.4
133	64	1.3913	1.5
133.1	74	1.6087	1.6
133.2	74	1.6087	1.4
133.3	69	1.5	1.3
133.4	56	1.21739	1.2
133.5	51	1.1087	1.2
133.6	64	1.3913	1.2
133.7	49	1.06522	1
133.8	47	1.02174	1
133.9	46	1	0.9
134	47	1.02174	0.9
134.1	37	0.804348	0.9
134.2	38	0.826087	1
134.3	50	1.08696	1
134.4	53	1.15217	1
134.5	41	0.891304	1
134.6	44	0.956522	1
134.7	55	1.19565	1
134.8	42	0.913043	0.9
134.9	42	0.913043	0.9
135	43	0.934783	0.9
135.1	37	0.804348	0.9
135.2	40	0.869565	0.9
135.3	49	1.06522	1
135.4	40	0.869565	1
135.5	44	0.956522	1
135.6	50	1.08696	1
135.7	50	1.08696	1
135.8	41	0.891304	1
135.9	47	1.02174	1.1
136	44	0.956522	1
136.1	55	1.19565	1
136.2	43	0.934783	0.9
136.3	41	0.891304	1
136.4	46	1	1
136.5	46	1	1
136.6	49	1.06522	1.1
136.7	44	0.956522	1
136.8	54	1.17391	0.9
136.9	42	0.913043	0.9
137	33	0.717391	0.9
137.1	46	1	1
137.2	46	1	0.9
137.3	42	0.913043	0.9
137.4	43	0.934783	1
137.5	46	1	1
137.6	45	0.978261	1
137.7	41	0.891304	0.9
137.8	46	1	0.9
137.9	40	0.869565	0.9
138	41	0.891304	0.9
138.1	44	0.956522	1
138.2	45	0.978261	1
138.3	49	1.06522	1
138.4	43	0.934783	1.1
138.5	51	1.1087	1.1
138.6	52	1.13043	1
138.7	43	0.934783	0.9
138.8	46	1	1
138.9	42	0.913043	1
139	44	0.956522	1.1
139.1	46	1	1.3
139.2	67	1.45652	1.4
139.3	66	1.43478	1.3
139.4	60	1.30435	1.2
139.5	54	1.17391	1.2
139.6	53	1.15217	1.2
139.7	61	1.32609	1.1
139.8	52	1.13043	1
139.9	44	0.956522	1.1
140	48	1.04348	1
140.1	54	1.17391	1
140.2	40	0.869565	0.9
140.3	42	0.913043	1
140.4	43	0.934783	1
140.5	52	1.13043	1
140.6	39	0.847826	0.9
140.7	45	0.978261	1
140.8	44	0.956522	0.9
140.9	44	0.956522	1
141	39	0.847826	1.1
141.1	52	1.13043	1.1
141.2	54	1.17391	1
141.3	45	0.978261	1
141.4	43	0.934783	1
141.5	49	1.06522	1
141.6	47	1.02174	1
141.7	48	1.04348	1
141.8	43	0.934783	1
141.9	43	0.934783	1
142	49	1.06522	1.1
142.1	46	1	1.1
142.2	52	1.13043	1.1
142.3	48	1.04348	1.1
142.4	50	1.08696	1
142.5	48	1.04348	1.1
142.6	45	0.978261	1.1
142.7	52	1.13043	1.2
142.8	59	1.28261	1.1
142.9	51	1.1087	0.9
143	40	0.869565	0.9
143.1	40	0.869565	0.9
143.2	40	0.869565	0.9
143.3	40	0.869565	1
143.4	48	1.04348	1
143.5	49	1.06522	1
143.6	44	0.956522	1
143.7	45	0.978261	1
143.8	46	1	1.1
143.9	53	1.15217	1.1
144	51	1.1087	1.1
144.1	51	1.1087	1
144.2	47	1.02174	0.9
144.3	44	0.956522	0.9
144.4	37	0.804348	0.9
144.5	45	0.978261	0.9
144.6	40	0.869565	0.9
144.7	36	0.782609	1
144.8	48	1.04348	1
144.9	49	1.06522	0.9
145	41	0.891304	0.9
145.1	39	0.847826	0.9
145.2	43	0.934783	1
145.3	44	0.956522	1
145.4	55	1.19565	1
145.5	38	0.826087	1
145.6	41	0.891304	1
145.7	53	1.15217	1.1
145.8	42	0.913043	1
145.9	50	1.08696	1
146	46	1	1
146.1	48	1.04348	1
146.2	46	1	1
146.3	48	1.04348	0.9
146.4	42	0.913043	0.9
146.5	39	0.847826	0.9
146.6	43	0.934783	0.9
146.7	39	0.847826	0.9
146.8	41	0.891304	0.9
146.9	43	0.934783	0.9
147	46	1	0.9
147.1	39	0.847826	0.9
147.2	45	0.978261	1
147.3	47	1.02174	0.9
147.4	41	0.891304	0.9
147.5	43	0.934783	0.9
147.6	35	0.76087	0.9
147.7	49	1.06522	1
147.8	39	0.847826	0.9
147.9	47	1.02174	0.9
148	41	0.891304	0.8
148.1	34	0.73913	0.9
148.2	38	0.826087	0.9
148.3	50	1.08696	0.9
148.4	38	0.826087	0.9
148.5	43	0.934783	0.9
148.6	41	0.891304	0.9
148.7	39	0.847826	0.9
148.8	41	0.891304	0.9
148.9	38	0.826087	0.9
149	43	0.934783	0.9
149.1	43	0.934783	0.9
149.2	45	0.978261	0.9
149.3	41	0.891304	0.9
149.4	40	0.869565	0.9
149.5	40	0.869565	0.9
149.6	50	1.08696	1
149.7	41	0.891304	0.9
149.8	42	0.913043	0.9
149.9	47	1.02174	0.9
150	39	0.847826	0.8
150.1	37	0.804348	0.8
150.2	38	0.826087	0.9
150.3	40	0.869565	0.9
150.4	41	0.891304	0.9
150.5	47	1.02174	0.9
150.6	35	0.76087	0.9
150.7	45	0.978261	0.9
150.8	43	0.934783	0.9
150.9	38	0.826087	0.9
151	42	0.913043	1
151.1	46	1	0.9
151.2	46	1	0.9
151.3	38	0.826087	0.9
151.4	42	0.913043	0.9
151.5	40	0.869565	0.8
151.6	38	0.826087	0.8
151.7	35	0.76087	0.9
151.8	37	0.804348	0.9
151.9	46	1	0.9
152	35	0.76087	0.8
152.1	39	0.847826	0.8
152.2	31	0.673913	0.8
152.3	40	0.869565	0.8
152.4	38	0.826087	0.8
152.5	37	0.804348	0.9
152.6	41	0.891304	0.9
152.7	43	0.934783	0.8
152.8	38	0.826087	0.8
152.9	35	0.76087	0.9
153	42	0.913043	0.9
153.1	45	0.978261	0.9
153.2	36	0.782609	0.9
153.3	43	0.934783	0.9
153.4	39	0.847826	0.8
153.5	38	0.826087	0.8
153.6	36	0.782609	0.8
153.7	39	0.847826	0.7
153.8	31	0.673913	0.7
153.9	29	0.630435	0.7
154	41	0.891304	0.8
154.1	33	0.717391	0.8
154.2	40	0.869565	0.8
154.3	35	0.76087	0.8
154.4	38	0.826087	0.8
154.5	37	0.804348	0.8
154.6	41	0.891304	0.9
154.7	39	0.847826	0.8
154.8	39	0.847826	0.8
154.9	35	0.76087	0.8
155	37	0.804348	0.8
155.1	37	0.804348	0.8
155.2	38	0.826087	0.8
155.3	32	0.695652	0.8
155.4	40	0.869565	0.8
155.5	43	0.934783	0.8
155.6	34	0.73913	0.7
155.7	28	0.608696	0.7
155.8	32	0.695652	0.8
155.9	43	0.934783	0.9
156	38	0.826087	0.8
156.1	40	0.869565	0.8
156.2	34	0.73913	0.9
156.3	34	0.73913	1
156.4	52	1.13043	1.2
156.5	57	1.23913	1.2
156.6	50	1.08696	1.1
156.7	53	1.15217	1
156.8	49	1.06522	0.9
156.9	39	0.847826	0.8
157	38	0.826087	0.8
157.1	39	0.847826	0.8
157.2	38	0.826087	0.9
157.3	36	0.782609	0.9
157.4	44	0.956522	0.9
157.5	38	0.826087	0.9
157.6	40	0.869565	0.9
157.7	46	1	0.9
157.8	36	0.782609	0.9
157.9	43	0.934783	0.9
158	40	0.869565	0.9
158.1	43	0.934783	0.9
158.2	42	0.913043	0.9
158.3	38	0.826087	0.9
158.4	44	0.956522	0.9
158.5	48	1.04348	0.9
158.6	37	0.804348	0.9
158.7	44	0.956522	0.9
158.8	41	0.891304	0.9
158.9	46	1	1
159	38	0.826087	0.9
159.1	49	1.06522	0.9
159.2	37	0.804348	0.9
159.3	45	0.978261	1
159.4	47	1.02174	0.9
159.5	40	0.869565	0.9
159.6	38	0.826087	0.9
159.7	48	1.04348	1
159.8	43	0.934783	1
159.9	49	1.06522	1
160	48	1.04348	0.9
160.1	40	0.869565	0.9
160.2	42	0.913043	0.9
160.3	39	0.847826	0.9
160.4	44	0.956522	0.9
160.5	43	0.934783	0.9
160.6	44	0.956522	0.9
160.7	38	0.826087	1
160.8	47	1.02174	1
160.9	47	1.02174	1
161	41	0.891304	1
161.1	50	1.08696	1.1
161.2	47	1.02174	1.1
161.3	50	1.08696	1
161.4	50	1.08696	1
161.5	42	0.913043	0.9
161.6	44	0.956522	0.9
161.7	42	0.913043	0.8
161.8	33	0.717391	0.8
161.9	34	0.73913	0.8
162	42	0.913043	0.9
162.1	41	0.891304	0.9
162.2	48	1.04348	1
162.3	41	0.891304	1
162.4	48	1.04348	0.9
162.5	44	0.956522	0.9
162.6	34	0.73913	0.8
162.7	43	0.934783	0.9
162.8	40	0.869565	0.9
162.9	35	0.76087	0.9
163	46	1	1
163.1	47	1.02174	1
163.2	41	0.891304	1
163.3	49	1.06522	0.9
163.4	42	0.913043	0.9
163.5	34	0.73913	0.9
163.6	46	1	0.9
163.7	43	0.934783	0.9
163.8	35	0.76087	0.9
163.9	42	0.913043	0.9
164	43	0.934783	0.9
164.1	42	0.913043	0.9
164.2	40	0.869565	0.8
164.3	37	0.804348	0.8
164.4	40	0.869565	0.9
164.5	39	0.847826	0.9
164.6	42	0.913043	0.9
164.7	43	0.934783	0.9
164.8	38	0.826087	0.9
164.9	40	0.869565	0.9
165	42	0.913043	0.9
165.1	46	1	1
165.2	41	0.891304	1
165.3	52	1.13043	1.1
165.4	50	1.08696	1.1
165.5	47	1.02174	1.2
165.6	61	1.32609	1.3
165.7	63	1.36957	1.3
165.8	58	1.26087	1.2
165.9	57	1.23913	1.2
166	55	1.19565	1.1
166.1	49	1.06522	1
166.2	41	0.891304	0.9
166.3	50	1.08696	0.9
166.4	38	0.826087	1
166.5	43	0.934783	1
166.6	52	1.13043	1.1
166.7	47	1.02174	1
166.8	46	1	0.9
166.9	47	1.02174	0.9
167	38	0.826087	0.9
167.1	42	0.913043	0.9
167.2	48	1.04348	1
167.3	40	0.869565	1
167.4	46	1	1
167.5	46	1	0.9
167.6	43	0.934783	0.9
167.7	41	0.891304	0.9
167.8	42	0.913043	1
167.9	48	1.04348	1
168	50	1.08696	1.1
168.1	46	1	1.1
168.2	55	1.19565	1.1
168.3	53	1.15217	1.1
168.4	47	1.02174	0.9
168.5	49	1.06522	0.9
168.6	35	0.76087	0.9
168.7	42	0.913043	1
168.8	47	1.02174	1
168.9	45	0.978261	1
169	46	1	1
169.1	49	1.06522	1
169.2	43	0.934783	1
169.3	51	1.1087	1
169.4	40	0.869565	0.9
169.5	47	1.02174	0.8
169.6	37	0.804348	0.9
169.7	33	0.717391	0.9
169.8	48	1.04348	1
169.9	43	0.934783	0.9
170	41	0.891304	0.9
170.1	44	0.956522	0.9
170.2	39	0.847826	0.8
170.3	38	0.826087	0.9
170.4	39	0.847826	0.9
170.5	46	1	1
170.6	45	0.978261	1
170.7	44	0.956522	1
170.8	46	1	1
170.9	42	0.913043	0.9
171	44	0.956522	0.9
171.1	44	0.956522	0.9
171.2	36	0.782609	0.9
171.3	45	0.978261	0.9
171.4	47	1.02174	0.9
171.5	37	0.804348	0.9
171.6	35	0.76087	0.9
171.7	51	1.1087	1
171.8	44	0.956522	1
171.9	48	1.04348	1
172	44	0.956522	1
172.1	46	1	1
172.2	43	0.934783	1
172.3	54	1.17391	1
172.4	46	1	1
172.5	42	0.913043	1
172.6	46	1	0.9
172.7	44	0.956522	0.9
172.8	38	0.826087	0.8
172.9	43	0.934783	0.9
173	35	0.76087	0.9
173.1	43	0.934783	0.9
173.2	42	0.913043	0.9
173.3	45	0.978261	0.9
173.4	41	0.891304	0.9
173.5	40	0.869565	0.8
173.6	43	0.934783	0.8
173.7	33	0.717391	0.8
173.8	39	0.847826	0.9
173.9	39	0.847826	0.9
174	46	1	1
174.1	44	0.956522	1
174.2	51	1.1087	1
174.3	40	0.869565	1
174.4	50	1.08696	1
174.5	47	1.02174	0.9
174.6	36	0.782609	0.9
174.7	43	0.934783	1
174.8	39	0.847826	1
174.9	50	1.08696	1.1
175	49	1.06522	1.1
175.1	48	1.04348	1.1
175.2	49	1.06522	1
175.3	54	1.17391	1
175.4	35	0.76087	0.9
175.5	47	1.02174	1
175.6	46	1	1
175.7	43	0.934783	1
175.8	44	0.956522	1
175.9	52	1.13043	1.1
176	43	0.934783	1.1
176.1	54	1.17391	1
176.2	49	1.06522	0.9
176.3	37	0.804348	0.9
176.4	40	0.869565	1
176.5	48	1.04348	1
176.6	44	0.956522	0.9
176.7	47	1.02174	0.9
176.8	39	0.847826	1
176.9	45	0.978261	1
177	48	1.04348	1
177.1	44	0.956522	0.9
177.2	42	0.913043	0.9
177.3	38	0.826087	0.9
177.4	40	0.869565	1
177.5	48	1.04348	1
177.6	49	1.06522	0.9
177.7	37	0.804348	0.9
177.8	45	0.978261	1
177.9	44	0.956522	0.9
178	43	0.934783	0.9
178.1	38	0.826087	0.8
178.2	41	0.891304	0.9
178.3	37	0.804348	0.9
178.4	44	0.956522	1
178.5	44	0.956522	0.9
178.6	48	1.04348	0.9
178.7	36	0.782609	0.9
178.8	44	0.956522	0.9
178.9	38	0.826087	0.9
179	41	0.891304	1
179.1	52	1.13043	1
179.2	40	0.869565	1
179.3	45	0.978261	1
179.4	47	1.02174	1
179.5	43	0.934783	0.9
179.6	45	0.978261	0.9
179.7	34	0.73913	1
179.8	52	1.13043	1
179.9	50	1.08696	1
180	41	0.891304	0.9
180.1	44	0.956522	0.9
180.2	36	0.782609	0.9
180.3	45	0.978261	0.9
180.4	44	0.956522	0.9
180.5	40	0.869565	0.9
180.6	40	0.869565	0.9
180.7	45	0.978261	1
180.8	44	0.956522	1
180.9	44	0.956522	1.2
181	56	1.21739	1.3
181.1	69	1.5	1.3
181.2	55	1.19565	1.3
181.3	57	1.23913	1.3
181.4	62	1.34783	1.2
181.5	54	1.17391	1.1
181.6	49	1.06522	1.1
181.7	50	1.08696	1.1
181.8	54	1.17391	1
181.9	43	0.934783	1
182	47	1.02174	1
182.1	43	0.934783	1
182.2	47	1.02174	0.9
182.3	44	0.956522	0.9
182.4	36	0.782609	0.9
182.5	43	0.934783	1.1
182.6	49	1.06522	1.1
182.7	53	1.15217	1
182.8	46	1	0.9
182.9	41	0.891304	0.9
183	33	0.717391	0.9
183.1	48	1.04348	1.1
183.2	44	0.956522	1
183.3	54	1.17391	1.1
183.4	45	0.978261	1
183.5	49	1.06522	1
183.6	40	0.869565	0.9
183.7	43	0.934783	0.9
183.8	42	0.913043	0.9
183.9	44	0.956522	0.9
184	37	0.804348	0.9
184.1	47	1.02174	1
184.2	41	0.891304	1
184.3	48	1.04348	1
184.4	48	1.04348	1
184.5	45	0.978261	1
184.6	41	0.891304	1
184.7	49	1.06522	1
184.8	43	0.934783	1
184.9	49	1.06522	1.1
185	52	1.13043	1.1
185.1	48	1.04348	1.1
185.2	50	1.08696	1.1
185.3	53	1.15217	1.1
185.4	47	1.02174	1
185.5	54	1.17391	1
185.6	42	0.913043	1
185.7	44	0.956522	1
185.8	46	1	1.1
185.9	54	1.17391	1.1
186	46	1	1.1
186.1	53	1.15217	1.1
186.2	54	1.17391	1.1
186.3	46	1	1
186.4	47	1.02174	1
186.5	42	0.913043	1
186.6	54	1.17391	1
186.7	42	0.913043	1
186.8	41	0.891304	1
186.9	52	1.13043	1
187	46	1	1
187.1	45	0.978261	1
187.2	53	1.15217	1
187.3	37	0.804348	0.9
187.4	45	0.978261	0.9
187.5	40	0.869565	0.9
187.6	46	1	0.9
187.7	43	0.934783	0.9
187.8	42	0.913043	0.9
187.9	39	0.847826	1
188	44	0.956522	1
188.1	51	1.1087	1
188.2	46	1	1
188.3	43	0.934783	1.1
188.4	50	1.08696	1.1
188.5	52	1.13043	1
188.6	44	0.956522	1
188.7	48	1.04348	1.1
188.8	48	1.04348	1.1
188.9	53	1.15217	1.1
189	49	1.06522	1
189.1	47	1.02174	1
189.2	43	0.934783	0.9
189.3	44	0.956522	0.9
189.4	37	0.804348	0.9
189.5	40	0.869565	1
189.6	41	0.891304	1.2
189.7	60	1.30435	1.3
189.8	58	1.26087	1.4
189.9	67	1.45652	1.5
190	72	1.56522	1.5
190.1	65	1.41304	1.3
190.2	65	1.41304	1.2
190.3	55	1.19565	1.1
190.4	50	1.08696	0.9
190.5	40	0.869565	0.9
190.6	41	0.891304	0.9
190.7	43	0.934783	1
190.8	43	0.934783	1
190.9	48	1.04348	1
191	48	1.04348	1
191.1	47	1.02174	1
191.2	42	0.913043	1
191.3	47	1.02174	1
191.4	47	1.02174	1
191.5	48	1.04348	1.1
191.6	46	1	1
191.7	52	1.13043	1
191.8	42	0.913043	0.9
191.9	38	0.826087	1
192	47	1.02174	1
192.1	47	1.02174	1
192.2	42	0.913043	1
192.3	50	1.08696	1.1
192.4	43	0.934783	1
192.5	52	1.13043	1.1
192.6	46	1	1
192.7	48	1.04348	1
192.8	47	1.02174	1
192.9	42	0.913043	1
193	48	1.04348	1
193.1	47	1.02174	1
193.2	42	0.913043	0.9
193.3	44	0.956522	1
193.4	42	0.913043	1
193.5	48	1.04348	1
193.6	44	0.956522	0.9
193.7	47	1.02174	0.9
193.8	38	0.826087	0.9
193.9	46	1	1
194	45	0.978261	1
194.1	46	1	1
194.2	50	1.08696	1.1
194.3	45	0.978261	1
194.4	55	1.19565	1
194.5	38	0.826087	1
194.6	51	1.1087	1.1
194.7	50	1.08696	1
194.8	45	0.978261	1
194.9	46	1	1
195	41	0.891304	1.1
195.1	53	1.15217	1.1
195.2	52	1.13043	1.1
195.3	45	0.978261	1.1
195.4	60	1.30435	1.1
195.5	44	0.956522	0.9
195.6	41	0.891304	0.9
195.7	43	0.934783	1
195.8	42	0.913043	1
195.9	50	1.08696	1
196	44	0.956522	1
196.1	48	1.04348	1
196.2	46	1	1.1
196.3	47	1.02174	1.1
196.4	53	1.15217	1.1
196.5	57	1.23913	1
196.6	39	0.847826	0.9
196.7	43	0.934783	1
196.8	44	0.956522	1
196.9	45	0.978261	0.9
197	48	1.04348	0.9
197.1	38	0.826087	0.9
197.2	42	0.913043	0.9
197.3	39	0.847826	0.9
197.4	40	0.869565	0.9
197.5	40	0.869565	1
197.6	45	0.978261	1
197.7	53	1.15217	1
197.8	41	0.891304	1
197.9	41	0.891304	1
198	51	1.1087	1
198.1	45	0.978261	0.9
198.2	41	0.891304	1
198.3	44	0.956522	1.1
198.4	49	1.06522	1.1
198.5	52	1.13043	1
198.6	45	0.978261	0.9
198.7	40	0.869565	0.9
198.8	46	1	0.9
198.9	40	0.869565	0.9
199	45	0.978261	1.1
199.1	42	0.913043	1.1
199.2	58	1.26087	1.4
199.3	58	1.26087	1.5
199.4	80	1.73913	1.5
199.5	70	1.52174	1.4
199.6	60	1.30435	1.4
199.7	69	1.5	1.4
199.8	62	1.34783	1.2
199.9	57	1.23913	1.1
200	48	1.04348	1.1
200.1	46	1	1
[truncated: 1,945 more rows]
